# Supplementary material for: BMP‐2 Signaling and Mechanotransduction Synergize to Drive Osteogenic Differentiation via YAP/TAZ
Source: Adv Sci (Weinh). 2020 Jun 16;7(15):1902931. doi: 10.1002/advs.201902931 (PMC7404154; doi:10.1002/advs.201902931)
Supplement: Supplementary file 2 — Supporting Information [file ADVS-7-1902931-s002.xlsx]

## Sheet: ALL
Supplementary Data 1. Full list of detected genes
gene symbol	"baseMean"	FC_blebb	pvalue blebb	"padj_blebb"	DEGs_blebb	gene symbol	"baseMean"	FC_BMP2	"pvalue"	padj_BMP2	DEGs_BMP2	gene symbol	"baseMean"	FC_Blebb_BMP2	"pvalue"	padj_Blebb_BMP2	DEGs_Blebb_BMP2
"0610007P14Rik"	211.619	-0.401208	6.91428e-05	0.000797677	Y	"0610007P14Rik"	206.738	0.0148188	0.902673	0.957621		"0610007P14Rik"	224.882	-0.291885	0.00478305	0.0210131	Y
"0610009B22Rik"	102.6	-0.186953	0.176861	0.32457		"0610009B22Rik"	94.9959	0.0509114	0.740463	0.871804		"0610009B22Rik"	109.916	-0.0759192	0.616229	0.765363
"0610009O20Rik"	189.786	0.118966	0.258146	0.422616		"0610009O20Rik"	160.396	0.116294	0.329482	0.550611		"0610009O20Rik"	201.827	0.21743	0.0519284	0.138963
"0610010B08Rik"	91.8057	-0.565474	0.000112781	0.0011895	Y	"0610010B08Rik"	90.3973	-0.12845	0.407519	0.629199		"0610010B08Rik"	99.251	-0.442713	0.00941565	0.03618	Y
"0610010F05Rik"	259.604	-0.280123	0.002222	0.0123524	Y	"0610010F05Rik"	212.884	-0.392818	0.000253456	0.00202879	Y	"0610010F05Rik"	254.337	-0.394585	0.000566374	0.00352459	Y
"0610010K14Rik"	97.9136	0.295898	0.0433664	0.116745		"0610010K14Rik"	90.5479	0.513614	0.00169343	0.0105398	Y	"0610010K14Rik"	119.452	0.699556	5.09411e-05	0.000430537	Y
"0610011F06Rik"	56.8573	0.202066	0.21976	0.376376		"0610011F06Rik"	44.4901	0.050988	0.806799	0.907396		"0610011F06Rik"	50.4152	-0.0929917	0.638869	0.781668
"0610012G03Rik"	103.163	0.177014	0.1705	0.316391		"0610012G03Rik"	79.4066	-0.0773671	0.622136	0.794465		"0610012G03Rik"	99.4304	0.0214383	0.879049	0.932853
"0610030E20Rik"	102.146	-0.0762578	0.579057	0.719296		"0610030E20Rik"	81.4218	-0.253622	0.11239	0.270429		"0610030E20Rik"	102.626	-0.124766	0.436001	0.6201
"0610037L13Rik"	127.314	-0.0405712	0.74308	0.843577		"0610037L13Rik"	108.822	-0.0244137	0.864019	0.938097		"0610037L13Rik"	132.433	0.0149018	0.908476	0.94991
"0610038B21Rik"	25.0154	-0.156807	0.413849	0.579412		"0610038B21Rik"	21.4509	-0.150266	0.533527	0.730663		"0610038B21Rik"	26.6227	-0.0409401	0.853891	0.919912
"0610039K10Rik"	2.19864	0.0593974	0.692508	NA		"0610039K10Rik"	1.31165	-0.12493	0.568559	NA		"0610039K10Rik"	3.01234	0.395624	0.201622	0.370914
"0610040B10Rik"	2.44412	0.128118	0.436699	NA		"0610040B10Rik"	3.05636	0.51127	0.0694708	NA		"0610040B10Rik"	3.29749	0.526023	0.0992156	0.224705
"0610040J01Rik"	1.45545	-0.0715173	0.603541	NA		"0610040J01Rik"	1.45966	-0.0157584	0.947213	NA		"0610040J01Rik"	1.0805	-0.382977	0.139569	NA
"1110001J03Rik"	15.2376	-0.240608	0.246585	0.409376		"1110001J03Rik"	11.3788	-0.613067	0.0291812	0.10166		"1110001J03Rik"	16.9166	-0.151598	0.555791	0.721839
"1110002L01Rik"	15.6036	-0.0776836	0.705159	0.81639		"1110002L01Rik"	14.7484	0.125245	0.638818	0.80528		"1110002L01Rik"	17.4263	0.130485	0.606152	0.758163
"1110004E09Rik"	63.2746	0.265991	0.0931093	0.204404		"1110004E09Rik"	42.2381	-0.307572	0.128662	0.296709		"1110004E09Rik"	56.9053	0.000899731	0.996027	0.998173
"1110004F10Rik"	303.3	0.106736	0.29882	0.46606		"1110004F10Rik"	252.814	0.0678512	0.539208	0.735461		"1110004F10Rik"	311.152	0.12276	0.240402	0.42032
"1110006O24Rik"	1.32697	0.0934096	0.473564	NA		"1110006O24Rik"	1.52586	0.294328	0.222561	NA		"1110006O24Rik"	1.48641	0.313085	0.272933	0.457324
"1110007C09Rik"	160.824	0.658509	1.45854e-08	5.36253e-07	Y	"1110007C09Rik"	129.319	0.555575	6.99364e-05	0.000649828	Y	"1110007C09Rik"	172.384	0.780808	5.2589e-09	9.64202e-08	Y
"1110008F13Rik"	112.048	0.19777	0.127992	0.256499		"1110008F13Rik"	95.1171	0.21453	0.164502	0.349812		"1110008F13Rik"	116.123	0.225713	0.148597	0.301012
"1110008L16Rik"	101.646	-0.255365	0.0593879	0.146692		"1110008L16Rik"	93.5543	-0.0411792	0.784822	0.89522		"1110008L16Rik"	100.192	-0.376106	0.00994453	0.0377865	Y
"1110008P14Rik"	115.819	0.217527	0.0757435	0.175969		"1110008P14Rik"	92.3464	0.0690294	0.634704	0.802864		"1110008P14Rik"	119.776	0.248659	0.0658032	0.165004
"1110012L19Rik"	104.981	-0.10804	0.46063	0.621036		"1110012L19Rik"	121.327	0.652173	2.43546e-06	3.06542e-05	Y	"1110012L19Rik"	128.708	0.352411	0.00884362	0.0344084	Y
"1110017D15Rik"	0.701091	-0.034814	0.723461	NA		"1110017D15Rik"	0.326236	-0.148382	0.267219	NA		"1110017D15Rik"	0.473998	-0.183157	0.341839	NA
"1110020A21Rik"	2.77124	0.139424	0.418438	NA		"1110020A21Rik"	1.80145	-0.00898327	0.971418	NA		"1110020A21Rik"	3.38699	0.484577	0.129336	0.272812
"1110032A03Rik"	34.9996	0.0318642	0.857765	0.918051		"1110032A03Rik"	30.9212	0.134367	0.542778	0.737531		"1110032A03Rik"	42.8735	0.428075	0.0403496	0.114668
"1110032F04Rik"	0.0925124	-0.0238515	0.54578	NA		"1110032F04Rik"	0.0778627	-0.0384149	0.618695	NA		"1110032F04Rik"	0.499357	0.164351	0.403644	NA
"1110034G24Rik"	22.2913	0.0527402	0.78747	0.873142		"1110034G24Rik"	20.754	0.268554	0.26993	0.484376		"1110034G24Rik"	24.2413	0.226293	0.329068	0.516728
"1110037F02Rik"	735.065	-0.157684	0.0205126	0.0669244		"1110037F02Rik"	636.748	-0.0910673	0.255324	0.467266		"1110037F02Rik"	758.731	-0.118854	0.0979481	0.222574
"1110038B12Rik"	175.909	-0.134167	0.220777	0.37757		"1110038B12Rik"	163.879	0.118714	0.332399	0.554133		"1110038B12Rik"	180.149	-0.142703	0.230817	0.408515
"1110038F14Rik"	131.513	0.22966	0.0987045	0.212614		"1110038F14Rik"	100.637	-0.0104855	0.948086	0.978327		"1110038F14Rik"	123.839	0.0529917	0.735601	0.847566
"1110051M20Rik"	166.312	-0.0703822	0.538675	0.688482		"1110051M20Rik"	138.807	-0.11206	0.384993	0.606109		"1110051M20Rik"	176.84	0.0494169	0.666616	0.801597
"1110057K04Rik"	381.455	-0.00826284	0.919991	0.953535		"1110057K04Rik"	316.867	-0.0625966	0.518931	0.71907		"1110057K04Rik"	377.611	-0.0899005	0.289817	0.475624
"1110058L19Rik"	84.7594	-0.272716	0.0492255	0.128106		"1110058L19Rik"	76.1605	-0.114645	0.463609	0.674759		"1110058L19Rik"	89.4516	-0.191423	0.178365	0.341772
"1110059E24Rik"	180.407	-0.287836	0.00818723	0.0333537	Y	"1110059E24Rik"	168.891	-0.00100617	0.993207	0.996657		"1110059E24Rik"	202.334	-0.0338806	0.765031	0.865996
"1110059G10Rik"	68.7798	-0.317828	0.0389202	0.107901		"1110059G10Rik"	59.6681	-0.218878	0.226774	0.43261		"1110059G10Rik"	74.7259	-0.161715	0.301214	0.487468
"1110065P20Rik"	48.5369	0.355598	0.0436273	0.117297		"1110065P20Rik"	36.3034	0.114361	0.63835	0.804953		"1110065P20Rik"	53.1942	0.556874	0.00672102	0.0277402	Y
"1190002N15Rik"	1116.89	-0.55084	2.76478e-12	2.28181e-10	Y	"1190002N15Rik"	852.971	-0.956006	3.2384e-25	2.26015e-23	Y	"1190002N15Rik"	1048.4	-0.87743	1.85541e-24	1.25295e-22	Y
"1190003K10Rik"	0	NA	NA	NA		"1190003K10Rik"	0	NA	NA	NA		"1190003K10Rik"	0	NA	NA	NA
"1190005I06Rik"	13.9756	-0.243496	0.24487	0.40738		"1190005I06Rik"	17.8526	0.458107	0.0940438	0.238987		"1190005I06Rik"	16.5003	-0.0101801	0.972157	0.985754
"1190007I07Rik"	10.7693	-0.0740958	0.723632	0.829881		"1190007I07Rik"	8.94358	-0.106383	0.711678	0.854138		"1190007I07Rik"	11.6771	-0.00535375	0.985566	0.993358
"1200014J11Rik"	291.327	-0.396162	2.77294e-05	0.000372736	Y	"1200014J11Rik"	257.892	-0.281415	0.00653979	0.0320236	Y	"1200014J11Rik"	296.456	-0.416647	2.08354e-05	0.000194668	Y
"1300017J02Rik"	0	NA	NA	NA		"1300017J02Rik"	0	NA	NA	NA		"1300017J02Rik"	0.150074	0.0749592	0.462255	NA
"1500004A13Rik"	32.5881	-0.109771	0.551511	0.6984		"1500004A13Rik"	29.302	-0.00298699	0.989469	0.995237		"1500004A13Rik"	34.1823	-0.0470864	0.826923	0.904194
"1500009C09Rik"	0.530616	-0.054712	0.53365	NA		"1500009C09Rik"	0.814137	0.115957	0.55381	NA		"1500009C09Rik"	0.439542	-0.162376	0.401807	NA
"1500009L16Rik"	1.13203	-0.0574048	0.601455	NA		"1500009L16Rik"	0.756534	-0.169769	0.33672	NA		"1500009L16Rik"	0.924393	-0.229182	0.313607	NA
"1500011B03Rik"	47.4868	0.0824956	0.621341	0.752959		"1500011B03Rik"	34.5474	-0.306818	0.140688	0.314177		"1500011B03Rik"	45.1068	-0.0949968	0.616172	0.765361
"1500011K16Rik"	67.5375	-0.267907	0.074184	0.173484		"1500011K16Rik"	59.6189	-0.173208	0.325043	0.545824		"1500011K16Rik"	69.8225	-0.277441	0.0906647	0.210727
"1500012F01Rik"	128.682	0.00450623	0.972077	0.98324		"1500012F01Rik"	113.986	0.117911	0.420159	0.640236		"1500012F01Rik"	123.083	-0.18579	0.207694	0.378985
"1500015A07Rik"	4.9357	-0.0386812	0.84226	NA		"1500015A07Rik"	4.0233	-0.0970337	0.737043	0.869376		"1500015A07Rik"	5.51069	0.0867678	0.785672	0.880492
"1500015O10Rik"	2.03268	-0.0473396	0.75752	NA		"1500015O10Rik"	1.03662	-0.341663	0.11689	NA		"1500015O10Rik"	1.1848	-0.563199	0.0348582	NA
"1500017E21Rik"	4.58755	0.136905	0.468592	NA		"1500017E21Rik"	2.71168	-0.196937	0.477028	NA		"1500017E21Rik"	4.1105	0.115809	0.718832	0.836878
"1600002H07Rik"	73.6985	0.113215	0.424103	0.589118		"1600002H07Rik"	60.3695	0.0517639	0.76416	0.883332		"1600002H07Rik"	85.1226	0.447014	0.00200797	0.0103436	Y
"1600002K03Rik"	39.8439	0.166809	0.376898	0.543983		"1600002K03Rik"	34.889	0.252138	0.24868	0.459265		"1600002K03Rik"	42.0911	0.288305	0.155626	0.311092
"1600012H06Rik"	285.959	-0.0552832	0.558125	0.702762		"1600012H06Rik"	247.101	-0.000796733	0.994235	0.997205		"1600012H06Rik"	302.641	0.048169	0.6212	0.768431
"1600014C10Rik"	123.214	0.0231168	0.851123	0.913343		"1600014C10Rik"	122.323	0.418003	0.00143541	0.00920605	Y	"1600014C10Rik"	138.349	0.256965	0.0397481	0.113384
"1600014K23Rik"	0	NA	NA	NA		"1600014K23Rik"	0	NA	NA	NA		"1600014K23Rik"	0	NA	NA	NA
"1600015I10Rik"	0	NA	NA	NA		"1600015I10Rik"	0	NA	NA	NA		"1600015I10Rik"	0	NA	NA	NA
"1600029I14Rik"	0.298199	-0.024123	0.729647	NA		"1600029I14Rik"	0.163118	-0.0792168	0.428027	NA		"1600029I14Rik"	0.196841	-0.131695	0.323374	NA
"1600029O15Rik"	1.37714	0.0851145	0.523591	NA		"1600029O15Rik"	0.541489	-0.130642	0.453125	NA		"1600029O15Rik"	1.28925	0.195494	0.471173	NA
"1700001C02Rik"	0	NA	NA	NA		"1700001C02Rik"	0	NA	NA	NA		"1700001C02Rik"	0	NA	NA	NA
"1700001C19Rik"	0.139044	-0.0289932	0.493452	NA		"1700001C19Rik"	0.118686	-0.0459702	0.562591	NA		"1700001C19Rik"	0.222447	-0.0182387	0.891116	NA
"1700001F09Rik"	0.10038	-0.0244933	0.537144	NA		"1700001F09Rik"	0.0852551	-0.0401081	0.604762	NA		"1700001F09Rik"	0.102434	-0.056233	0.547814	NA
"1700001G17Rik"	0.44071	-0.059116	0.484853	NA		"1700001G17Rik"	0.444028	-0.0646007	0.679975	NA		"1700001G17Rik"	0.974312	0.151072	0.558172	NA
"1700001J03Rik"	0	NA	NA	NA		"1700001J03Rik"	0	NA	NA	NA		"1700001J03Rik"	0	NA	NA	NA
"1700001J11Rik"	3.12666	0.0842865	0.627153	NA		"1700001J11Rik"	1.85506	-0.148609	0.557785	NA		"1700001J11Rik"	2.67694	0.0204354	0.948446	0.97193
"1700001K19Rik"	3.74795	-0.0108572	0.953	NA		"1700001K19Rik"	2.71903	-0.140482	0.613741	NA		"1700001K19Rik"	3.49085	-0.0204445	0.949228	0.972468
"1700001K23Rik"	1.96126	0.0998194	0.512295	NA		"1700001K23Rik"	1.36385	0.000450664	0.99845	NA		"1700001K23Rik"	1.24525	-0.115284	0.671219	NA
"1700001L05Rik"	22.6411	0.0431818	0.829956	0.900206		"1700001L05Rik"	15.5231	-0.401661	0.136247	0.307912		"1700001L05Rik"	19.4019	-0.285879	0.30472	0.491223
"1700001L19Rik"	0.239424	-0.0590365	0.321783	NA		"1700001L19Rik"	0.334386	-0.0279769	0.836235	NA		"1700001L19Rik"	0.487556	0.000677419	0.997227	NA
"1700001O22Rik"	0.95086	-0.031861	0.779293	NA		"1700001O22Rik"	0.969855	0.0150769	0.941702	NA		"1700001O22Rik"	1.14752	0.0349581	0.893527	NA
"1700001P01Rik"	0.247817	-0.00258496	0.964957	NA		"1700001P01Rik"	0.321902	0.0284165	0.815681	NA		"1700001P01Rik"	0.452837	0.114957	0.531625	NA
"1700003E16Rik"	17.0561	0.372135	0.0704181	0.167117		"1700003E16Rik"	11.8334	0.0551177	0.844173	0.928417		"1700003E16Rik"	15.7442	0.293936	0.273944	0.458567
"1700003F12Rik"	21.084	-0.0249602	0.902053	0.943964		"1700003F12Rik"	19.6373	0.158939	0.530295	0.728181		"1700003F12Rik"	23.3861	0.145812	0.557778	0.723193
"1700003G18Rik"	0	NA	NA	NA		"1700003G18Rik"	0	NA	NA	NA		"1700003G18Rik"	0.0929168	0.0583732	0.530332	NA
"1700003H04Rik"	0	NA	NA	NA		"1700003H04Rik"	0	NA	NA	NA		"1700003H04Rik"	0	NA	NA	NA
"1700003M02Rik"	0.752227	0.103147	0.273534	NA		"1700003M02Rik"	0.411355	0.088486	0.538236	NA		"1700003M02Rik"	0.616838	0.167589	0.40896	NA
"1700006A11Rik"	0	NA	NA	NA		"1700006A11Rik"	0	NA	NA	NA		"1700006A11Rik"	0	NA	NA	NA
"1700006E09Rik"	0	NA	NA	NA		"1700006E09Rik"	0	NA	NA	NA		"1700006E09Rik"	0	NA	NA	NA
"1700007B14Rik"	0	NA	NA	NA		"1700007B14Rik"	0	NA	NA	NA		"1700007B14Rik"	0	NA	NA	NA
"1700007G11Rik"	1.85852	0.046195	0.761734	NA		"1700007G11Rik"	1.04284	-0.180271	0.408319	NA		"1700007G11Rik"	1.56611	-8.52642e-05	0.999763	0.99999
"1700007K09Rik"	0.247817	-0.00258496	0.964957	NA		"1700007K09Rik"	0.118686	-0.0459702	0.562591	NA		"1700007K09Rik"	0.222447	-0.0182387	0.891116	NA
"1700007K13Rik"	1.45936	0.129473	0.31734	NA		"1700007K13Rik"	0.667288	-0.0212811	0.904697	NA		"1700007K13Rik"	2.69156	0.684764	0.0250137	0.0794995
"1700008F21Rik"	0	NA	NA	NA		"1700008F21Rik"	0.292668	0.145534	0.231367	NA		"1700008F21Rik"	0.393066	0.21385	0.195223	NA
"1700008I05Rik"	1.07948	0.106333	0.371801	NA		"1700008I05Rik"	0.975129	0.159967	0.440191	NA		"1700008I05Rik"	0.57992	-0.0274243	0.895765	NA
"1700008J07Rik"	6.60129	0.0381283	0.851283	NA		"1700008J07Rik"	4.54475	-0.245648	0.403815	0.625837		"1700008J07Rik"	5.53446	-0.208801	0.509577	0.68269
"1700008O03Rik"	0.200761	-0.0432265	0.397344	NA		"1700008O03Rik"	0.17051	-0.069795	0.455367	NA		"1700008O03Rik"	0.204868	-0.102269	0.387186	NA
"1700008P02Rik"	0.178091	0.0358943	0.434064	NA		"1700008P02Rik"	0	NA	NA	NA		"1700008P02Rik"	0	NA	NA	NA
"1700009J07Rik"	0	NA	NA	NA		"1700009J07Rik"	0	NA	NA	NA		"1700009J07Rik"	0	NA	NA	NA
"1700009N14Rik"	1.37269	-0.0490616	0.710256	NA		"1700009N14Rik"	1.05513	-0.153307	0.466958	NA		"1700009N14Rik"	1.18717	-0.195075	0.452779	NA
"1700010B08Rik"	0.283397	0.0678797	0.277986	NA		"1700010B08Rik"	0	NA	NA	NA		"1700010B08Rik"	0.0929168	0.0583732	0.530332	NA
"1700010D01Rik"	0.0925124	-0.0238515	0.54578	NA		"1700010D01Rik"	0.0778627	-0.0384149	0.618695	NA		"1700010D01Rik"	0.244481	0.016943	0.901243	NA
"1700010I14Rik"	0.424572	-0.0351665	0.620029	NA		"1700010I14Rik"	0.432254	-0.0337242	0.805797	NA		"1700010I14Rik"	0.417686	-0.086663	0.586847	NA
"1700011A15Rik"	0.105306	0.0260848	0.512709	NA		"1700011A15Rik"	0.12467	0.0600797	0.457042	NA		"1700011A15Rik"	0.0803162	0.0556594	0.546891	NA
"1700011E24Rik"	0.654789	0.00329194	0.974009	NA		"1700011E24Rik"	0.485019	-0.0592372	0.710222	NA		"1700011E24Rik"	0.338971	-0.231254	0.179919	NA
"1700011H14Rik"	0	NA	NA	NA		"1700011H14Rik"	0	NA	NA	NA		"1700011H14Rik"	0.0803162	0.0556594	0.546891	NA
"1700011I03Rik"	0	NA	NA	NA		"1700011I03Rik"	0	NA	NA	NA		"1700011I03Rik"	0.0803162	0.0556594	0.546891	NA
"1700011L22Rik"	0.768736	0.0132886	0.897923	NA		"1700011L22Rik"	0.29074	-0.127194	0.308149	NA		"1700011L22Rik"	0.351198	-0.199712	0.215566	NA
"1700012A03Rik"	0	NA	NA	NA		"1700012A03Rik"	0	NA	NA	NA		"1700012A03Rik"	0	NA	NA	NA
"1700012B07Rik"	0.298676	-0.0670785	0.290045	NA		"1700012B07Rik"	0.384146	-0.0396815	0.777281	NA		"1700012B07Rik"	0.304515	-0.164368	0.265954	NA
"1700012B09Rik"	21.6886	0.462065	0.0216118	0.0697463		"1700012B09Rik"	14.4557	0.107628	0.692224	0.841888		"1700012B09Rik"	19.7069	0.395569	0.116474	0.252275
"1700012D14Rik"	9.16421	0.171449	0.412571	0.578391		"1700012D14Rik"	4.97709	-0.496031	0.0924164	0.236086		"1700012D14Rik"	8.14886	-0.0440102	0.88388	0.935885
"1700012L04Rik"	0	NA	NA	NA		"1700012L04Rik"	0	NA	NA	NA		"1700012L04Rik"	0	NA	NA	NA
"1700012P22Rik"	0	NA	NA	NA		"1700012P22Rik"	0	NA	NA	NA		"1700012P22Rik"	0	NA	NA	NA
"1700013D24Rik"	0	NA	NA	NA		"1700013D24Rik"	0	NA	NA	NA		"1700013D24Rik"	0	NA	NA	NA
"1700013F07Rik"	0.322852	0.0828824	0.228986	NA		"1700013F07Rik"	0	NA	NA	NA		"1700013F07Rik"	0	NA	NA	NA
"1700013G24Rik"	0.785367	-0.148706	0.172638	NA		"1700013G24Rik"	0.833434	-0.129317	0.518842	NA		"1700013G24Rik"	0.69017	-0.441613	0.0506099	NA
"1700013H16Rik"	0.201285	0.00328696	0.952559	NA		"1700013H16Rik"	0.0778627	-0.0384149	0.618695	NA		"1700013H16Rik"	0.187324	0.000491184	0.996928	NA
"1700015E13Rik"	0.205687	0.0016378	0.976515	NA		"1700015E13Rik"	0.209925	0.0202333	0.850784	NA		"1700015E13Rik"	0.102434	-0.056233	0.547814	NA
"1700015F17Rik"	0.231556	-0.0577822	0.32713	NA		"1700015F17Rik"	0.196549	-0.0897806	0.397841	NA		"1700015F17Rik"	0.329454	-0.0775775	0.640945	NA
"1700016C15Rik"	1.65933	0.0606119	0.656794	NA		"1700016C15Rik"	0.923129	-0.0584833	0.775411	NA		"1700016C15Rik"	1.05122	-0.174329	0.494385	NA
"1700016D06Rik"	1.16876	-0.17783	0.161894	NA		"1700016D06Rik"	1.26247	-0.147908	0.517372	NA		"1700016D06Rik"	1.14766	-0.419234	0.115837	NA
"1700016H13Rik"	0	NA	NA	NA		"1700016H13Rik"	0	NA	NA	NA		"1700016H13Rik"	0	NA	NA	NA
"1700016K19Rik"	0	NA	NA	NA		"1700016K19Rik"	0	NA	NA	NA		"1700016K19Rik"	0	NA	NA	NA
"1700017B05Rik"	436.564	0.317333	0.000355291	0.00296126	Y	"1700017B05Rik"	282.23	-0.453916	4.20335e-05	0.000411167	Y	"1700017B05Rik"	377.675	-0.10827	0.342914	0.53059
"1700017D01Rik"	0.108773	0.0263241	0.509968	NA		"1700017D01Rik"	0	NA	NA	NA		"1700017D01Rik"	0	NA	NA	NA
"1700017N19Rik"	0	NA	NA	NA		"1700017N19Rik"	0	NA	NA	NA		"1700017N19Rik"	0	NA	NA	NA
"1700018A04Rik"	0.660576	0.0945682	0.324948	NA		"1700018A04Rik"	1.17524	0.356443	0.0804947	NA		"1700018A04Rik"	0.474417	0.0738949	0.677061	NA
"1700018A14Rik"	0.105306	0.0260848	0.512709	NA		"1700018A14Rik"	0.324447	0.135557	0.251346	NA		"1700018A14Rik"	0	NA	NA	NA
"1700018B08Rik"	0	NA	NA	NA		"1700018B08Rik"	0	NA	NA	NA		"1700018B08Rik"	0	NA	NA	NA
"1700018B24Rik"	0	NA	NA	NA		"1700018B24Rik"	0	NA	NA	NA		"1700018B24Rik"	0	NA	NA	NA
"1700018C11Rik"	0.200761	-0.0432265	0.397344	NA		"1700018C11Rik"	0.17051	-0.069795	0.455367	NA		"1700018C11Rik"	0.204868	-0.102269	0.387186	NA
"1700018F24Rik"	0	NA	NA	NA		"1700018F24Rik"	0	NA	NA	NA		"1700018F24Rik"	0	NA	NA	NA
"1700018L02Rik"	1.22616	0.0498128	0.698904	NA		"1700018L02Rik"	0.411491	-0.180393	0.216338	NA		"1700018L02Rik"	0.978013	0.00922978	0.966162	NA
"1700019A02Rik"	0.270603	0.0108241	0.857287	NA		"1700019A02Rik"	0.0778627	-0.0384149	0.618695	NA		"1700019A02Rik"	0.094407	-0.0546564	0.557219	NA
"1700019B03Rik"	0.197819	0.0027971	0.959404	NA		"1700019B03Rik"	0.0778627	-0.0384149	0.618695	NA		"1700019B03Rik"	0.094407	-0.0546564	0.557219	NA
"1700019D03Rik"	1.35171	-0.000427396	0.997243	NA		"1700019D03Rik"	1.2955	0.0494245	0.825518	NA		"1700019D03Rik"	1.14442	-0.0989696	0.705675	NA
"1700019G17Rik"	4.17093	0.0368954	0.846214	NA		"1700019G17Rik"	1.93623	-0.538962	0.0360399	NA		"1700019G17Rik"	3.78698	-0.0603676	0.850719	0.917727
"1700019L03Rik"	40.2364	0.386578	0.0339185	0.097327		"1700019L03Rik"	26.1645	-0.159189	0.507134	0.710857		"1700019L03Rik"	35.3916	0.140385	0.523416	0.695356
"1700019M22Rik"	0	NA	NA	NA		"1700019M22Rik"	0	NA	NA	NA		"1700019M22Rik"	0	NA	NA	NA
"1700019N19Rik"	0	NA	NA	NA		"1700019N19Rik"	0	NA	NA	NA		"1700019N19Rik"	0	NA	NA	NA
"1700019O17Rik"	0	NA	NA	NA		"1700019O17Rik"	0	NA	NA	NA		"1700019O17Rik"	0	NA	NA	NA
"1700020A23Rik"	1.10998	0.0749553	0.518897	NA		"1700020A23Rik"	0.930015	0.130555	0.516913	NA		"1700020A23Rik"	0.551901	-0.0909515	0.657246	NA
"1700020D05Rik"	0.939777	-0.0566787	0.628764	NA		"1700020D05Rik"	0.502074	-0.24446	0.146652	NA		"1700020D05Rik"	0.789623	-0.220121	0.353587	NA
"1700020I14Rik"	294.147	-0.178064	0.0634603	0.153917		"1700020I14Rik"	260.529	-0.0517666	0.633126	0.801358		"1700020I14Rik"	321.848	0.00242469	0.984277	0.992792
"1700020L24Rik"	30.727	0.623423	0.000928954	0.00634284	Y	"1700020L24Rik"	35.2922	1.26909	2.00961e-09	4.07266e-08	Y	"1700020L24Rik"	42.2217	1.30341	1.45645e-10	3.27845e-09	Y
"1700020N01Rik"	0.0925124	-0.0238515	0.54578	NA		"1700020N01Rik"	0.0778627	-0.0384149	0.618695	NA		"1700020N01Rik"	0.094407	-0.0546564	0.557219	NA
"1700020N18Rik"	0	NA	NA	NA		"1700020N18Rik"	0	NA	NA	NA		"1700020N18Rik"	0.312033	0.164663	0.262687	NA
"1700021F05Rik"	93.8036	0.0816604	0.534913	0.684934		"1700021F05Rik"	83.1814	0.189464	0.213773	0.416254		"1700021F05Rik"	93.9359	0.0330567	0.812145	0.895954
"1700021F07Rik"	0	NA	NA	NA		"1700021F07Rik"	0	NA	NA	NA		"1700021F07Rik"	0	NA	NA	NA
"1700021K19Rik"	448.349	0.135775	0.138088	0.270582		"1700021K19Rik"	380.324	0.135386	0.205969	0.40583		"1700021K19Rik"	458.358	0.143268	0.121942	0.261339
"1700022A21Rik"	0	NA	NA	NA		"1700022A21Rik"	0	NA	NA	NA		"1700022A21Rik"	0	NA	NA	NA
"1700022I11Rik"	1.18977	0.00325343	0.97788	NA		"1700022I11Rik"	0.832615	-0.0597173	0.737133	NA		"1700022I11Rik"	0.993224	-0.0446053	0.837636	NA
"1700023E05Rik"	0.10038	-0.0244933	0.537144	NA		"1700023E05Rik"	0.0852551	-0.0401081	0.604762	NA		"1700023E05Rik"	0.102434	-0.056233	0.547814	NA
"1700024G13Rik"	0	NA	NA	NA		"1700024G13Rik"	0	NA	NA	NA		"1700024G13Rik"	0	NA	NA	NA
"1700024P04Rik"	0	NA	NA	NA		"1700024P04Rik"	0	NA	NA	NA		"1700024P04Rik"	0	NA	NA	NA
"1700024P16Rik"	10.8061	-0.0322131	0.877817	0.929815		"1700024P16Rik"	9.86604	0.0839784	0.768405	0.885684		"1700024P16Rik"	8.29598	-0.699076	0.0234495	0.0753177
"1700025C18Rik"	0	NA	NA	NA		"1700025C18Rik"	0	NA	NA	NA		"1700025C18Rik"	0	NA	NA	NA
"1700025F22Rik"	0	NA	NA	NA		"1700025F22Rik"	0	NA	NA	NA		"1700025F22Rik"	0	NA	NA	NA
"1700025G04Rik"	143.311	-0.136776	0.266659	0.432177		"1700025G04Rik"	129.389	0.0319816	0.805866	0.907065		"1700025G04Rik"	155.016	0.0198374	0.869668	0.929094
"1700026D08Rik"	0.197819	0.0027971	0.959404	NA		"1700026D08Rik"	0.208307	0.02401	0.82277	NA		"1700026D08Rik"	0.094407	-0.0546564	0.557219	NA
"1700026D11Rik"	0	NA	NA	NA		"1700026D11Rik"	0	NA	NA	NA		"1700026D11Rik"	0	NA	NA	NA
"1700026L06Rik"	3.40511	0.161174	0.37421	NA		"1700026L06Rik"	2.49375	0.119705	0.661248	NA		"1700026L06Rik"	4.23869	0.601709	0.0613671	0.156879
"1700028B04Rik"	0	NA	NA	NA		"1700028B04Rik"	0	NA	NA	NA		"1700028B04Rik"	0	NA	NA	NA
"1700028J19Rik"	2.40712	0.0928574	0.563464	NA		"1700028J19Rik"	1.8606	0.0829077	0.745224	NA		"1700028J19Rik"	2.24226	0.144988	0.637685	0.780707
"1700028K03Rik"	2.57848	-0.00792575	0.960409	NA		"1700028K03Rik"	1.58032	-0.234455	0.316732	NA		"1700028K03Rik"	1.73189	-0.367225	0.18258	0.347747
"1700028M03Rik"	0	NA	NA	NA		"1700028M03Rik"	0	NA	NA	NA		"1700028M03Rik"	0	NA	NA	NA
"1700028P14Rik"	0	NA	NA	NA		"1700028P14Rik"	0	NA	NA	NA		"1700028P14Rik"	0	NA	NA	NA
"1700029F12Rik"	0	NA	NA	NA		"1700029F12Rik"	0	NA	NA	NA		"1700029F12Rik"	0	NA	NA	NA
"1700029H14Rik"	0.532006	0.0809768	0.346915	NA		"1700029H14Rik"	0.491686	0.110471	0.438047	NA		"1700029H14Rik"	0.195351	-0.00224563	0.986112	NA
"1700029I15Rik"	2.26069	-0.0971602	0.548645	NA		"1700029I15Rik"	1.38689	-0.353055	0.140863	NA		"1700029I15Rik"	1.7424	-0.492221	0.0912052	0.211479
"1700029J07Rik"	2.80458	-0.0412003	0.802124	NA		"1700029J07Rik"	2.02571	-0.172627	0.486051	NA		"1700029J07Rik"	2.77707	-0.1217	0.694935	0.820551
"1700029M20Rik"	0	NA	NA	NA		"1700029M20Rik"	0	NA	NA	NA		"1700029M20Rik"	0	NA	NA	NA
"1700029P11Rik"	0	NA	NA	NA		"1700029P11Rik"	0	NA	NA	NA		"1700029P11Rik"	0.150074	0.0749592	0.462255	NA
"1700030C10Rik"	0.631594	0.0389756	0.688897	NA		"1700030C10Rik"	0.328612	-0.0293654	0.827475	NA		"1700030C10Rik"	0.753705	0.18275	0.434944	NA
"1700030F18Rik"	0	NA	NA	NA		"1700030F18Rik"	0	NA	NA	NA		"1700030F18Rik"	0	NA	NA	NA
"1700030J22Rik"	18.2223	-0.102531	0.613069	0.746428		"1700030J22Rik"	17.689	0.142622	0.577028	0.764386		"1700030J22Rik"	18.3515	-0.116543	0.648351	0.788656
"1700030K09Rik"	55.4802	0.184852	0.248844	0.412016		"1700030K09Rik"	43.2896	-0.0240244	0.900304	0.956444		"1700030K09Rik"	52.1072	-0.0359185	0.839583	0.911802
"1700031F05Rik"	0.105306	0.0260848	0.512709	NA		"1700031F05Rik"	0	NA	NA	NA		"1700031F05Rik"	0	NA	NA	NA
"1700031M16Rik"	0	NA	NA	NA		"1700031M16Rik"	0	NA	NA	NA		"1700031M16Rik"	0	NA	NA	NA
"1700034E13Rik"	0	NA	NA	NA		"1700034E13Rik"	0	NA	NA	NA		"1700034E13Rik"	0.624782	0.326979	0.100208	NA
"1700034H15Rik"	2.19443	-0.0881462	0.581423	NA		"1700034H15Rik"	1.91301	-0.109126	0.675685	NA		"1700034H15Rik"	2.24717	-0.135788	0.660406	0.797276
"1700034I23Rik"	0.659102	-0.0444265	0.643478	NA		"1700034I23Rik"	0.607389	-0.0389834	0.823311	NA		"1700034I23Rik"	0.575426	-0.159801	0.413197	NA
"1700034J05Rik"	3.30496	-0.177437	0.31733	NA		"1700034J05Rik"	3.44694	-0.0168718	0.952792	0.980773		"1700034J05Rik"	3.5521	-0.241017	0.451533	0.634068
"1700034O15Rik"	0	NA	NA	NA		"1700034O15Rik"	0	NA	NA	NA		"1700034O15Rik"	0	NA	NA	NA
"1700037C18Rik"	11.1689	-0.0290476	0.889747	0.93643		"1700037C18Rik"	9.56154	-0.0101257	0.971971	0.988927		"1700037C18Rik"	12.8803	0.157286	0.589788	0.747218
"1700037H04Rik"	241.575	0.359144	0.00114025	0.00740828	Y	"1700037H04Rik"	198.821	0.305558	0.0135133	0.0562207		"1700037H04Rik"	254.076	0.440595	0.000454218	0.00290074	Y
"1700039E15Rik"	0	NA	NA	NA		"1700039E15Rik"	0	NA	NA	NA		"1700039E15Rik"	0	NA	NA	NA
"1700040L02Rik"	0	NA	NA	NA		"1700040L02Rik"	0	NA	NA	NA		"1700040L02Rik"	0	NA	NA	NA
"1700041C23Rik"	0	NA	NA	NA		"1700041C23Rik"	0	NA	NA	NA		"1700041C23Rik"	0	NA	NA	NA
"1700042B14Rik"	0	NA	NA	NA		"1700042B14Rik"	0	NA	NA	NA		"1700042B14Rik"	0	NA	NA	NA
"1700042G07Rik"	0	NA	NA	NA		"1700042G07Rik"	0	NA	NA	NA		"1700042G07Rik"	0	NA	NA	NA
"1700044K03Rik"	0.178091	0.0358943	0.434064	NA		"1700044K03Rik"	0	NA	NA	NA		"1700044K03Rik"	0.173233	0.124251	0.334855	NA
"1700047I17Rik2"	0	NA	NA	NA		"1700047I17Rik2"	0	NA	NA	NA		"1700047I17Rik2"	0	NA	NA	NA
"1700047M11Rik"	0.296848	-0.00101985	0.986876	NA		"1700047M11Rik"	0.135015	-0.0507258	0.537829	NA		"1700047M11Rik"	0.242701	-0.022673	0.867671	NA
"1700048O20Rik"	2.30592	-0.0961215	0.538502	NA		"1700048O20Rik"	1.84547	-0.199633	0.423687	NA		"1700048O20Rik"	2.30672	-0.236243	0.433855	0.618478
"1700049E15Rik"	0	NA	NA	NA		"1700049E15Rik"	0.203215	0.0827452	0.374491	NA		"1700049E15Rik"	0	NA	NA	NA
"1700049G17Rik"	78.5906	-0.418323	0.00400339	0.0193444	Y	"1700049G17Rik"	72.026	-0.206107	0.207455	0.408045		"1700049G17Rik"	80.8285	-0.42006	0.0065349	0.027128	Y
"1700049L16Rik"	0	NA	NA	NA		"1700049L16Rik"	0	NA	NA	NA		"1700049L16Rik"	0	NA	NA	NA
"1700052I22Rik"	0	NA	NA	NA		"1700052I22Rik"	0	NA	NA	NA		"1700052I22Rik"	0.0803162	0.0556594	0.546891	NA
"1700052K11Rik"	65.4903	-0.0746671	0.613863	0.746867		"1700052K11Rik"	56.1067	-0.0579838	0.754924	0.878173		"1700052K11Rik"	73.0427	0.143597	0.347932	0.53544
"1700052N19Rik"	197.482	-0.19819	0.0537397	0.136365		"1700052N19Rik"	174.04	-0.0961461	0.39931	0.621632		"1700052N19Rik"	190.108	-0.379207	0.000470469	0.00299611	Y
"1700054K19Rik"	0	NA	NA	NA		"1700054K19Rik"	0	NA	NA	NA		"1700054K19Rik"	0	NA	NA	NA
"1700056E22Rik"	16.5902	0.480564	0.018401	0.0618309		"1700056E22Rik"	8.19829	-0.436471	0.132536	0.302442		"1700056E22Rik"	14.0091	0.289101	0.281684	0.466827
"1700057G04Rik"	0.995571	0.0501451	0.647281	NA		"1700057G04Rik"	0.590801	0.000605687	0.997262	NA		"1700057G04Rik"	0.532458	-0.0915016	0.667912	NA
"1700060C20Rik"	0	NA	NA	NA		"1700060C20Rik"	0	NA	NA	NA		"1700060C20Rik"	0	NA	NA	NA
"1700061G19Rik"	2.2801	-0.1047	0.506715	NA		"1700061G19Rik"	1.56482	-0.266803	0.26066	NA		"1700061G19Rik"	1.6537	-0.484461	0.0830825	0.19669
"1700065D16Rik"	1.65127	0.0295572	0.828234	NA		"1700065D16Rik"	1.07892	-0.0831169	0.70103	NA		"1700065D16Rik"	1.59209	0.0648207	0.810982	0.895178
"1700066B19Rik"	0.268406	-0.00456206	0.93958	NA		"1700066B19Rik"	0.297239	0.0175956	0.882954	NA		"1700066B19Rik"	0.162384	-0.0753676	0.471034	NA
"1700066M21Rik"	241.079	-0.565929	9.86841e-08	2.8616e-06	Y	"1700066M21Rik"	213.354	-0.440019	0.000209454	0.00171979	Y	"1700066M21Rik"	243.611	-0.628044	1.65607e-08	2.85234e-07	Y
"1700066O22Rik"	0	NA	NA	NA		"1700066O22Rik"	0	NA	NA	NA		"1700066O22Rik"	0.0803162	0.0556594	0.546891	NA
"1700067K01Rik"	1.43092	-0.0248264	0.846865	NA		"1700067K01Rik"	1.02486	-0.104734	0.612162	NA		"1700067K01Rik"	1.91122	0.122189	0.680813	0.810758
"1700067P10Rik"	0	NA	NA	NA		"1700067P10Rik"	0	NA	NA	NA		"1700067P10Rik"	0	NA	NA	NA
"1700069L16Rik"	0.108773	0.0263241	0.509968	NA		"1700069L16Rik"	0	NA	NA	NA		"1700069L16Rik"	0	NA	NA	NA
"1700071K01Rik"	0.137215	0.0301294	0.475361	NA		"1700071K01Rik"	0	NA	NA	NA		"1700071K01Rik"	0	NA	NA	NA
"1700073E17Rik"	0	NA	NA	NA		"1700073E17Rik"	0	NA	NA	NA		"1700073E17Rik"	0.160632	0.0876259	0.421274	NA
"1700074P13Rik"	0	NA	NA	NA		"1700074P13Rik"	0	NA	NA	NA		"1700074P13Rik"	0	NA	NA	NA
"1700080E11Rik"	0	NA	NA	NA		"1700080E11Rik"	0	NA	NA	NA		"1700080E11Rik"	0	NA	NA	NA
"1700080O16Rik"	0	NA	NA	NA		"1700080O16Rik"	0	NA	NA	NA		"1700080O16Rik"	0	NA	NA	NA
"1700084C01Rik"	0	NA	NA	NA		"1700084C01Rik"	0	NA	NA	NA		"1700084C01Rik"	0	NA	NA	NA
"1700084E18Rik"	1.07266	0.0330884	0.780558	NA		"1700084E18Rik"	1.02266	0.0843926	0.685096	NA		"1700084E18Rik"	1.69342	0.26485	0.340118	0.527941
"1700084J12Rik"	0.784997	0.0714034	0.495256	NA		"1700084J12Rik"	0.499772	0.0429693	0.789125	NA		"1700084J12Rik"	0.417424	-0.0259599	0.884303	NA
"1700086L19Rik"	1.56249	-0.0671523	0.570944	NA		"1700086L19Rik"	1.27958	-0.126258	0.551307	NA		"1700086L19Rik"	1.08679	-0.359357	0.1146	NA
"1700086O06Rik"	5.25997	-0.0601542	0.759257	NA		"1700086O06Rik"	3.74321	-0.330017	0.254849	0.466846		"1700086O06Rik"	5.1257	-0.229314	0.4751	0.653376
"1700088E04Rik"	5.32982	0.0436811	0.826082	NA		"1700088E04Rik"	3.61231	-0.227736	0.431386	0.649514		"1700088E04Rik"	5.09702	-0.103513	0.74702	0.855161
"1700092M07Rik"	0.27443	0.05604	0.32615	NA		"1700092M07Rik"	0	NA	NA	NA		"1700092M07Rik"	0	NA	NA	NA
"1700093K21Rik"	18.1053	-0.518267	0.0109775	0.0417521	Y	"1700093K21Rik"	22.2289	0.250344	0.291314	0.509364		"1700093K21Rik"	21.9941	-0.24456	0.311616	0.498973
"1700094D03Rik"	20.1695	-0.0360861	0.859439	0.919009		"1700094D03Rik"	16.0717	-0.179304	0.501378	0.706443		"1700094D03Rik"	19.369	-0.162534	0.534287	0.704447
"1700096J18Rik"	0	NA	NA	NA		"1700096J18Rik"	0	NA	NA	NA		"1700096J18Rik"	0.0929168	0.0583732	0.530332	NA
"1700096K18Rik"	8.15904	-0.0125718	0.950499	0.970346		"1700096K18Rik"	6.53548	-0.108536	0.713003	0.854802		"1700096K18Rik"	8.55592	-0.00287606	0.992565	0.996363
"1700101E01Rik"	0.317135	0.00489828	0.938145	NA		"1700101E01Rik"	0.118686	-0.0459702	0.562591	NA		"1700101E01Rik"	0.372521	0.063585	0.708882	NA
"1700102P08Rik"	1.52493	0.220917	0.106473	NA		"1700102P08Rik"	1.36255	0.370875	0.108759	NA		"1700102P08Rik"	1.19274	0.324045	0.234343	NA
"1700106J16Rik"	0	NA	NA	NA		"1700106J16Rik"	0	NA	NA	NA		"1700106J16Rik"	0	NA	NA	NA
"1700108F19Rik"	0.509093	-0.114256	0.160875	NA		"1700108F19Rik"	0.430137	-0.180114	0.216273	NA		"1700108F19Rik"	0.600074	-0.222598	0.264655	NA
"1700108J01Rik"	0.391189	-0.099266	0.194826	NA		"1700108J01Rik"	0.534779	-0.0702954	0.665939	NA		"1700108J01Rik"	0.398922	-0.245558	0.16549	NA
"1700109G14Rik"	0	NA	NA	NA		"1700109G14Rik"	0	NA	NA	NA		"1700109G14Rik"	0	NA	NA	NA
"1700109H08Rik"	4.65813	-0.287034	0.134116	NA		"1700109H08Rik"	3.92652	-0.40679	0.161397	0.345576		"1700109H08Rik"	5.00066	-0.39359	0.22032	0.39555
"1700111N16Rik"	0	NA	NA	NA		"1700111N16Rik"	0	NA	NA	NA		"1700111N16Rik"	0	NA	NA	NA
"1700112E06Rik"	2.28614	-0.0527434	0.743549	NA		"1700112E06Rik"	2.36739	0.0642547	0.807715	NA		"1700112E06Rik"	2.46361	0.00775904	0.97985	0.990402
"1700113H08Rik"	0.105306	0.0260848	0.512709	NA		"1700113H08Rik"	0	NA	NA	NA		"1700113H08Rik"	0	NA	NA	NA
"1700120K04Rik"	2.18891	-0.149454	0.33001	NA		"1700120K04Rik"	2.05954	-0.135086	0.605251	NA		"1700120K04Rik"	2.45952	-0.16863	0.583516	0.743527
"1700121N20Rik"	0	NA	NA	NA		"1700121N20Rik"	0	NA	NA	NA		"1700121N20Rik"	0	NA	NA	NA
"1700123I01Rik"	0.395637	0.0926188	0.202351	NA		"1700123I01Rik"	0.12467	0.0600797	0.457042	NA		"1700123I01Rik"	0	NA	NA	NA
"1700123K08Rik"	0	NA	NA	NA		"1700123K08Rik"	0	NA	NA	NA		"1700123K08Rik"	0	NA	NA	NA
"1700123L14Rik"	0	NA	NA	NA		"1700123L14Rik"	0	NA	NA	NA		"1700123L14Rik"	0	NA	NA	NA
"1700123O20Rik"	162.89	-0.156832	0.166035	0.310399		"1700123O20Rik"	155.791	0.179255	0.164132	0.349445		"1700123O20Rik"	174.009	-0.0412719	0.732541	0.846264
"1700125H20Rik"	0.402046	-0.0481067	0.538887	NA		"1700125H20Rik"	0.248373	-0.115353	0.333059	NA		"1700125H20Rik"	0.299275	-0.18544	0.234446	NA
"1700128F08Rik"	1.9358	0.129835	0.390681	NA		"1700128F08Rik"	1.09017	-0.0102905	0.963261	NA		"1700128F08Rik"	1.74435	0.208876	0.464371	0.644582
"1700129C05Rik"	0	NA	NA	NA		"1700129C05Rik"	0	NA	NA	NA		"1700129C05Rik"	0.0803162	0.0556594	0.546891	NA
"1810009A15Rik"	78.9488	0.207872	0.151482	0.289689		"1810009A15Rik"	63.6436	0.108326	0.519947	0.720101		"1810009A15Rik"	77.9683	0.135085	0.380078	0.566752
"1810009J06Rik"	0	NA	NA	NA		"1810009J06Rik"	0	NA	NA	NA		"1810009J06Rik"	0	NA	NA	NA
"1810010D01Rik"	0.0925124	-0.0238515	0.54578	NA		"1810010D01Rik"	0.0778627	-0.0384149	0.618695	NA		"1810010D01Rik"	0.094407	-0.0546564	0.557219	NA
"1810010H24Rik"	3.20196	-0.223666	0.202703	NA		"1810010H24Rik"	2.83779	-0.307755	0.264143	NA		"1810010H24Rik"	3.91234	-0.240523	0.453213	0.635057
"1810011H11Rik"	0	NA	NA	NA		"1810011H11Rik"	0	NA	NA	NA		"1810011H11Rik"	0	NA	NA	NA
"1810011O10Rik"	74.492	0.694944	4.82912e-06	8.45597e-05	Y	"1810011O10Rik"	39.2749	-0.376183	0.0745077	0.202204		"1810011O10Rik"	53.2141	-0.0638471	0.746995	0.855161
"1810013L24Rik"	586.835	-0.247337	0.0168079	0.0577656		"1810013L24Rik"	496.446	-0.263964	0.0280349	0.0983001		"1810013L24Rik"	559.143	-0.466482	0.000253344	0.00175446	Y
"1810014B01Rik"	16.9286	0.177443	0.391717	0.559081		"1810014B01Rik"	12.7195	0.0107793	0.968255	0.987727		"1810014B01Rik"	17.872	0.37848	0.14018	0.288982
"1810022K09Rik"	135.541	-0.232273	0.0521224	0.133525		"1810022K09Rik"	125.277	0.0189723	0.884792	0.947159		"1810022K09Rik"	139.895	-0.21273	0.093743	0.215568
"1810024B03Rik"	3.87944	0.151914	0.411779	NA		"1810024B03Rik"	4.14777	0.421731	0.146509	0.323226		"1810024B03Rik"	4.72981	0.474577	0.139757	0.288371
"1810026J23Rik"	222.794	0.0509517	0.599574	0.736292		"1810026J23Rik"	195.666	0.150388	0.191925	0.387476		"1810026J23Rik"	231.611	0.120499	0.244497	0.425243
"1810030O07Rik"	318.611	-0.175451	0.0508705	0.131115		"1810030O07Rik"	292.704	0.0509444	0.603115	0.782017		"1810030O07Rik"	343.005	-0.0369639	0.695608	0.821233
"1810032O08Rik"	28.7726	-0.0817165	0.675662	0.794576		"1810032O08Rik"	22.5474	-0.300056	0.219263	0.423296		"1810032O08Rik"	31.3755	0.0758673	0.729695	0.844614
"1810037I17Rik"	130.854	-0.069843	0.566117	0.709118		"1810037I17Rik"	110.552	-0.0680044	0.625506	0.79642		"1810037I17Rik"	131.1	-0.126152	0.308837	0.496047
"1810041L15Rik"	0	NA	NA	NA		"1810041L15Rik"	0	NA	NA	NA		"1810041L15Rik"	0.0803162	0.0556594	0.546891	NA
"1810043G02Rik"	118.378	0.155371	0.253784	0.417851		"1810043G02Rik"	101.868	0.194275	0.203438	0.402502		"1810043G02Rik"	116.628	0.0781308	0.608569	0.759705
"1810043H04Rik"	34.7453	0.25919	0.153473	0.292427		"1810043H04Rik"	27.9061	0.16508	0.459657	0.672091		"1810043H04Rik"	39.2293	0.502812	0.0110933	0.0412686	Y
"1810046K07Rik"	0	NA	NA	NA		"1810046K07Rik"	0	NA	NA	NA		"1810046K07Rik"	0	NA	NA	NA
"1810055G02Rik"	278.836	0.323478	0.00232278	0.012828	Y	"1810055G02Rik"	239.858	0.362886	0.00198227	0.0119717	Y	"1810055G02Rik"	302.029	0.468729	8.23918e-05	0.000655722	Y
"1810058I24Rik"	201.212	-0.0214909	0.842344	0.907939		"1810058I24Rik"	183.451	0.177227	0.13975	0.312856		"1810058I24Rik"	210.223	0.0389204	0.739858	0.85046
"1810062O18Rik"	0.94512	-0.0188974	0.870102	NA		"1810062O18Rik"	1.80331	0.367065	0.149616	NA		"1810062O18Rik"	1.53347	0.260351	0.364347	0.552106
"1810064F22Rik"	2.16927	-0.140583	0.374776	NA		"1810064F22Rik"	2.07076	-0.105562	0.689431	NA		"1810064F22Rik"	2.3908	-0.175866	0.574829	0.736267
"1810065E05Rik"	0.159633	-0.0320347	0.469235	NA		"1810065E05Rik"	0.259685	0.00875906	0.939257	NA		"1810065E05Rik"	0.706134	0.154468	0.430811	NA
"2010001E11Rik"	1.25907	0.0759499	0.562874	NA		"2010001E11Rik"	1.12287	0.145254	0.51032	NA		"2010001E11Rik"	1.2097	0.125611	0.63583	NA
"2010002M12Rik"	0.898347	-0.0236049	0.819282	NA		"2010002M12Rik"	0.761807	-0.0455207	0.80261	NA		"2010002M12Rik"	0.93498	-0.0049405	0.982849	NA
"2010003K11Rik"	0.105306	0.0260848	0.512709	NA		"2010003K11Rik"	0	NA	NA	NA		"2010003K11Rik"	0	NA	NA	NA
"2010005H15Rik"	0.197819	0.0027971	0.959404	NA		"2010005H15Rik"	0.0778627	-0.0384149	0.618695	NA		"2010005H15Rik"	0.428272	0.158619	0.395733	NA
"2010012O05Rik"	96.5049	-0.195566	0.147876	0.283869		"2010012O05Rik"	88.6528	0.00422783	0.977695	0.990531		"2010012O05Rik"	101.483	-0.118879	0.397537	0.584166
"2010016I18Rik"	0	NA	NA	NA		"2010016I18Rik"	0	NA	NA	NA		"2010016I18Rik"	0	NA	NA	NA
"2010106E10Rik"	0	NA	NA	NA		"2010106E10Rik"	0	NA	NA	NA		"2010106E10Rik"	0	NA	NA	NA
"2010107E04Rik"	125.702	0.0698072	0.578158	0.718481		"2010107E04Rik"	108.732	0.123884	0.387085	0.607934		"2010107E04Rik"	125.815	-0.0131956	0.941366	0.967519
"2010107G12Rik"	0.178091	0.0358943	0.434064	NA		"2010107G12Rik"	0.12467	0.0600797	0.457042	NA		"2010107G12Rik"	0.381791	0.183051	0.235325	NA
"2010107G23Rik"	24.0537	0.0401841	0.836389	0.904606		"2010107G23Rik"	16.6705	-0.471787	0.0685854	0.190868		"2010107G23Rik"	23.8316	-0.0362448	0.874082	0.930993
"2010109I03Rik"	0.399104	0.00604957	0.937539	NA		"2010109I03Rik"	0.155725	-0.0649695	0.471871	NA		"2010109I03Rik"	0.905796	0.219606	0.342801	NA
"2010111I01Rik"	497.732	-0.0123667	0.878111	0.930043		"2010111I01Rik"	407.618	-0.107605	0.222858	0.427966		"2010111I01Rik"	454.586	-0.343672	3.63704e-05	0.000320496	Y
"2010204K13Rik"	9.70708	0.065172	0.754744	0.851112		"2010204K13Rik"	7.48389	-0.0695669	0.812473	0.910301		"2010204K13Rik"	8.5918	-0.12869	0.673944	0.806923
"2010300C02Rik"	0	NA	NA	NA		"2010300C02Rik"	0	NA	NA	NA		"2010300C02Rik"	0	NA	NA	NA
"2010320M18Rik"	19.9283	0.275426	0.173589	0.320588		"2010320M18Rik"	14.4398	0.000252656	0.999274	0.999491		"2010320M18Rik"	20.3788	0.362099	0.148767	0.301131
"2200002D01Rik"	59.5699	-0.0847183	0.609639	0.744203		"2200002D01Rik"	60.0603	0.334437	0.0638434	0.181975		"2200002D01Rik"	70.6701	0.27398	0.119744	0.257597
"2200002J24Rik"	0	NA	NA	NA		"2200002J24Rik"	0	NA	NA	NA		"2200002J24Rik"	0	NA	NA	NA
"2210010C04Rik"	4.99795	-0.150012	0.446687	NA		"2210010C04Rik"	3.53594	-0.409368	0.155291	0.337329		"2210010C04Rik"	3.7826	-0.753142	0.0189147	0.0634723
"2210013O21Rik"	87.832	-0.179957	0.17997	0.328133		"2210013O21Rik"	79.2813	-0.00508881	0.97337	0.98933		"2210013O21Rik"	95.3284	-0.000754711	0.995634	0.998004
"2210015D19Rik"	91.7394	-0.0418569	0.774834	0.86531		"2210015D19Rik"	84.3014	0.171138	0.294073	0.512093		"2210015D19Rik"	98.5689	0.0956959	0.55187	0.718944
"2210016F16Rik"	25.6641	0.0857067	0.663973	0.786847		"2210016F16Rik"	22.232	0.163704	0.499699	0.705829		"2210016F16Rik"	28.7316	0.318012	0.16545	0.324408
"2210016L21Rik"	145.007	0.240526	0.0859719	0.193044		"2210016L21Rik"	112.013	0.0236111	0.883797	0.947017		"2210016L21Rik"	146.011	0.23287	0.140589	0.289432
"2210018M11Rik"	261.899	-0.217057	0.0227839	0.0725959		"2210018M11Rik"	236.769	-0.034796	0.740433	0.871804		"2210018M11Rik"	277.266	-0.0966461	0.378061	0.565103
"2210407C18Rik"	0	NA	NA	NA		"2210407C18Rik"	0	NA	NA	NA		"2210407C18Rik"	0	NA	NA	NA
"2210408I21Rik"	35.4694	-0.196216	0.289051	0.45625		"2210408I21Rik"	30.3867	-0.167304	0.460686	0.672673		"2210408I21Rik"	36.9577	-0.159754	0.446293	0.629434
"2210409E12Rik"	0.10038	-0.0244933	0.537144	NA		"2210409E12Rik"	0.0852551	-0.0401081	0.604762	NA		"2210409E12Rik"	0.102434	-0.056233	0.547814	NA
"2210417A02Rik"	0	NA	NA	NA		"2210417A02Rik"	0	NA	NA	NA		"2210417A02Rik"	0	NA	NA	NA
"2300002M23Rik"	0	NA	NA	NA		"2300002M23Rik"	0	NA	NA	NA		"2300002M23Rik"	0	NA	NA	NA
"2300005B03Rik"	0.290331	-0.0192611	0.762763	NA		"2300005B03Rik"	0.155725	-0.0649695	0.471871	NA		"2300005B03Rik"	0.349446	-0.0079706	0.959261	NA
"2300009A05Rik"	20.2419	0.0680444	0.73097	0.835131		"2300009A05Rik"	15.2206	-0.147328	0.575091	0.762715		"2300009A05Rik"	20.1397	-0.0227773	0.927421	0.959787
"2310001K24Rik"	0	NA	NA	NA		"2310001K24Rik"	0.162224	0.0725974	0.408951	NA		"2310001K24Rik"	0	NA	NA	NA
"2310002L09Rik"	0.210613	0.0465438	0.372147	NA		"2310002L09Rik"	0	NA	NA	NA		"2310002L09Rik"	0.0929168	0.0583732	0.530332	NA
"2310003H01Rik"	147.475	0.342499	0.00340479	0.0172387	Y	"2310003H01Rik"	112.279	0.0832589	0.542759	0.737531		"2310003H01Rik"	153.575	0.419901	0.000368161	0.00243082	Y
"2310007B03Rik"	0.561485	0.00171917	0.98356	NA		"2310007B03Rik"	0.622932	0.0795709	0.633478	NA		"2310007B03Rik"	0.284261	-0.1262	0.333627	NA
"2310007L24Rik"	0.214079	0.0578407	0.317929	NA		"2310007L24Rik"	0	NA	NA	NA		"2310007L24Rik"	0	NA	NA	NA
"2310009B15Rik"	62.0057	0.139611	0.374251	0.541022		"2310009B15Rik"	51.7018	0.126289	0.493329	0.699774		"2310009B15Rik"	69.9787	0.365529	0.0327366	0.0976302
"2310011J03Rik"	236.851	0.32515	0.010117	0.0392897	Y	"2310011J03Rik"	193.374	0.251966	0.0844996	0.221091		"2310011J03Rik"	237.965	0.296747	0.0442294	0.123129
"2310014L17Rik"	24.3164	0.183133	0.344538	0.51077		"2310014L17Rik"	19.4806	0.0744434	0.765775	0.884458		"2310014L17Rik"	24.3885	0.153933	0.515304	0.687929
"2310015A10Rik"	25.5699	-0.0820336	0.667758	0.789219		"2310015A10Rik"	22.6605	0.0120078	0.960004	0.984573		"2310015A10Rik"	27.4862	0.0513142	0.81803	0.899952
"2310022A10Rik"	97.6194	0.0465462	0.729357	0.834177		"2310022A10Rik"	72.6476	-0.319646	0.0572156	0.168433		"2310022A10Rik"	91.4437	-0.174507	0.230115	0.407684
"2310022B05Rik"	491.005	-0.263649	0.00430471	0.0204843	Y	"2310022B05Rik"	463.38	0.0420291	0.662637	0.821879		"2310022B05Rik"	519.58	-0.160298	0.0918383	0.212585
"2310030G06Rik"	35.0464	-0.185923	0.300861	0.467861		"2310030G06Rik"	30.1769	-0.166573	0.446539	0.662212		"2310030G06Rik"	33.1557	-0.399588	0.05377	0.142656
"2310033P09Rik"	42.1471	0.0219999	0.896983	0.941414		"2310033P09Rik"	31.9972	-0.215862	0.325195	0.545915		"2310033P09Rik"	45.2902	0.210244	0.32031	0.508064
"2310034C09Rik"	0	NA	NA	NA		"2310034C09Rik"	0	NA	NA	NA		"2310034C09Rik"	0	NA	NA	NA
"2310035C23Rik"	316.232	-0.299561	0.000576338	0.00433697	Y	"2310035C23Rik"	259.477	-0.402554	7.21319e-05	0.000668229	Y	"2310035C23Rik"	321.373	-0.29627	0.00327893	0.0154929	Y
"2310036O22Rik"	397.288	0.408493	2.15544e-06	4.33365e-05	Y	"2310036O22Rik"	329.536	0.358995	0.000597368	0.0043146	Y	"2310036O22Rik"	398.92	0.363757	0.00232203	0.0116152	Y
"2310039H08Rik"	34.4876	0.0467527	0.797514	0.879815		"2310039H08Rik"	24.3825	-0.385957	0.104252	0.257378		"2310039H08Rik"	33.6206	-0.0761195	0.720142	0.837637
"2310045N01Rik"	49.3275	0.375374	0.0257927	0.0797118		"2310045N01Rik"	41.4622	0.385983	0.0713387	0.195898		"2310045N01Rik"	49.5324	0.383069	0.0419089	0.118483
"2310047M10Rik"	109.287	-0.295659	0.020803	0.0676347		"2310047M10Rik"	110.055	0.172129	0.226804	0.43261		"2310047M10Rik"	114.61	-0.241637	0.0857456	0.201769
"2310050C09Rik"	0	NA	NA	NA		"2310050C09Rik"	0	NA	NA	NA		"2310050C09Rik"	0	NA	NA	NA
"2310057J18Rik"	0	NA	NA	NA		"2310057J18Rik"	0	NA	NA	NA		"2310057J18Rik"	0	NA	NA	NA
"2310057M21Rik"	45.4636	-0.0483116	0.80339	0.884284		"2310057M21Rik"	35.3517	-0.283852	0.208025	0.408908		"2310057M21Rik"	41.6057	-0.329086	0.144836	0.295854
"2310057N15Rik"	0	NA	NA	NA		"2310057N15Rik"	0	NA	NA	NA		"2310057N15Rik"	0	NA	NA	NA
"2310061I04Rik"	76.4814	0.061048	0.67239	0.792128		"2310061I04Rik"	56.6971	-0.285275	0.119526	0.282833		"2310061I04Rik"	71.5917	-0.142801	0.386036	0.571964
"2310061J03Rik"	11.987	0.341038	0.102526	0.21869		"2310061J03Rik"	9.32974	0.261833	0.357001	0.578056		"2310061J03Rik"	13.0569	0.564969	0.039037	0.111941
"2310061N02Rik"	0	NA	NA	NA		"2310061N02Rik"	0	NA	NA	NA		"2310061N02Rik"	0	NA	NA	NA
"2310067B10Rik"	208.566	0.0601586	0.582314	0.722025		"2310067B10Rik"	174.898	0.0253461	0.841591	0.927262		"2310067B10Rik"	210.75	0.050645	0.719053	0.837054
"2310068J16Rik"	4.02742	-0.00997831	0.957827	NA		"2310068J16Rik"	3.53511	0.0417661	0.883686	0.947017		"2310068J16Rik"	3.64278	-0.198833	0.531666	0.702581
"2310079G19Rik"	0	NA	NA	NA		"2310079G19Rik"	0	NA	NA	NA		"2310079G19Rik"	0	NA	NA	NA
"2410002F23Rik"	178.739	0.208942	0.0504253	0.130252		"2410002F23Rik"	135.586	-0.0887372	0.476829	0.685686		"2410002F23Rik"	176.256	0.118349	0.270558	0.454965
"2410004B18Rik"	98.4664	-0.187378	0.171002	0.317123		"2410004B18Rik"	82.7882	-0.225016	0.156593	0.338971		"2410004B18Rik"	99.8881	-0.208052	0.175894	0.338655
"2410004P03Rik"	0.663119	-0.0287871	0.742692	NA		"2410004P03Rik"	1.33628	0.228275	0.288794	NA		"2410004P03Rik"	1.46331	0.283672	0.275034	0.459828
"2410006H16Rik"	128.022	0.225663	0.0572206	0.142743		"2410006H16Rik"	111.998	0.317306	0.0191919	0.0741821		"2410006H16Rik"	129.237	0.178809	0.231778	0.409598
"2410012M07Rik"	0	NA	NA	NA		"2410012M07Rik"	0	NA	NA	NA		"2410012M07Rik"	0	NA	NA	NA
"2410015M20Rik"	131.482	0.387803	0.00386906	0.0188533	Y	"2410015M20Rik"	113.504	0.452453	0.00278255	0.0160035	Y	"2410015M20Rik"	143.395	0.540576	0.0011619	0.00651971	Y
"2410016O06Rik"	96.8385	0.359835	0.0072656	0.0305155	Y	"2410016O06Rik"	74.6677	0.153202	0.339979	0.562017		"2410016O06Rik"	96.6108	0.32985	0.0212329	0.069541
"2410017I17Rik"	0	NA	NA	NA		"2410017I17Rik"	0	NA	NA	NA		"2410017I17Rik"	0	NA	NA	NA
"2410018L13Rik"	6.82114	-0.194571	0.340619	NA		"2410018L13Rik"	7.62468	0.20311	0.486665	0.693648		"2410018L13Rik"	8.17941	0.0513814	0.865759	0.926915
"2410089E03Rik"	669.925	-0.226977	0.051611	0.13256		"2410089E03Rik"	584.426	-0.152897	0.232247	0.439416		"2410089E03Rik"	652.92	-0.37065	0.0105856	0.03979	Y
"2410127L17Rik"	185.932	-0.263197	0.0186667	0.0623208		"2410127L17Rik"	177.928	0.0664425	0.581344	0.76773		"2410127L17Rik"	195.822	-0.181119	0.127863	0.270332
"2410131K14Rik"	90.7261	0.226215	0.0973727	0.210398		"2410131K14Rik"	69.6318	-0.0021015	0.990108	0.995638		"2410131K14Rik"	92.5885	0.22583	0.146656	0.298409
"2410137M14Rik"	0	NA	NA	NA		"2410137M14Rik"	0	NA	NA	NA		"2410137M14Rik"	0.0803162	0.0556594	0.546891	NA
"2510002D24Rik"	41.5819	0.138297	0.427478	0.591869		"2510002D24Rik"	33.1046	0.00574784	0.978377	0.990555		"2510002D24Rik"	41.1168	0.103144	0.592137	0.748942
"2510003E04Rik"	352.85	-0.00707077	0.933297	0.960955		"2510003E04Rik"	309.41	0.0818539	0.383892	0.605675		"2510003E04Rik"	347.245	-0.116892	0.179648	0.343603
"2510009E07Rik"	210.795	-0.534626	0.000139127	0.00139742	Y	"2510009E07Rik"	213.398	-0.0430015	0.785218	0.895589		"2510009E07Rik"	232.908	-0.318682	0.0451479	0.125175
"2510039O18Rik"	541.567	0.386653	2.48175e-05	0.000337828	Y	"2510039O18Rik"	429.381	0.226918	0.0421099	0.134171		"2510039O18Rik"	530.658	0.291347	0.00525317	0.0227849	Y
"2610001J05Rik"	151.71	-0.229386	0.0818098	0.186121		"2610001J05Rik"	132.133	-0.168418	0.232225	0.439416		"2610001J05Rik"	166.13	-0.0414013	0.760369	0.862855
"2610002J02Rik"	106.895	0.444197	0.00111169	0.00728899	Y	"2610002J02Rik"	81.7104	0.223202	0.16052	0.34459		"2610002J02Rik"	106.324	0.397625	0.00768331	0.0308078	Y
"2610002M06Rik"	244.42	-0.191439	0.04597	0.121754		"2610002M06Rik"	208.495	-0.179675	0.115853	0.27667		"2610002M06Rik"	255.661	-0.121575	0.21923	0.393956
"2610005L07Rik"	104.171	-0.308628	0.0564067	0.14137		"2610005L07Rik"	91.8956	-0.229278	0.212496	0.414442		"2610005L07Rik"	109.524	-0.22959	0.234436	0.412957
"2610008E11Rik"	270.871	-0.444011	4.37164e-05	0.000546547	Y	"2610008E11Rik"	243.577	-0.27824	0.0145833	0.0594579		"2610008E11Rik"	285.118	-0.357434	0.00123438	0.00687273	Y
"2610015P09Rik"	36.6807	0.168325	0.349011	0.515394		"2610015P09Rik"	30.3857	0.140483	0.525271	0.724164		"2610015P09Rik"	36.9677	0.16541	0.447018	0.629907
"2610020H08Rik"	21.7822	-0.0353236	0.859014	0.918637		"2610020H08Rik"	17.7723	-0.162367	0.526398	0.725208		"2610020H08Rik"	21.9487	-0.087976	0.719129	0.837071
"2610028E06Rik"	2.59588	0.286856	0.0755092	NA		"2610028E06Rik"	1.65934	0.233725	0.342453	NA		"2610028E06Rik"	3.05673	0.666736	0.0332856	0.0989428
"2610028H24Rik"	0.245988	0.0629044	0.29698	NA		"2610028H24Rik"	0.12467	0.0600797	0.457042	NA		"2610028H24Rik"	0	NA	NA	NA
"2610034B18Rik"	332.145	0.186425	0.0885175	0.19711		"2610034B18Rik"	274.971	0.131709	0.288174	0.505648		"2610034B18Rik"	355.922	0.310923	0.0139065	0.0494577	Y
"2610035D17Rik"	4.84782	-0.00856372	0.96494	NA		"2610035D17Rik"	4.57234	0.147046	0.616109	0.790328		"2610035D17Rik"	6.25869	0.359656	0.253126	0.435595
"2610044O15Rik8"	98.2474	-0.440258	0.00160565	0.00957274	Y	"2610044O15Rik8"	92.6	-0.143292	0.367172	0.589416		"2610044O15Rik8"	107.876	-0.2603	0.0911314	0.211415
"2610100L16Rik"	0	NA	NA	NA		"2610100L16Rik"	0	NA	NA	NA		"2610100L16Rik"	0	NA	NA	NA
"2610203C20Rik"	136.187	0.118984	0.381167	0.548192		"2610203C20Rik"	123.453	0.304689	0.0334662	0.112889		"2610203C20Rik"	167.958	0.60873	0.000105955	0.000821678	Y
"2610203C22Rik"	1.86869	-0.027268	0.850734	NA		"2610203C22Rik"	2.59881	0.372293	0.177618	NA		"2610203C22Rik"	2.23323	0.115532	0.705996	0.828715
"2610301B20Rik"	156.475	-0.421077	0.000126307	0.0012985	Y	"2610301B20Rik"	148.099	-0.101112	0.422911	0.642593		"2610301B20Rik"	159.522	-0.454141	6.13772e-05	0.000505889	Y
"2610305D13Rik"	6.64445	-0.299937	0.142548	NA		"2610305D13Rik"	5.7294	-0.380404	0.19761	0.395081		"2610305D13Rik"	7.59118	-0.352641	0.255809	0.438378
"2610306M01Rik"	11.2387	0.0380527	0.855902	0.916971		"2610306M01Rik"	7.72442	-0.33104	0.257835	0.470005		"2610306M01Rik"	12.8218	0.265113	0.349966	0.537419
"2610318N02Rik"	5.96522	0.000441296	0.998205	NA		"2610318N02Rik"	3.70423	-0.447198	0.123654	0.289222		"2610318N02Rik"	4.47217	-0.597855	0.0625561	0.159114
"2610507B11Rik"	1504.72	0.140053	0.0450178	0.120041		"2610507B11Rik"	1198.85	-0.0338002	0.682087	0.835702		"2610507B11Rik"	1473.82	0.0273382	0.710786	0.831928
"2610524H06Rik"	22.132	-0.144302	0.477	0.635994		"2610524H06Rik"	22.3808	0.193614	0.434552	0.651749		"2610524H06Rik"	26.6073	0.210636	0.362298	0.550158
"2610528J11Rik"	0	NA	NA	NA		"2610528J11Rik"	0	NA	NA	NA		"2610528J11Rik"	0	NA	NA	NA
"2700029M09Rik"	108.111	-0.278052	0.0469609	0.12359		"2700029M09Rik"	86.1378	-0.48339	0.00346646	0.0192097	Y	"2700029M09Rik"	113.357	-0.22364	0.131401	0.275972
"2700046A07Rik"	0.139044	-0.0289932	0.493452	NA		"2700046A07Rik"	0.118686	-0.0459702	0.562591	NA		"2700046A07Rik"	0.14213	-0.0686226	0.494672	NA
"2700046G09Rik"	4.69931	-0.142364	0.46625	NA		"2700046G09Rik"	3.58537	-0.302194	0.292498	0.510783		"2700046G09Rik"	5.07438	-0.148523	0.641642	0.783544
"2700049A03Rik"	130.237	-0.254782	0.0354751	0.100571		"2700049A03Rik"	113.738	-0.182217	0.192227	0.387795		"2700049A03Rik"	143.613	-0.0165571	0.900043	0.945088
"2700060E02Rik"	361.793	-0.0262205	0.803619	0.884353		"2700060E02Rik"	335.132	0.20863	0.0716143	0.196264		"2700060E02Rik"	372.41	-0.0112754	0.932386	0.962508
"2700062C07Rik"	86.8915	-0.139234	0.30802	0.474948		"2700062C07Rik"	77.9124	-0.00817593	0.960242	0.984735		"2700062C07Rik"	85.5568	-0.246502	0.093384	0.215032
"2700081O15Rik"	300.539	0.127356	0.241254	0.403183		"2700081O15Rik"	260.483	0.188014	0.0985761	0.247443		"2700081O15Rik"	316.719	0.216381	0.0579713	0.150626
"2700089E24Rik"	332.49	-0.446906	5.13631e-07	1.24219e-05	Y	"2700089E24Rik"	327.424	0.00566279	0.953125	0.980918		"2700089E24Rik"	353.695	-0.326665	0.000380909	0.00251135	Y
"2700094K13Rik"	109.706	-0.0124964	0.920722	0.953942		"2700094K13Rik"	95.5308	0.0647148	0.659919	0.820644		"2700094K13Rik"	116.188	0.0686758	0.588764	0.746198
"2700097O09Rik"	34.4495	0.0658336	0.717342	0.825475		"2700097O09Rik"	25.7938	-0.21267	0.353434	0.574399		"2700097O09Rik"	31.6763	-0.148514	0.499306	0.674614
"2700099C18Rik"	31.0465	-0.254344	0.177012	0.324633		"2700099C18Rik"	26.6622	-0.305465	0.175707	0.365008		"2700099C18Rik"	37.6806	0.0964831	0.626985	0.772672
"2810001G20Rik"	9.41623	-0.160049	0.442106	0.605144		"2810001G20Rik"	7.25682	-0.423775	0.149833	0.328922		"2810001G20Rik"	9.60368	-0.294186	0.323844	0.511741
"2810002D19Rik"	8.29351	-0.177738	0.392257	0.559514		"2810002D19Rik"	7.08885	-0.192865	0.512718	0.714995		"2810002D19Rik"	10.1255	0.07307	0.804485	0.890456
"2810004N23Rik"	110.156	0.335767	0.0169028	0.0579397		"2810004N23Rik"	81.4252	0.0384946	0.830195	0.920192		"2810004N23Rik"	108.237	0.259068	0.0998883	0.225607
"2810006K23Rik"	90.9464	-0.00797346	0.952129	0.971292		"2810006K23Rik"	78.3021	0.0429393	0.797141	0.901343		"2810006K23Rik"	91.2364	-0.0621267	0.660671	0.797329
"2810007J24Rik"	0	NA	NA	NA		"2810007J24Rik"	0	NA	NA	NA		"2810007J24Rik"	0	NA	NA	NA
"2810008D09Rik"	10.4547	-0.0248805	0.905415	0.945416		"2810008D09Rik"	6.85584	-0.475683	0.106592	0.261183		"2810008D09Rik"	12.9744	0.322963	0.257392	0.440152
"2810021J22Rik"	53.5385	-0.0768792	0.624529	0.755504		"2810021J22Rik"	45.3043	-0.0986432	0.601396	0.781582		"2810021J22Rik"	59.3256	0.125703	0.452813	0.634888
"2810025M15Rik"	192.316	-0.0332551	0.767063	0.859938		"2810025M15Rik"	174.571	0.156197	0.21005	0.411715		"2810025M15Rik"	198.81	-0.0139449	0.915267	0.952978
"2810032G03Rik"	0	NA	NA	NA		"2810032G03Rik"	0	NA	NA	NA		"2810032G03Rik"	0	NA	NA	NA
"2810047C21Rik1"	0.858716	0.076132	0.473046	NA		"2810047C21Rik1"	0.849396	0.194334	0.309348	NA		"2810047C21Rik1"	1.5695	0.435772	0.102446	0.229667
"2810403A07Rik"	262.408	-0.138045	0.130567	0.260296		"2810403A07Rik"	217.401	-0.216936	0.0645722	0.183565		"2810403A07Rik"	271.355	-0.1055	0.277161	0.462591
"2810403D21Rik"	10.2774	-0.329619	0.114117	0.235909		"2810403D21Rik"	9.34937	-0.295563	0.302646	0.522264		"2810403D21Rik"	12.8793	-0.0296821	0.915894	0.953282
"2810405F15Rik"	0.823151	-0.0843452	0.420163	NA		"2810405F15Rik"	1.34153	0.135553	0.546939	NA		"2810405F15Rik"	1.2475	0.00392945	0.988152	NA
"2810408A11Rik"	21.958	-0.137875	0.488068	0.644962		"2810408A11Rik"	23.236	0.289238	0.217997	0.421437		"2810408A11Rik"	26.9464	0.26824	0.229447	0.406743
"2810408M09Rik"	52.6793	0.0735634	0.658712	0.782971		"2810408M09Rik"	43.0381	-0.0224909	0.907462	0.959928		"2810408M09Rik"	55.8802	0.161661	0.359347	0.547143
"2810410L24Rik"	4.71502	0.124428	0.518317	NA		"2810410L24Rik"	3.66056	0.0723335	0.80148	0.904341		"2810410L24Rik"	5.07853	0.338297	0.291986	0.47792
"2810417H13Rik"	393.502	-0.069017	0.437177	0.60055		"2810417H13Rik"	367.465	0.193516	0.0512795	0.155339		"2810417H13Rik"	462.185	0.301218	0.00191934	0.00997397	Y
"2810428I15Rik"	198.445	0.338893	0.0036584	0.0180957	Y	"2810428I15Rik"	147.096	0.000766988	0.995683	0.997938		"2810428I15Rik"	194.765	0.245412	0.052647	0.140375
"2810429I04Rik"	7.67902	-0.0410808	0.839539	0.906517		"2810429I04Rik"	5.36208	-0.345595	0.240425	0.449642		"2810429I04Rik"	8.10131	0.0486109	0.879743	0.933243
"2810433D01Rik"	0.330108	-0.0203242	0.776529	NA		"2810433D01Rik"	0.450012	0.0544891	0.728555	NA		"2810433D01Rik"	0.196841	-0.131695	0.323374	NA
"2810454H06Rik"	6.55977	0.332915	0.103507	NA		"2810454H06Rik"	3.11363	-0.26372	0.355589	NA		"2810454H06Rik"	7.74903	0.801996	0.00964876	0.036899	Y
"2810459M11Rik"	0.231556	-0.0577822	0.32713	NA		"2810459M11Rik"	0.196549	-0.0897806	0.397841	NA		"2810459M11Rik"	0.468254	-0.0507071	0.775206	NA
"2810474O19Rik"	1179.94	-0.374039	3.50417e-07	8.91298e-06	Y	"2810474O19Rik"	1018.96	-0.318737	0.000355475	0.00273271	Y	"2810474O19Rik"	1145.12	-0.54604	2.9351e-11	7.03649e-10	Y
"2900005J15Rik"	1.08598	0.133651	0.251922	NA		"2900005J15Rik"	0.237373	-0.0891134	0.396928	NA		"2900005J15Rik"	1.01252	0.255672	0.306584	NA
"2900011O08Rik"	0.336863	-0.0290001	0.686897	NA		"2900011O08Rik"	0.196549	-0.0897806	0.397841	NA		"2900011O08Rik"	0.329454	-0.0775775	0.640945	NA
"2900026A02Rik"	347.826	-0.187805	0.0752247	0.175143		"2900026A02Rik"	328.835	0.117605	0.325229	0.545915		"2900026A02Rik"	353.613	-0.192	0.120014	0.258057
"2900041M22Rik"	6.41098	0.128731	0.528381	NA		"2900041M22Rik"	5.47003	0.162523	0.58197	0.768082		"2900041M22Rik"	8.81011	0.59963	0.0507672	0.136888
"2900052N01Rik"	0	NA	NA	NA		"2900052N01Rik"	0	NA	NA	NA		"2900052N01Rik"	0	NA	NA	NA
"2900060B14Rik"	5.43328	0.0969582	0.627005	NA		"2900060B14Rik"	4.26834	-0.0106625	0.970858	0.988888		"2900060B14Rik"	5.53933	0.108976	0.733449	0.846302
"2900079G21Rik"	0.105306	0.0260848	0.512709	NA		"2900079G21Rik"	0	NA	NA	NA		"2900079G21Rik"	0	NA	NA	NA
"2900092C05Rik"	0	NA	NA	NA		"2900092C05Rik"	0	NA	NA	NA		"2900092C05Rik"	0	NA	NA	NA
"2900092D14Rik"	0.231556	-0.0577822	0.32713	NA		"2900092D14Rik"	0.358773	-0.0192662	0.888668	NA		"2900092D14Rik"	0.39717	-0.0217176	0.902288	NA
"2900097C17Rik"	1994.53	-0.00901696	0.888386	0.936119		"2900097C17Rik"	1743.84	0.0797719	0.217103	0.420367		"2900097C17Rik"	2004.9	-0.0536936	0.491095	0.667633
"3000002C10Rik"	8.5529	0.0166054	0.935952	0.962624		"3000002C10Rik"	6.15118	-0.254705	0.38796	0.608846		"3000002C10Rik"	10.6466	0.357094	0.218294	0.392688
"3010026O09Rik"	43.9233	0.267426	0.123139	0.249534		"3010026O09Rik"	33.9262	0.0738826	0.723974	0.862051		"3010026O09Rik"	48.5187	0.484598	0.00807883	0.0320265	Y
"3110001I22Rik"	33.0969	-0.360432	0.0525654	0.134105		"3110001I22Rik"	33.6662	0.0507886	0.814169	0.911432		"3110001I22Rik"	36.7485	-0.225596	0.301395	0.487702
"3110002H16Rik"	188.749	0.276238	0.00651268	0.0280623	Y	"3110002H16Rik"	145.366	0.0299445	0.816843	0.913133		"3110002H16Rik"	182.838	0.16018	0.134591	0.280413
"3110007F17Rik"	2.99618	0.379973	0.0273736	NA		"3110007F17Rik"	2.25506	0.487401	0.0675715	NA		"3110007F17Rik"	3.14072	0.773553	0.0141834	0.0502145
"3110009E18Rik"	7.82779	0.0163478	0.93723	0.963434		"3110009E18Rik"	6.22797	-0.0728404	0.804844	0.906572		"3110009E18Rik"	7.86384	-0.0062207	0.98405	0.99271
"3110021A11Rik"	1.85963	0.134854	0.327551	NA		"3110021A11Rik"	1.4802	0.223031	0.343823	NA		"3110021A11Rik"	1.23041	0.0991864	0.715705	NA
"3110035E14Rik"	1.15507	-0.0841862	0.506659	NA		"3110035E14Rik"	0.751205	-0.216858	0.266741	NA		"3110035E14Rik"	0.826236	-0.381767	0.114052	NA
"3110039M20Rik"	0.0925124	-0.0238515	0.54578	NA		"3110039M20Rik"	0.202533	0.022464	0.832585	NA		"3110039M20Rik"	0.174723	-0.004393	0.971994	NA
"3110040N11Rik"	34.3131	-0.279924	0.121299	0.246877		"3110040N11Rik"	34.3218	0.0962396	0.653567	0.816033		"3110040N11Rik"	39.8749	0.0481201	0.810982	0.895178
"3110043O21Rik"	146.621	-0.346905	0.00324672	0.0165711	Y	"3110043O21Rik"	138.293	-0.0387131	0.760045	0.880498		"3110043O21Rik"	154.073	-0.254901	0.0341453	0.100905
"3110052M02Rik"	25.2502	-0.393473	0.0422741	0.114558		"3110052M02Rik"	22.9717	-0.246256	0.296612	0.515363		"3110052M02Rik"	23.9816	-0.640231	0.00605851	0.0255548	Y
"3110057O12Rik"	11.9311	-0.161656	0.439472	0.602818		"3110057O12Rik"	11.2581	0.00290275	0.991707	0.996036		"3110057O12Rik"	14.4583	0.137472	0.608868	0.759892
"3110062M04Rik"	28.877	-0.0221342	0.907066	0.946274		"3110062M04Rik"	28.3915	0.305623	0.18128	0.372238		"3110062M04Rik"	32.4298	0.236107	0.29428	0.480751
"3110070M22Rik"	0.772505	-0.0978442	0.305283	NA		"3110070M22Rik"	1.23845	0.042693	0.835724	NA		"3110070M22Rik"	0.953043	-0.10859	0.644743	NA
"3110079O15Rik"	0.561868	0.0728947	0.389099	NA		"3110079O15Rik"	0.247479	0.0292699	0.795477	NA		"3110079O15Rik"	0.275667	0.0583206	0.71687	NA
"3110082I17Rik"	54.4694	0.545905	0.000848734	0.00589915	Y	"3110082I17Rik"	38.3174	0.175245	0.404679	0.626713		"3110082I17Rik"	55.4323	0.603315	0.000840079	0.00493307	Y
"3110099E03Rik"	0.579753	-0.0894213	0.337227	NA		"3110099E03Rik"	1.14571	0.158229	0.4815	NA		"3110099E03Rik"	0.861567	-0.0604629	0.798561	NA
"3300002I08Rik"	20.5826	-0.489549	0.0152003	0.0534328		"3300002I08Rik"	22.399	0.0343367	0.886255	0.948316		"3300002I08Rik"	23.8069	-0.22326	0.37781	0.564852
"3425401B19Rik"	0.581596	0.0411955	0.653898	NA		"3425401B19Rik"	0.673347	0.166926	0.359381	NA		"3425401B19Rik"	1.19329	0.369536	0.146569	NA
"3632451O06Rik"	0.197819	0.0027971	0.959404	NA		"3632451O06Rik"	0.240086	0.0315629	0.777664	NA		"3632451O06Rik"	0.244481	0.016943	0.901243	NA
"3830403N18Rik"	182.809	-0.41653	0.000700322	0.00507092	Y	"3830403N18Rik"	176.463	-0.042121	0.748311	0.875273		"3830403N18Rik"	194.487	-0.31312	0.0205356	0.0676797
"3830406C13Rik"	108.981	-0.213857	0.123294	0.249805		"3830406C13Rik"	101.982	0.0581471	0.683489	0.836423		"3830406C13Rik"	121.392	0.0313805	0.810768	0.895158
"3830408C21Rik"	4.98363	-0.0690178	0.725891	NA		"3830408C21Rik"	4.89626	0.0905814	0.758449	0.880252		"3830408C21Rik"	5.54263	-0.0193399	0.951847	0.974055
"3830417A13Rik"	0.283397	0.0678797	0.277986	NA		"3830417A13Rik"	0	NA	NA	NA		"3830417A13Rik"	0.160632	0.0876259	0.421274	NA
"3930402G23Rik"	0.4657	-0.0565324	0.48506	NA		"3930402G23Rik"	0.56064	-0.00961095	0.954654	NA		"3930402G23Rik"	0.447569	-0.146884	0.422351	NA
"4430402I18Rik"	0.422441	0.0345677	0.649714	NA		"4430402I18Rik"	0.525117	0.10124	0.485412	NA		"4430402I18Rik"	0.628113	0.186629	0.352755	NA
"4632415L05Rik"	85.4937	0.101267	0.462169	0.622519		"4632415L05Rik"	69.8428	0.00715327	0.964814	0.98633		"4632415L05Rik"	84.6441	0.033409	0.821514	0.901972
"4632427E13Rik"	30.2725	-0.068931	0.721194	0.828615		"4632427E13Rik"	23.5525	-0.298656	0.228777	0.435361		"4632427E13Rik"	32.1296	0.0515921	0.829157	0.905209
"4632428C04Rik"	4.32409	-0.329867	0.0812267	NA		"4632428C04Rik"	5.47259	0.0796617	0.787214	0.896011		"4632428C04Rik"	7.75936	0.296195	0.334349	0.522222
"4632428N05Rik"	242.953	-0.0893463	0.374026	0.54081		"4632428N05Rik"	223.196	0.138973	0.211307	0.413392		"4632428N05Rik"	227.148	-0.357259	0.0012678	0.00701869	Y
"4732416N19Rik"	0.565374	0.154294	0.0947191	NA		"4732416N19Rik"	0	NA	NA	NA		"4732416N19Rik"	0.565582	0.342885	0.0909477	NA
"4732456N10Rik"	0	NA	NA	NA		"4732456N10Rik"	0	NA	NA	NA		"4732456N10Rik"	0	NA	NA	NA
"4732471J01Rik"	1.54103	0.0688434	0.607334	NA		"4732471J01Rik"	1.58807	0.231952	0.342116	NA		"4732471J01Rik"	1.36153	0.121701	0.661161	0.797549
"4831440E17Rik"	1.80231	-0.101819	0.465879	NA		"4831440E17Rik"	2.34031	0.139258	0.599206	NA		"4831440E17Rik"	1.62942	-0.288616	0.285794	0.471458
"4833418N02Rik"	22.7285	0.181141	0.360735	0.527428		"4833418N02Rik"	21.3624	0.388532	0.107842	0.263362		"4833418N02Rik"	28.0082	0.635355	0.00661828	0.0274074	Y
"4833420G17Rik"	55.6244	-0.0917297	0.57663	0.717413		"4833420G17Rik"	50.0844	0.0632256	0.742557	0.872898		"4833420G17Rik"	60.4996	0.0740208	0.672799	0.805977
"4833422C13Rik"	3.63283	-0.145531	0.435579	NA		"4833422C13Rik"	4.43547	0.241315	0.412207	0.632642		"4833422C13Rik"	4.95267	0.157891	0.621234	0.768431
"4833423E24Rik"	0	NA	NA	NA		"4833423E24Rik"	0	NA	NA	NA		"4833423E24Rik"	0.150074	0.0749592	0.462255	NA
"4833427G06Rik"	13.3139	0.465948	0.0257167	0.0795729		"4833427G06Rik"	7.32638	-0.156478	0.5937	0.77647		"4833427G06Rik"	14.0969	0.793565	0.00397438	0.0180174	Y
"4833439L19Rik"	607.194	-0.0780553	0.28351	0.450395		"4833439L19Rik"	538.983	0.0540768	0.495895	0.702371		"4833439L19Rik"	614.035	-0.112022	0.154581	0.309547
"4921501E09Rik"	0	NA	NA	NA		"4921501E09Rik"	0	NA	NA	NA		"4921501E09Rik"	0.0803162	0.0556594	0.546891	NA
"4921504E06Rik"	0	NA	NA	NA		"4921504E06Rik"	0	NA	NA	NA		"4921504E06Rik"	0	NA	NA	NA
"4921506M07Rik"	0	NA	NA	NA		"4921506M07Rik"	0.12467	0.0600797	0.457042	NA		"4921506M07Rik"	0	NA	NA	NA
"4921507P07Rik"	0.296848	-0.00101985	0.986876	NA		"4921507P07Rik"	0.135015	-0.0507258	0.537829	NA		"4921507P07Rik"	0.483649	0.0984615	0.561394	NA
"4921509C19Rik"	0	NA	NA	NA		"4921509C19Rik"	0	NA	NA	NA		"4921509C19Rik"	0	NA	NA	NA
"4921511C20Rik"	0	NA	NA	NA		"4921511C20Rik"	0	NA	NA	NA		"4921511C20Rik"	0	NA	NA	NA
"4921511H03Rik"	0	NA	NA	NA		"4921511H03Rik"	0	NA	NA	NA		"4921511H03Rik"	0	NA	NA	NA
"4921511M17Rik"	0	NA	NA	NA		"4921511M17Rik"	0	NA	NA	NA		"4921511M17Rik"	0	NA	NA	NA
"4921517D22Rik"	0	NA	NA	NA		"4921517D22Rik"	0.203215	0.0827452	0.374491	NA		"4921517D22Rik"	0.0929168	0.0583732	0.530332	NA
"4921524J17Rik"	65.847	-0.257254	0.102722	0.21899		"4921524J17Rik"	52.6692	-0.433505	0.024515	0.0889974		"4921524J17Rik"	69.6962	-0.1684	0.328058	0.515854
"4921524L21Rik"	0	NA	NA	NA		"4921524L21Rik"	0	NA	NA	NA		"4921524L21Rik"	0	NA	NA	NA
"4921530L21Rik"	0	NA	NA	NA		"4921530L21Rik"	0	NA	NA	NA		"4921530L21Rik"	0	NA	NA	NA
"4921531C22Rik"	20.973	-0.167925	0.398334	0.564873		"4921531C22Rik"	16.119	-0.473835	0.0706895	0.194674		"4921531C22Rik"	21.0301	-0.31744	0.1909	0.357523
"4921533I20Rik"	0	NA	NA	NA		"4921533I20Rik"	0	NA	NA	NA		"4921533I20Rik"	0	NA	NA	NA
"4921536K21Rik"	10.3732	-0.0219818	0.916303	0.951369		"4921536K21Rik"	7.18151	-0.398496	0.17541	0.364463		"4921536K21Rik"	11.5049	0.104475	0.720505	0.837672
"4921539E11Rik"	0	NA	NA	NA		"4921539E11Rik"	0	NA	NA	NA		"4921539E11Rik"	0	NA	NA	NA
"4922502D21Rik"	0	NA	NA	NA		"4922502D21Rik"	0	NA	NA	NA		"4922502D21Rik"	0	NA	NA	NA
"4930402F06Rik"	0	NA	NA	NA		"4930402F06Rik"	0	NA	NA	NA		"4930402F06Rik"	0	NA	NA	NA
"4930402H24Rik"	270.98	-0.00558306	0.960016	0.975892		"4930402H24Rik"	243.38	0.136372	0.262148	0.474365		"4930402H24Rik"	283.301	0.0675666	0.587328	0.745695
"4930404I05Rik"	1.52878	-0.137457	0.325608	NA		"4930404I05Rik"	2.69462	0.335373	0.230267	NA		"4930404I05Rik"	2.18401	-0.0821566	0.786308	0.880607
"4930404N11Rik"	47.0183	0.212341	0.238542	0.400067		"4930404N11Rik"	41.7666	0.32269	0.130855	0.300131		"4930404N11Rik"	55.4156	0.562584	0.00443007	0.0197679	Y
"4930407I10Rik"	0.105306	0.0260848	0.512709	NA		"4930407I10Rik"	0	NA	NA	NA		"4930407I10Rik"	0.173233	0.124251	0.334855	NA
"4930412C18Rik"	3.73002	0.00983769	0.956723	NA		"4930412C18Rik"	3.4235	0.11287	0.694586	0.843567		"4930412C18Rik"	3.80382	0.0142758	0.964347	0.981471
"4930412O13Rik"	0	NA	NA	NA		"4930412O13Rik"	0	NA	NA	NA		"4930412O13Rik"	0.185834	0.0975582	0.394883	NA
"4930415F15Rik"	0	NA	NA	NA		"4930415F15Rik"	0	NA	NA	NA		"4930415F15Rik"	0	NA	NA	NA
"4930415L06Rik"	0	NA	NA	NA		"4930415L06Rik"	0	NA	NA	NA		"4930415L06Rik"	0.0803162	0.0556594	0.546891	NA
"4930415O20Rik"	1.13309	-0.195796	0.0947404	NA		"4930415O20Rik"	1.95095	0.0891466	0.72622	NA		"4930415O20Rik"	2.03763	0.0188633	0.949749	0.972683
"4930417O13Rik"	0.774392	0.00396774	0.969481	NA		"4930417O13Rik"	1.08256	0.206447	0.346919	NA		"4930417O13Rik"	0.710955	-0.0750247	0.733386	NA
"4930426L09Rik"	2.27699	-0.032034	0.843076	NA		"4930426L09Rik"	2.37131	0.132098	0.624734	NA		"4930426L09Rik"	3.79421	0.398435	0.213866	0.386659
"4930427A07Rik"	201.597	0.344817	0.00360921	0.0179502	Y	"4930427A07Rik"	155.208	0.109352	0.433888	0.651383		"4930427A07Rik"	225.188	0.562297	1.9347e-06	2.28229e-05	Y
"4930428D18Rik"	0	NA	NA	NA		"4930428D18Rik"	0	NA	NA	NA		"4930428D18Rik"	0	NA	NA	NA
"4930429B21Rik"	4.45217	0.159313	0.401566	NA		"4930429B21Rik"	3.15623	0.0482002	0.864267	NA		"4930429B21Rik"	3.67113	0.0824781	0.796201	0.885743
"4930429F11Rik"	0	NA	NA	NA		"4930429F11Rik"	0	NA	NA	NA		"4930429F11Rik"	0	NA	NA	NA
"4930430A15Rik"	0	NA	NA	NA		"4930430A15Rik"	0	NA	NA	NA		"4930430A15Rik"	0	NA	NA	NA
"4930430F08Rik"	90.0124	-0.297285	0.0304655	0.0898884		"4930430F08Rik"	73.8951	-0.373315	0.0250308	0.0905		"4930430F08Rik"	86.7034	-0.488618	0.000631063	0.00387414	Y
"4930432K21Rik"	4.45707	0.170297	0.338961	NA		"4930432K21Rik"	3.02322	0.0341938	0.900504	NA		"4930432K21Rik"	5.02333	0.461222	0.151512	0.305327
"4930433I11Rik"	0	NA	NA	NA		"4930433I11Rik"	0	NA	NA	NA		"4930433I11Rik"	0	NA	NA	NA
"4930433N12Rik"	0.562277	0.0285071	0.754994	NA		"4930433N12Rik"	0.328612	-0.0293654	0.827475	NA		"4930433N12Rik"	0.244564	-0.147608	0.293844	NA
"4930435E12Rik"	0	NA	NA	NA		"4930435E12Rik"	0	NA	NA	NA		"4930435E12Rik"	0	NA	NA	NA
"4930442L01Rik"	0.0925124	-0.0238515	0.54578	NA		"4930442L01Rik"	0.0778627	-0.0384149	0.618695	NA		"4930442L01Rik"	0.094407	-0.0546564	0.557219	NA
"4930444G20Rik"	1.22505	0.0413962	0.743373	NA		"4930444G20Rik"	0.854868	-0.0130016	0.94963	NA		"4930444G20Rik"	0.979769	-0.0161465	0.948146	NA
"4930447C04Rik"	0.822275	-0.0265236	0.812095	NA		"4930447C04Rik"	0.655605	-0.0544455	0.768278	NA		"4930447C04Rik"	1.33671	0.244953	0.376174	NA
"4930448K20Rik"	0	NA	NA	NA		"4930448K20Rik"	0	NA	NA	NA		"4930448K20Rik"	0	NA	NA	NA
"4930449I24Rik"	0	NA	NA	NA		"4930449I24Rik"	0	NA	NA	NA		"4930449I24Rik"	0.0929168	0.0583732	0.530332	NA
"4930451I11Rik"	0.0925124	-0.0238515	0.54578	NA		"4930451I11Rik"	0.0778627	-0.0384149	0.618695	NA		"4930451I11Rik"	0.094407	-0.0546564	0.557219	NA
"4930452B06Rik"	1.27523	-0.0383538	0.771928	NA		"4930452B06Rik"	0.731092	-0.21076	0.267697	NA		"4930452B06Rik"	1.52264	-0.0252506	0.929552	0.960681
"4930453N24Rik"	242.572	-0.218886	0.0247898	0.0772358		"4930453N24Rik"	219.881	-0.0356438	0.751164	0.875995		"4930453N24Rik"	256.64	-0.129306	0.213723	0.386451
"4930465K10Rik"	0.471889	0.0138677	0.862746	NA		"4930465K10Rik"	0.28617	-0.012851	0.915977	NA		"4930465K10Rik"	0.419204	0.0120243	0.946298	NA
"4930467E23Rik"	0.468422	0.0133926	0.86718	NA		"4930467E23Rik"	0.442619	0.0524793	0.725667	NA		"4930467E23Rik"	0.188814	-0.0965694	0.401476	NA
"4930468A15Rik"	0	NA	NA	NA		"4930468A15Rik"	0	NA	NA	NA		"4930468A15Rik"	0	NA	NA	NA
"4930470P17Rik"	0	NA	NA	NA		"4930470P17Rik"	0	NA	NA	NA		"4930470P17Rik"	0	NA	NA	NA
"4930471G03Rik"	0	NA	NA	NA		"4930471G03Rik"	0	NA	NA	NA		"4930471G03Rik"	0	NA	NA	NA
"4930474M22Rik"	0	NA	NA	NA		"4930474M22Rik"	0.286894	0.143758	0.234464	NA		"4930474M22Rik"	0	NA	NA	NA
"4930474N05Rik"	0.495226	0.0375472	0.611666	NA		"4930474N05Rik"	0.118686	-0.0459702	0.562591	NA		"4930474N05Rik"	0.222447	-0.0182387	0.891116	NA
"4930480E11Rik"	0	NA	NA	NA		"4930480E11Rik"	0	NA	NA	NA		"4930480E11Rik"	0	NA	NA	NA
"4930481A15Rik"	0.385785	-0.0961558	0.201017	NA		"4930481A15Rik"	0.326236	-0.148382	0.267219	NA		"4930481A15Rik"	0.625398	-0.150129	0.456947	NA
"4930483J18Rik"	0.567703	-0.0115899	0.892957	NA		"4930483J18Rik"	0.410597	-0.0501551	0.733078	NA		"4930483J18Rik"	0.565425	-0.00821761	0.969058	NA
"4930486L24Rik"	2.94523	-0.0822246	0.635228	NA		"4930486L24Rik"	5.38988	0.683916	0.0205216	0.0779632		"4930486L24Rik"	3.86789	0.128985	0.688284	0.816087
"4930488L21Rik"	1.79738	0.0981717	0.496371	NA		"4930488L21Rik"	1.54687	0.159153	0.507274	NA		"4930488L21Rik"	1.82942	0.25497	0.379349	0.566159
"4930502E18Rik"	0.331936	-0.0918596	0.213146	NA		"4930502E18Rik"	0.536919	-0.00404554	0.981399	NA		"4930502E18Rik"	0.431888	-0.152908	0.429218	NA
"4930503B20Rik"	1.45885	0.111125	0.393629	NA		"4930503B20Rik"	1.45144	0.293717	0.219078	NA		"4930503B20Rik"	0.533949	-0.221271	0.286125	NA
"4930503E14Rik"	0.547129	-0.0155876	0.853306	NA		"4930503E14Rik"	0.751649	0.0817597	0.653273	NA		"4930503E14Rik"	0.630609	0.00439901	0.983371	NA
"4930503E24Rik"	15.8416	0.139046	0.502366	0.658476		"4930503E24Rik"	14.6273	0.311424	0.246382	0.457041		"4930503E24Rik"	16.9284	0.218428	0.414604	0.600352
"4930503H13Rik"	0	NA	NA	NA		"4930503H13Rik"	0	NA	NA	NA		"4930503H13Rik"	0	NA	NA	NA
"4930503L19Rik"	214.026	-0.184537	0.0967998	0.209467		"4930503L19Rik"	191.811	-0.0359734	0.768636	0.885774		"4930503L19Rik"	229.913	-0.0349401	0.780481	0.876547
"4930504O13Rik"	0	NA	NA	NA		"4930504O13Rik"	0	NA	NA	NA		"4930504O13Rik"	0	NA	NA	NA
"4930505A04Rik"	0.421225	0.0829068	0.229164	NA		"4930505A04Rik"	0.365439	0.164613	0.200489	NA		"4930505A04Rik"	0.230391	0.14441	0.296234	NA
"4930506M07Rik"	11.5358	-0.0536259	0.797984	0.880169		"4930506M07Rik"	9.54241	-0.132057	0.643501	0.808313		"4930506M07Rik"	10.5195	-0.306409	0.290478	0.476252
"4930507D05Rik"	4.48725	0.0309242	0.873934	NA		"4930507D05Rik"	2.88484	-0.282105	0.313954	NA		"4930507D05Rik"	4.22173	-0.0952189	0.767073	0.867704
"4930511M06Rik"	16.6657	-0.265988	0.195827	0.348275		"4930511M06Rik"	14.2204	-0.270437	0.315652	0.535579		"4930511M06Rik"	16.1352	-0.447228	0.0860078	0.202316
"4930512B01Rik"	3.29802	0.0261632	0.88581	NA		"4930512B01Rik"	2.44044	-0.0782537	0.775783	NA		"4930512B01Rik"	2.8564	-0.124252	0.696484	0.821507
"4930513N10Rik"	15.3795	0.0737623	0.722511	0.829241		"4930513N10Rik"	12.2062	-0.00787952	0.977562	0.990528		"4930513N10Rik"	15.4153	0.109785	0.688894	0.816372
"4930515G01Rik"	5.00519	4.89129e-05	0.999797	NA		"4930515G01Rik"	5.05095	0.224549	0.446017	0.661755		"4930515G01Rik"	6.46132	0.38608	0.220122	0.395299
"4930515G16Rik"	0	NA	NA	NA		"4930515G16Rik"	0	NA	NA	NA		"4930515G16Rik"	0	NA	NA	NA
"4930519F09Rik"	15.8264	-0.0495029	0.810075	0.888362		"4930519F09Rik"	14.5528	0.122871	0.643765	0.80848		"4930519F09Rik"	17.6105	0.137911	0.592125	0.748942
"4930519F16Rik"	0.276259	0.000957807	0.987424	NA		"4930519F16Rik"	0.118686	-0.0459702	0.562591	NA		"4930519F16Rik"	0.14213	-0.0686226	0.494672	NA
"4930519G04Rik"	0.63066	-0.0480088	0.614205	NA		"4930519G04Rik"	0.55549	-0.0834369	0.604675	NA		"4930519G04Rik"	1.08385	0.111734	0.662013	NA
"4930522H14Rik"	0	NA	NA	NA		"4930522H14Rik"	0	NA	NA	NA		"4930522H14Rik"	0	NA	NA	NA
"4930523C07Rik"	114.424	-0.126442	0.304358	0.471396		"4930523C07Rik"	93.3202	-0.255702	0.0754361	0.203948		"4930523C07Rik"	112.569	-0.247705	0.0588887	0.152342
"4930524B15Rik"	0.139044	-0.0289932	0.493452	NA		"4930524B15Rik"	0.118686	-0.0459702	0.562591	NA		"4930524B15Rik"	0.14213	-0.0686226	0.494672	NA
"4930526I15Rik"	4.43213	0.343677	0.0717296	NA		"4930526I15Rik"	2.15478	-0.0380239	0.884785	NA		"4930526I15Rik"	4.71408	0.660763	0.0397671	0.113415
"4930528A17Rik"	5.09762	0.115499	0.552155	NA		"4930528A17Rik"	3.588	-0.0342277	0.905598	0.958855		"4930528A17Rik"	5.31295	0.303159	0.344419	0.531954
"4930529C04Rik"	0.0925124	-0.0238515	0.54578	NA		"4930529C04Rik"	0.0778627	-0.0384149	0.618695	NA		"4930529C04Rik"	0.094407	-0.0546564	0.557219	NA
"4930538K18Rik"	0.673725	-0.0495988	0.59074	NA		"4930538K18Rik"	0.935107	0.0767368	0.70903	NA		"4930538K18Rik"	0.773223	-0.0888832	0.667362	NA
"4930539E08Rik"	1.80601	-0.138308	0.348126	NA		"4930539E08Rik"	3.04166	0.281671	0.308191	NA		"4930539E08Rik"	2.29512	-0.112662	0.712361	0.83304
"4930539J05Rik"	1.35831	0.121555	0.33338	NA		"4930539J05Rik"	0.640561	-0.0107877	0.950428	NA		"4930539J05Rik"	0.672725	-0.0408536	0.849874	NA
"4930544D05Rik"	0.303125	0.0272129	0.674446	NA		"4930544D05Rik"	0.208307	0.02401	0.82277	NA		"4930544D05Rik"	0.244481	0.016943	0.901243	NA
"4930544G11Rik"	0	NA	NA	NA		"4930544G11Rik"	0	NA	NA	NA		"4930544G11Rik"	0	NA	NA	NA
"4930548H24Rik"	1.05469	-0.0556422	0.647587	NA		"4930548H24Rik"	0.863391	-0.0977407	0.629806	NA		"4930548H24Rik"	0.643486	-0.400223	0.0657263	NA
"4930549C01Rik"	0	NA	NA	NA		"4930549C01Rik"	0	NA	NA	NA		"4930549C01Rik"	0	NA	NA	NA
"4930550C14Rik"	0.108773	0.0263241	0.509968	NA		"4930550C14Rik"	0	NA	NA	NA		"4930550C14Rik"	0	NA	NA	NA
"4930550L24Rik"	7.52994	-0.108733	0.596081	0.733221		"4930550L24Rik"	5.93259	-0.245946	0.404692	0.626713		"4930550L24Rik"	9.37788	0.183273	0.542033	0.711158
"4930555G01Rik"	0.159633	-0.0320347	0.469235	NA		"4930555G01Rik"	0.297239	0.0175956	0.882954	NA		"4930555G01Rik"	0.242701	-0.022673	0.867671	NA
"4930557A04Rik"	0.192893	-0.0516969	0.354616	NA		"4930557A04Rik"	0.163118	-0.0792168	0.428027	NA		"4930557A04Rik"	0.346915	-0.051089	0.761317	NA
"4930558C23Rik"	0	NA	NA	NA		"4930558C23Rik"	0	NA	NA	NA		"4930558C23Rik"	0	NA	NA	NA
"4930562C15Rik"	4.15559	0.282845	0.130641	NA		"4930562C15Rik"	2.08899	-0.0721949	0.779335	NA		"4930562C15Rik"	3.97345	0.495611	0.122998	0.263017
"4930563D23Rik"	0	NA	NA	NA		"4930563D23Rik"	0.130445	0.0621376	0.448476	NA		"4930563D23Rik"	0	NA	NA	NA
"4930563E22Rik"	2.86907	-0.143158	0.390824	NA		"4930563E22Rik"	3.60311	0.152576	0.594586	0.777003		"4930563E22Rik"	4.3081	0.241256	0.449653	0.632408
"4930567H12Rik"	0.105306	0.0260848	0.512709	NA		"4930567H12Rik"	0	NA	NA	NA		"4930567H12Rik"	0	NA	NA	NA
"4930567H17Rik"	0	NA	NA	NA		"4930567H17Rik"	0	NA	NA	NA		"4930567H17Rik"	0	NA	NA	NA
"4930568D16Rik"	0	NA	NA	NA		"4930568D16Rik"	0	NA	NA	NA		"4930568D16Rik"	0	NA	NA	NA
"4930571K23Rik"	0	NA	NA	NA		"4930571K23Rik"	0	NA	NA	NA		"4930571K23Rik"	0	NA	NA	NA
"4930578C19Rik"	0.137215	0.0301294	0.475361	NA		"4930578C19Rik"	0	NA	NA	NA		"4930578C19Rik"	0	NA	NA	NA
"4930578I06Rik"	0	NA	NA	NA		"4930578I06Rik"	0.203215	0.0827452	0.374491	NA		"4930578I06Rik"	0.150074	0.0749592	0.462255	NA
"4930579F01Rik"	0	NA	NA	NA		"4930579F01Rik"	0	NA	NA	NA		"4930579F01Rik"	0	NA	NA	NA
"4930579G24Rik"	154.82	-0.0340088	0.752917	0.84984		"4930579G24Rik"	131.56	-0.023479	0.855044	0.932591		"4930579G24Rik"	169.336	0.158957	0.143502	0.293832
"4930579K19Rik"	1.22669	0.106764	0.410273	NA		"4930579K19Rik"	1.19451	0.229361	0.310381	NA		"4930579K19Rik"	2.08444	0.550071	0.0653662	0.164301
"4930581F22Rik"	12.9155	-0.0848509	0.684566	0.801274		"4930581F22Rik"	10.4341	-0.199796	0.478057	0.686468		"4930581F22Rik"	12.4791	-0.198905	0.472174	0.651322
"4930583K01Rik"	0.0925124	-0.0238515	0.54578	NA		"4930583K01Rik"	0.0778627	-0.0384149	0.618695	NA		"4930583K01Rik"	0.094407	-0.0546564	0.557219	NA
"4930584F24Rik"	0	NA	NA	NA		"4930584F24Rik"	0	NA	NA	NA		"4930584F24Rik"	0	NA	NA	NA
"4930590J08Rik"	0.499962	-0.0656537	0.44921	NA		"4930590J08Rik"	0.331564	-0.153041	0.262723	NA		"4930590J08Rik"	0.641913	-0.0807114	0.710972	NA
"4930592I03Rik"	3.34638	-0.102278	0.56213	NA		"4930592I03Rik"	2.87755	-0.165269	0.556692	NA		"4930592I03Rik"	3.54578	-0.12206	0.703804	0.827437
"4930594C11Rik"	0.205687	0.0016378	0.976515	NA		"4930594C11Rik"	0.0852551	-0.0401081	0.604762	NA		"4930594C11Rik"	0.195351	-0.00224563	0.986112	NA
"4930595M18Rik"	0	NA	NA	NA		"4930595M18Rik"	0	NA	NA	NA		"4930595M18Rik"	0	NA	NA	NA
"4930596D02Rik"	0	NA	NA	NA		"4930596D02Rik"	0.162224	0.0725974	0.408951	NA		"4930596D02Rik"	0	NA	NA	NA
"4931406B18Rik"	1.69284	-0.163574	0.251437	NA		"4931406B18Rik"	1.33418	-0.29439	0.200709	NA		"4931406B18Rik"	2.36333	-0.0209125	0.942621	0.968273
"4931406C07Rik"	113.231	-0.584777	0.000945358	0.00641336	Y	"4931406C07Rik"	111.762	-0.210004	0.292891	0.511116		"4931406C07Rik"	126.18	-0.376862	0.0814539	0.194318
"4931406H21Rik"	11.3864	-0.228003	0.275343	0.441616		"4931406H21Rik"	8.27997	-0.664949	0.0228231	0.084309		"4931406H21Rik"	10.9485	-0.578938	0.0490423	0.133424
"4931406P16Rik"	624.268	-0.332304	2.47453e-06	4.8593e-05	Y	"4931406P16Rik"	666.398	0.318992	2.77021e-05	0.000280704	Y	"4931406P16Rik"	645.053	-0.294153	6.91913e-05	0.00056114	Y
"4931408C20Rik"	0	NA	NA	NA		"4931408C20Rik"	0	NA	NA	NA		"4931408C20Rik"	0	NA	NA	NA
"4931409K22Rik"	0	NA	NA	NA		"4931409K22Rik"	0	NA	NA	NA		"4931409K22Rik"	0.0803162	0.0556594	0.546891	NA
"4931414P19Rik"	50.8487	0.0188581	0.907631	0.946319		"4931414P19Rik"	45.7814	0.163493	0.387271	0.608073		"4931414P19Rik"	57.6147	0.269595	0.110869	0.243185
"4931417E11Rik"	0	NA	NA	NA		"4931417E11Rik"	0	NA	NA	NA		"4931417E11Rik"	0	NA	NA	NA
"4931423N10Rik"	0.10038	-0.0244933	0.537144	NA		"4931423N10Rik"	0.0852551	-0.0401081	0.604762	NA		"4931423N10Rik"	0.252508	0.0141973	0.917874	NA
"4931428F04Rik"	47.1315	-0.0947412	0.574614	0.715973		"4931428F04Rik"	38.0631	-0.223011	0.276329	0.492163		"4931428F04Rik"	41.9509	-0.480415	0.0163707	0.0564064
"4931428L18Rik"	0.477019	-0.0504378	0.535898	NA		"4931428L18Rik"	0.747527	0.0716008	0.705264	NA		"4931428L18Rik"	0.58999	-0.0625603	0.762162	NA
"4931429I11Rik"	0	NA	NA	NA		"4931429I11Rik"	0.203215	0.0827452	0.374491	NA		"4931429I11Rik"	0	NA	NA	NA
"4931429L15Rik"	0.616233	0.090321	0.341355	NA		"4931429L15Rik"	0.33823	0.0251246	0.838974	NA		"4931429L15Rik"	0.242701	-0.022673	0.867671	NA
"4931431F19Rik"	0	NA	NA	NA		"4931431F19Rik"	0	NA	NA	NA		"4931431F19Rik"	0	NA	NA	NA
"4931440F15Rik"	0	NA	NA	NA		"4931440F15Rik"	0	NA	NA	NA		"4931440F15Rik"	0	NA	NA	NA
"4931440P22Rik"	12.9745	0.0160176	0.939005	0.964192		"4931440P22Rik"	10.333	-0.093288	0.745396	0.873949		"4931440P22Rik"	16.656	0.427468	0.115429	0.250527
"4932411E22Rik"	0	NA	NA	NA		"4932411E22Rik"	0	NA	NA	NA		"4932411E22Rik"	0	NA	NA	NA
"4932411N23Rik"	0.108773	0.0263241	0.509968	NA		"4932411N23Rik"	0	NA	NA	NA		"4932411N23Rik"	0.231717	0.0922965	0.41255	NA
"4932414J04Rik"	0.108773	0.0263241	0.509968	NA		"4932414J04Rik"	0	NA	NA	NA		"4932414J04Rik"	0	NA	NA	NA
"4932414N04Rik"	0.137215	0.0301294	0.475361	NA		"4932414N04Rik"	0.162224	0.0725974	0.408951	NA		"4932414N04Rik"	0.150074	0.0749592	0.462255	NA
"4932415M13Rik"	0	NA	NA	NA		"4932415M13Rik"	0	NA	NA	NA		"4932415M13Rik"	0	NA	NA	NA
"4932416H05Rik"	22.92	-0.139449	0.476967	0.635994		"4932416H05Rik"	20.7821	-0.0192376	0.937584	0.972901		"4932416H05Rik"	24.6573	-0.0371967	0.873449	0.930764
"4932418E24Rik"	0.347828	0.0864988	0.218662	NA		"4932418E24Rik"	0.12467	0.0600797	0.457042	NA		"4932418E24Rik"	0.0929168	0.0583732	0.530332	NA
"4932429P05Rik"	0	NA	NA	NA		"4932429P05Rik"	0	NA	NA	NA		"4932429P05Rik"	0	NA	NA	NA
"4932435O22Rik"	0	NA	NA	NA		"4932435O22Rik"	0	NA	NA	NA		"4932435O22Rik"	0	NA	NA	NA
"4932438A13Rik"	918.437	-0.290652	0.000619285	0.00459095	Y	"4932438A13Rik"	772.879	-0.319987	0.00200194	0.0120729	Y	"4932438A13Rik"	895.435	-0.433308	8.77627e-05	0.000692406	Y
"4932438H23Rik"	0.336863	-0.0290001	0.686897	NA		"4932438H23Rik"	0.561988	0.0611325	0.710004	NA		"4932438H23Rik"	0.236537	-0.144926	0.29861	NA
"4932441J04Rik"	11.6308	0.0263262	0.900019	0.942756		"4932441J04Rik"	10.0924	0.0886275	0.757839	0.879872		"4932441J04Rik"	11.8061	0.0160245	0.956755	0.976845
"4932443I19Rik"	1.7975	-0.0365935	0.797101	NA		"4932443I19Rik"	1.6188	-0.0319906	0.89131	NA		"4932443I19Rik"	1.85776	-0.0514633	0.855239	0.921039
"4933400A11Rik"	0.0925124	-0.0238515	0.54578	NA		"4933400A11Rik"	0.202533	0.022464	0.832585	NA		"4933400A11Rik"	0.094407	-0.0546564	0.557219	NA
"4933400F21Rik"	7.49052	-0.151162	0.465471	0.625255		"4933400F21Rik"	4.20624	-0.912939	0.00169071	0.0105282	Y	"4933400F21Rik"	5.50919	-1.001	0.00174207	0.00918221	Y
"4933401B06Rik"	0	NA	NA	NA		"4933401B06Rik"	0	NA	NA	NA		"4933401B06Rik"	0	NA	NA	NA
"4933402E13Rik"	0	NA	NA	NA		"4933402E13Rik"	0	NA	NA	NA		"4933402E13Rik"	0	NA	NA	NA
"4933402J07Rik"	0.139044	-0.0289932	0.493452	NA		"4933402J07Rik"	0.243357	0.0119519	0.915562	NA		"4933402J07Rik"	0.235047	-0.013325	0.921501	NA
"4933402N03Rik"	0	NA	NA	NA		"4933402N03Rik"	0	NA	NA	NA		"4933402N03Rik"	0	NA	NA	NA
"4933402N22Rik"	0.0925124	-0.0238515	0.54578	NA		"4933402N22Rik"	0.0778627	-0.0384149	0.618695	NA		"4933402N22Rik"	0.094407	-0.0546564	0.557219	NA
"4933402P03Rik"	0	NA	NA	NA		"4933402P03Rik"	0	NA	NA	NA		"4933402P03Rik"	0.0929168	0.0583732	0.530332	NA
"4933403O08Rik"	0.278088	-0.0542659	0.341686	NA		"4933403O08Rik"	0.237373	-0.0891134	0.396928	NA		"4933403O08Rik"	0.284261	-0.1262	0.333627	NA
"4933404O12Rik"	92.1493	-0.0123802	0.927819	0.958063		"4933404O12Rik"	78.1714	-0.0242204	0.884526	0.947119		"4933404O12Rik"	96.2497	0.0643505	0.665523	0.800867
"4933405L10Rik"	0.552055	0.0365756	0.687802	NA		"4933405L10Rik"	0.373726	-0.00406084	0.975336	NA		"4933405L10Rik"	0.63165	0.133434	0.520039	NA
"4933405O20Rik"	0	NA	NA	NA		"4933405O20Rik"	0	NA	NA	NA		"4933405O20Rik"	0	NA	NA	NA
"4933406F09Rik"	0	NA	NA	NA		"4933406F09Rik"	0	NA	NA	NA		"4933406F09Rik"	0.0803162	0.0556594	0.546891	NA
"4933406I18Rik"	0.905174	0.0120269	0.905965	NA		"4933406I18Rik"	0.838002	0.0655064	0.734121	NA		"4933406I18Rik"	1.27435	0.205245	0.430628	NA
"4933406J08Rik"	0	NA	NA	NA		"4933406J08Rik"	0	NA	NA	NA		"4933406J08Rik"	0	NA	NA	NA
"4933406K04Rik"	0	NA	NA	NA		"4933406K04Rik"	0	NA	NA	NA		"4933406K04Rik"	0	NA	NA	NA
"4933406M09Rik"	0	NA	NA	NA		"4933406M09Rik"	0.162224	0.0725974	0.408951	NA		"4933406M09Rik"	0	NA	NA	NA
"4933407K13Rik"	32.4614	-0.344575	0.0606513	0.149158		"4933407K13Rik"	27.1165	-0.430738	0.0579351	0.169867		"4933407K13Rik"	30.3243	-0.69451	0.00154952	0.00832164	Y
"4933407L21Rik"	0	NA	NA	NA		"4933407L21Rik"	0	NA	NA	NA		"4933407L21Rik"	0.0803162	0.0556594	0.546891	NA
"4933408B17Rik"	2.24723	-0.0181901	0.906727	NA		"4933408B17Rik"	1.93461	-0.0174367	0.945958	NA		"4933408B17Rik"	2.09439	-0.0957118	0.751057	0.857537
"4933409G03Rik"	0	NA	NA	NA		"4933409G03Rik"	0	NA	NA	NA		"4933409G03Rik"	0	NA	NA	NA
"4933409K07Rik"	0	NA	NA	NA		"4933409K07Rik"	0	NA	NA	NA		"4933409K07Rik"	0	NA	NA	NA
"4933411G11Rik"	0.105306	0.0260848	0.512709	NA		"4933411G11Rik"	0	NA	NA	NA		"4933411G11Rik"	0	NA	NA	NA
"4933411K16Rik"	4.87531	0.0345627	0.847047	NA		"4933411K16Rik"	2.49024	-0.448769	0.0929315	NA		"4933411K16Rik"	3.94532	-0.185992	0.559783	0.724822
"4933412E24Rik"	0.317135	0.00489828	0.938145	NA		"4933412E24Rik"	0.321902	0.0284165	0.815681	NA		"4933412E24Rik"	0.14213	-0.0686226	0.494672	NA
"4933413G19Rik"	0.10038	-0.0244933	0.537144	NA		"4933413G19Rik"	0.470815	0.146916	0.341525	NA		"4933413G19Rik"	0.102434	-0.056233	0.547814	NA
"4933415F23Rik"	0	NA	NA	NA		"4933415F23Rik"	0	NA	NA	NA		"4933415F23Rik"	0.0803162	0.0556594	0.546891	NA
"4933416C03Rik"	0	NA	NA	NA		"4933416C03Rik"	0	NA	NA	NA		"4933416C03Rik"	0.0803162	0.0556594	0.546891	NA
"4933417A18Rik"	0	NA	NA	NA		"4933417A18Rik"	0	NA	NA	NA		"4933417A18Rik"	0	NA	NA	NA
"4933417G07Rik"	0.381565	0.0304114	0.682633	NA		"4933417G07Rik"	0.118686	-0.0459702	0.562591	NA		"4933417G07Rik"	0.14213	-0.0686226	0.494672	NA
"4933421I07Rik"	0	NA	NA	NA		"4933421I07Rik"	0	NA	NA	NA		"4933421I07Rik"	0	NA	NA	NA
"4933425L06Rik"	0	NA	NA	NA		"4933425L06Rik"	0	NA	NA	NA		"4933425L06Rik"	0	NA	NA	NA
"4933427D06Rik"	0.108773	0.0263241	0.509968	NA		"4933427D06Rik"	0.12467	0.0600797	0.457042	NA		"4933427D06Rik"	0	NA	NA	NA
"4933427D14Rik"	109.245	-0.144277	0.248334	0.411519		"4933427D14Rik"	84.9667	-0.410934	0.00623841	0.0309096	Y	"4933427D14Rik"	111.449	-0.157301	0.237478	0.416595
"4933427E11Rik"	3.84926	0.0736279	0.689059	NA		"4933427E11Rik"	2.44855	-0.192684	0.475439	NA		"4933427E11Rik"	2.94943	-0.186424	0.55678	0.72258
"4933427G17Rik"	1.18742	-0.200328	0.091573	NA		"4933427G17Rik"	1.79594	-0.0287555	0.90514	NA		"4933427G17Rik"	1.68485	-0.242233	0.38093	0.567155
"4933429O19Rik"	0	NA	NA	NA		"4933429O19Rik"	0	NA	NA	NA		"4933429O19Rik"	0	NA	NA	NA
"4933430I17Rik"	3.26213	0.187357	0.285956	NA		"4933430I17Rik"	1.50914	-0.188666	0.420349	NA		"4933430I17Rik"	2.22497	-0.0954578	0.754145	0.859566
"4933431E20Rik"	62.4939	-0.113458	0.460646	0.621036		"4933431E20Rik"	57.3277	0.0795199	0.65739	0.818531		"4933431E20Rik"	72.013	0.197707	0.223088	0.39931
"4933432I09Rik"	0.516591	0.0778155	0.374037	NA		"4933432I09Rik"	0.240086	0.0315629	0.777664	NA		"4933432I09Rik"	0.255039	0.0443778	0.755814	NA
"4933433C11Rik"	0.488149	0.0672938	0.4124	NA		"4933433C11Rik"	0.208307	0.02401	0.82277	NA		"4933433C11Rik"	0.26764	0.0610864	0.702375	NA
"4933434E20Rik"	352.452	0.0186586	0.837243	0.905115		"4933434E20Rik"	299.403	0.0242113	0.807743	0.907697		"4933434E20Rik"	352.32	-0.0391313	0.6603	0.797276
"4933436I01Rik"	0	NA	NA	NA		"4933436I01Rik"	0	NA	NA	NA		"4933436I01Rik"	0	NA	NA	NA
"4933439C10Rik"	7.49251	0.0123642	0.952199	0.971292		"4933439C10Rik"	7.72872	0.31967	0.272779	0.488153		"4933439C10Rik"	9.23717	0.396803	0.18606	0.351614
"5031410I06Rik"	17.0249	-0.45915	0.0258823	0.0799013		"5031410I06Rik"	24.1555	0.542183	0.0221103	0.0826221		"5031410I06Rik"	29.5877	0.64309	0.00579265	0.0246921	Y
"5031414D18Rik"	14.9757	0.344546	0.0981634	0.211757		"5031414D18Rik"	9.84954	-0.0364255	0.899093	0.955715		"5031414D18Rik"	14.3958	0.375805	0.173262	0.334863
"5031425F14Rik"	0.139044	-0.0289932	0.493452	NA		"5031425F14Rik"	0.118686	-0.0459702	0.562591	NA		"5031425F14Rik"	0.14213	-0.0686226	0.494672	NA
"5031426D15Rik"	13.0614	-0.282507	0.177378	0.325064		"5031426D15Rik"	10.0312	-0.527873	0.0670929	0.188425		"5031426D15Rik"	12.6429	-0.492829	0.0918351	0.212585
"5031434O11Rik"	0.474092	-0.00218496	0.979523	NA		"5031434O11Rik"	0.22027	-0.0966255	0.379766	NA		"5031434O11Rik"	0.425451	-0.0285776	0.873131	NA
"5031439G07Rik"	1298.37	0.238072	0.00166279	0.00984658	Y	"5031439G07Rik"	1011.59	0.0134762	0.874914	0.944178		"5031439G07Rik"	1171.83	-0.0978944	0.250285	0.432389
"5033404E19Rik"	0	NA	NA	NA		"5033404E19Rik"	0	NA	NA	NA		"5033404E19Rik"	0	NA	NA	NA
"5033406O09Rik"	2.88038	-0.290277	0.08731	NA		"5033406O09Rik"	2.80584	-0.273771	0.327697	NA		"5033406O09Rik"	3.22284	-0.430625	0.178428	0.341829
"5330413P13Rik"	0.105306	0.0260848	0.512709	NA		"5330413P13Rik"	0	NA	NA	NA		"5330413P13Rik"	0	NA	NA	NA
"5330417C22Rik"	0	NA	NA	NA		"5330417C22Rik"	0	NA	NA	NA		"5330417C22Rik"	0.231717	0.0922965	0.41255	NA
"5330426P16Rik"	138.649	0.242282	0.0435165	0.117042		"5330426P16Rik"	101.952	-0.137666	0.346852	0.568517		"5330426P16Rik"	128.934	-6.53364e-05	0.999605	0.99999
"5330434G04Rik"	0.528404	-0.0622568	0.478244	NA		"5330434G04Rik"	0.462009	-0.0820022	0.603792	NA		"5330434G04Rik"	0.398922	-0.245558	0.16549	NA
"5330439B14Rik"	0	NA	NA	NA		"5330439B14Rik"	0	NA	NA	NA		"5330439B14Rik"	0	NA	NA	NA
"5430402E10Rik"	0	NA	NA	NA		"5430402E10Rik"	0	NA	NA	NA		"5430402E10Rik"	0	NA	NA	NA
"5430402O13Rik"	0.616447	-0.00828934	0.923616	NA		"5430402O13Rik"	0.51088	0.00144047	0.992677	NA		"5430402O13Rik"	0.955243	0.14479	0.551327	NA
"5430405H02Rik"	14.4312	0.199359	0.334826	0.501312		"5430405H02Rik"	10.9852	-0.0074806	0.97891	0.990555		"5430405H02Rik"	13.3602	0.0368967	0.892301	0.940567
"5430416O09Rik"	0.878002	-0.0863425	0.407234	NA		"5430416O09Rik"	1.39545	0.13337	0.559831	NA		"5430416O09Rik"	1.42606	0.0991744	0.7139	0.834259
"5430419D17Rik"	2.32695	-0.133594	0.417489	NA		"5430419D17Rik"	4.68036	0.688275	0.0192908	0.0744949		"5430419D17Rik"	5.77937	0.870869	0.0061216	0.0257731	Y
"5430421N21Rik"	0	NA	NA	NA		"5430421N21Rik"	0	NA	NA	NA		"5430421N21Rik"	0	NA	NA	NA
"5430427O19Rik"	0.352525	-0.0943823	0.206728	NA		"5430427O19Rik"	0.460356	-0.0678985	0.666982	NA		"5430427O19Rik"	0.359225	-0.236005	0.175013	NA
"5430435G22Rik"	315.625	0.187655	0.0433247	0.116745		"5430435G22Rik"	286.723	0.36536	0.00140823	0.00905042	Y	"5430435G22Rik"	345.114	0.362482	0.000309228	0.00208821	Y
"5530400C23Rik"	0	NA	NA	NA		"5530400C23Rik"	0	NA	NA	NA		"5530400C23Rik"	0	NA	NA	NA
"5530601H04Rik"	79.043	-0.34683	0.0134381	0.0488973	Y	"5530601H04Rik"	72.0945	-0.14418	0.366525	0.588743		"5530601H04Rik"	88.1463	-0.134689	0.351374	0.538671
"5730408K05Rik"	4.94653	0.175722	0.373335	NA		"5730408K05Rik"	3.85875	0.126122	0.665291	0.823905		"5730408K05Rik"	6.18061	0.441872	0.1677	0.327735
"5730409E04Rik"	42.3299	0.420526	0.0184574	0.0618671		"5730409E04Rik"	32.2303	0.236988	0.297693	0.516586		"5730409E04Rik"	47.5209	0.690781	0.000633877	0.00388966	Y
"5730416F02Rik"	16.2773	0.303541	0.137562	0.269956		"5730416F02Rik"	12.7801	0.200067	0.463015	0.674726		"5730416F02Rik"	16.1175	0.275558	0.305464	0.492185
"5730422E09Rik"	1.29318	-0.195101	0.135767	NA		"5730422E09Rik"	2.02434	0.108144	0.680284	NA		"5730422E09Rik"	2.13096	0.0248537	0.935395	0.963652
"5730455P16Rik"	243.245	-0.524121	2.79913e-06	5.3542e-05	Y	"5730455P16Rik"	233.238	-0.15685	0.190663	0.385893		"5730455P16Rik"	255.644	-0.44888	0.000187939	0.00135573	Y
"5730507C01Rik"	30.1113	-0.506546	0.00700202	0.0296831	Y	"5730507C01Rik"	34.4037	0.188546	0.38339	0.605345		"5730507C01Rik"	36.5499	-0.116008	0.57371	0.735524
"5730508B09Rik"	16.7348	-0.419049	0.0419135	0.113899		"5730508B09Rik"	13.5867	-0.583259	0.0365234	0.120577		"5730508B09Rik"	16.5117	-0.658527	0.0135722	0.0486057	Y
"5730522E02Rik"	0	NA	NA	NA		"5730522E02Rik"	0	NA	NA	NA		"5730522E02Rik"	0	NA	NA	NA
"5730559C18Rik"	29.0213	-0.646002	0.000665576	0.00487593	Y	"5730559C18Rik"	33.0587	0.0591158	0.781039	0.892462		"5730559C18Rik"	29.157	-0.840316	0.000205618	0.00146238	Y
"5830411N06Rik"	1.22828	0.0794001	0.544391	NA		"5830411N06Rik"	0.383388	-0.181622	0.217756	NA		"5830411N06Rik"	0.541976	-0.22324	0.282713	NA
"5830415F09Rik"	19.1793	0.271803	0.173635	0.320594		"5830415F09Rik"	14.425	0.0847839	0.746543	0.874192		"5830415F09Rik"	17.6224	0.11695	0.648396	0.788656
"5830416P10Rik"	7.67181	0.211191	0.306009	0.473084		"5830416P10Rik"	4.86207	-0.164743	0.575886	0.763362		"5830416P10Rik"	6.93047	0.111206	0.721818	0.838452
"5830417I10Rik"	154.575	-0.10887	0.351785	0.517806		"5830417I10Rik"	130.041	-0.146922	0.266632	0.480123		"5830417I10Rik"	151.777	-0.21095	0.110108	0.241903
"5830432E09Rik"	2.62696	0.061013	0.719129	NA		"5830432E09Rik"	2.36546	0.107531	0.687462	NA		"5830432E09Rik"	2.17624	-0.0374606	0.902738	0.946813
"5930412G12Rik"	0	NA	NA	NA		"5930412G12Rik"	0	NA	NA	NA		"5930412G12Rik"	0	NA	NA	NA
"6030408B16Rik"	1.29691	-0.0220483	0.86018	NA		"6030408B16Rik"	0.891663	-0.107332	0.571867	NA		"6030408B16Rik"	1.37743	-0.0562999	0.832043	0.907049
"6030419C18Rik"	164.421	0.350163	0.0104214	0.0401416	Y	"6030419C18Rik"	140.174	0.38283	0.00930002	0.0421453	Y	"6030419C18Rik"	160.583	0.264556	0.0807147	0.192955
"6030458C11Rik"	267.188	-0.0715271	0.481843	0.639747		"6030458C11Rik"	234.521	0.0337243	0.75935	0.880498		"6030458C11Rik"	282.901	0.0441461	0.678173	0.809287
"6030468B19Rik"	0.0925124	-0.0238515	0.54578	NA		"6030468B19Rik"	0.281078	0.0393217	0.736109	NA		"6030468B19Rik"	0.094407	-0.0546564	0.557219	NA
"6030498E09Rik"	0	NA	NA	NA		"6030498E09Rik"	0	NA	NA	NA		"6030498E09Rik"	0	NA	NA	NA
"6230400D17Rik"	9.63801	-0.100464	0.629955	0.759886		"6230400D17Rik"	7.99622	-0.144926	0.620334	0.793197		"6230400D17Rik"	9.04701	-0.30851	0.324547	0.512223
"6330403A02Rik"	0.315919	0.0658328	0.286098	NA		"6330403A02Rik"	0	NA	NA	NA		"6330403A02Rik"	0	NA	NA	NA
"6330403K07Rik"	0.892994	-0.022628	0.829024	NA		"6330403K07Rik"	0.68087	-0.0557272	0.756898	NA		"6330403K07Rik"	0.895374	-0.101011	0.651646	NA
"6330407A03Rik"	0.324069	-0.0789983	0.248862	NA		"6330407A03Rik"	0.477627	-0.0505486	0.740173	NA		"6330407A03Rik"	0.748494	0.0164552	0.939897	NA
"6330408A02Rik"	62.7367	0.44892	0.00571031	0.0254602	Y	"6330408A02Rik"	43.4654	-0.00648111	0.973701	0.98939		"6330408A02Rik"	64.9613	0.559285	0.0025246	0.0124776	Y
"6330416G13Rik"	92.3873	0.00658605	0.962596	0.977757		"6330416G13Rik"	137.32	1.25398	7.19408e-20	3.60371e-18	Y	"6330416G13Rik"	138.255	0.914358	2.22233e-10	4.88161e-09	Y
"6330419J24Rik"	1.25645	-0.0138639	0.912721	NA		"6330419J24Rik"	0.919337	-0.103876	0.605256	NA		"6330419J24Rik"	1.14124	-0.154462	0.546127	NA
"6330549D23Rik"	9.34585	0.0198999	0.924286	0.956458		"6330549D23Rik"	8.81125	0.181158	0.528402	0.726496		"6330549D23Rik"	10.1071	0.137693	0.646279	0.787626
"6430411K18Rik"	0	NA	NA	NA		"6430411K18Rik"	0	NA	NA	NA		"6430411K18Rik"	0	NA	NA	NA
"6430531B16Rik"	1.08413	0.0418283	0.730215	NA		"6430531B16Rik"	1.12284	0.152963	0.48489	NA		"6430531B16Rik"	1.16543	0.129802	0.624414	NA
"6430548M08Rik"	252.44	0.0622904	0.529825	0.681377		"6430548M08Rik"	147.865	-1.18892	1.9135e-18	8.55087e-17	Y	"6430548M08Rik"	174.631	-1.26507	8.77007e-24	5.61655e-22	Y
"6430550D23Rik"	2.36965	-0.00168117	0.991763	NA		"6430550D23Rik"	2.56413	0.202358	0.464071	NA		"6430550D23Rik"	2.53196	0.0154756	0.960601	0.979193
"6430562O15Rik"	2.13771	-0.0149104	0.924347	NA		"6430562O15Rik"	1.26938	-0.249636	0.268636	NA		"6430562O15Rik"	2.09546	-0.0740917	0.808606	0.893695
"6430571L13Rik"	1.15153	-0.1399	0.260215	NA		"6430571L13Rik"	1.00023	-0.179451	0.404594	NA		"6430571L13Rik"	1.1187	-0.285634	0.283436	NA
"6430573F11Rik"	0.192893	-0.0516969	0.354616	NA		"6430573F11Rik"	0.293562	-0.017311	0.894592	NA		"6430573F11Rik"	0.346915	-0.051089	0.761317	NA
"6530402F18Rik"	53.4175	0.19675	0.218973	0.375464		"6530402F18Rik"	45.7292	0.232975	0.222612	0.427765		"6530402F18Rik"	52.1476	0.0916079	0.612096	0.762103
"6530411M01Rik"	0.0925124	-0.0238515	0.54578	NA		"6530411M01Rik"	0.0778627	-0.0384149	0.618695	NA		"6530411M01Rik"	0.094407	-0.0546564	0.557219	NA
"6720489N17Rik"	27.6098	-0.230623	0.226162	0.384606		"6720489N17Rik"	28.0852	0.180968	0.424515	0.644082		"6720489N17Rik"	35.3474	0.259328	0.224891	0.401524
"6820408C15Rik"	0	NA	NA	NA		"6820408C15Rik"	0	NA	NA	NA		"6820408C15Rik"	0	NA	NA	NA
"6820431F20Rik"	512.829	-0.280157	0.000825669	0.00576608	Y	"6820431F20Rik"	505.574	0.148554	0.120779	0.284767		"6820431F20Rik"	564.188	-0.0665654	0.440679	0.624486
"7420426K07Rik"	0	NA	NA	NA		"7420426K07Rik"	0	NA	NA	NA		"7420426K07Rik"	0	NA	NA	NA
"7420461P10Rik"	0	NA	NA	NA		"7420461P10Rik"	0	NA	NA	NA		"7420461P10Rik"	0	NA	NA	NA
"8030411F24Rik"	0.139044	-0.0289932	0.493452	NA		"8030411F24Rik"	0.118686	-0.0459702	0.562591	NA		"8030411F24Rik"	0.14213	-0.0686226	0.494672	NA
"8030462N17Rik"	202.371	-0.214856	0.0450657	0.120141		"8030462N17Rik"	179.321	-0.0863532	0.485558	0.692468		"8030462N17Rik"	202.134	-0.270844	0.0256143	0.0808995
"8430408G22Rik"	24.6947	-0.313527	0.102965	0.219231		"8430408G22Rik"	12.3739	-2.23793	1.53475e-14	5.13914e-13	Y	"8430408G22Rik"	16.1832	-2.14994	1.91085e-13	5.72878e-12	Y
"8430419L09Rik"	106.417	0.11179	0.408189	0.574053		"8430419L09Rik"	80.2585	-0.201855	0.20213	0.401036		"8430419L09Rik"	95.8225	-0.218212	0.133137	0.27829
"8430429K09Rik"	20.0483	-0.0755579	0.706643	0.817467		"8430429K09Rik"	17.0437	-0.0890172	0.726395	0.863376		"8430429K09Rik"	22.3904	0.127538	0.590452	0.747851
"8430431K14Rik"	1.62817	-0.247082	0.0761644	NA		"8430431K14Rik"	1.40399	-0.352707	0.14008	NA		"8430431K14Rik"	1.72785	-0.456055	0.120571	0.25901
"9030025P20Rik"	22.7635	0.120997	0.539171	0.688743		"9030025P20Rik"	19.8127	0.190124	0.447232	0.662766		"9030025P20Rik"	26.6007	0.455942	0.0431829	0.120882
"9030612E09Rik"	0.90509	0.013694	0.902105	NA		"9030612E09Rik"	1.55583	0.340193	0.158069	NA		"9030612E09Rik"	1.16488	0.169913	0.519177	NA
"9030617O03Rik"	249.191	0.51033	1.18325e-05	0.000181361	Y	"9030617O03Rik"	164.102	-0.109673	0.409637	0.630754		"9030617O03Rik"	237.057	0.360633	0.00270037	0.0132075	Y
"9030619P08Rik"	0.0925124	-0.0238515	0.54578	NA		"9030619P08Rik"	0.0778627	-0.0384149	0.618695	NA		"9030619P08Rik"	0.094407	-0.0546564	0.557219	NA
"9030624J02Rik"	417.89	0.196913	0.0189176	0.062923		"9030624J02Rik"	325.399	-0.0300178	0.75344	0.877407		"9030624J02Rik"	418.176	0.157671	0.0847738	0.200149
"9130008F23Rik"	15.3065	-0.00134079	0.994842	0.996953		"9130008F23Rik"	12.4128	-0.13076	0.636385	0.803642		"9130008F23Rik"	13.9843	-0.322853	0.241947	0.422263
"9130011E15Rik"	78.8524	-0.16653	0.280742	0.447656		"9130011E15Rik"	68.9123	-0.0998224	0.565553	0.755448		"9130011E15Rik"	82.6827	-0.0936924	0.573891	0.735618
"9130019O22Rik"	15.4184	0.134714	0.514353	0.668399		"9130019O22Rik"	12.2146	0.0364351	0.895559	0.953835		"9130019O22Rik"	18.3986	0.504099	0.0501695	0.135732
"9130019P16Rik"	11.2036	-0.443149	0.0344434	0.0984265		"9130019P16Rik"	8.7703	-0.753289	0.00954772	0.0429727	Y	"9130019P16Rik"	11.5887	-0.640682	0.0278609	0.0864342
"9130023H24Rik"	58.0952	-0.150015	0.358795	0.525372		"9130023H24Rik"	52.4916	0.0200786	0.916935	0.963958		"9130023H24Rik"	62.5307	-0.0315056	0.855758	0.921184
"9130024F11Rik"	4.12369	-0.0192248	0.915564	NA		"9130024F11Rik"	3.96624	0.0918184	0.749619	0.875736		"9130024F11Rik"	3.75748	-0.156347	0.621223	0.768431
"9130204L05Rik"	0	NA	NA	NA		"9130204L05Rik"	0	NA	NA	NA		"9130204L05Rik"	0	NA	NA	NA
"9130209A04Rik"	0	NA	NA	NA		"9130209A04Rik"	0	NA	NA	NA		"9130209A04Rik"	0	NA	NA	NA
"9130230L23Rik"	2.95187	0.0655989	0.706359	NA		"9130230L23Rik"	1.76726	-0.228011	0.372215	NA		"9130230L23Rik"	2.57873	-0.148152	0.63774	0.780707
"9130401M01Rik"	185.375	0.210698	0.0501869	0.129749		"9130401M01Rik"	153.053	0.143791	0.241017	0.450316		"9130401M01Rik"	185.676	0.18228	0.0905556	0.210581
"9130409I23Rik"	0.108773	0.0263241	0.509968	NA		"9130409I23Rik"	0.666679	0.333704	0.0588801	NA		"9130409I23Rik"	0.150074	0.0749592	0.462255	NA
"9230102K24Rik"	0	NA	NA	NA		"9230102K24Rik"	0	NA	NA	NA		"9230102K24Rik"	0	NA	NA	NA
"9230104L09Rik"	0.10038	-0.0244933	0.537144	NA		"9230104L09Rik"	0.0852551	-0.0401081	0.604762	NA		"9230104L09Rik"	0.102434	-0.056233	0.547814	NA
"9230110C19Rik"	22.3267	0.0507121	0.79774	0.879982		"9230110C19Rik"	16.8583	-0.169493	0.509766	0.712995		"9230110C19Rik"	19.8198	-0.235705	0.336446	0.524385
"9230110F15Rik"	0	NA	NA	NA		"9230110F15Rik"	0	NA	NA	NA		"9230110F15Rik"	0	NA	NA	NA
"9230113P08Rik"	0	NA	NA	NA		"9230113P08Rik"	0	NA	NA	NA		"9230113P08Rik"	0	NA	NA	NA
"9230114K14Rik"	29.3769	0.00451142	0.981268	0.988468		"9230114K14Rik"	22.0092	-0.282628	0.248723	0.459265		"9230114K14Rik"	29.7096	0.00918409	0.965998	0.982418
"9230116N13Rik"	4.58966	0.164965	0.386666	NA		"9230116N13Rik"	2.81516	-0.0730751	0.793289	NA		"9230116N13Rik"	4.32634	0.209951	0.513853	0.686934
"9330020H09Rik"	11.7156	0.249743	0.233303	0.393859		"9330020H09Rik"	9.86758	0.310107	0.277338	0.493182		"9330020H09Rik"	11.8005	0.335845	0.252682	0.435097
"9330111N05Rik"	1.97788	0.112101	0.458245	NA		"9330111N05Rik"	0.963189	-0.152108	0.470425	NA		"9330111N05Rik"	1.37217	-0.0871201	0.754507	0.859648
"9330151L19Rik"	6.00757	0.150774	0.457619	NA		"9330151L19Rik"	4.71533	0.0574877	0.84527	0.928698		"9330151L19Rik"	6.3911	0.336243	0.282846	0.467844
"9330158H04Rik"	1.83338	-0.122751	0.410308	NA		"9330158H04Rik"	1.89183	-0.0322983	0.898989	NA		"9330158H04Rik"	2.36641	-0.0856281	0.779886	0.876242
"9330159F19Rik"	207.657	-0.678256	2.86018e-09	1.23197e-07	Y	"9330159F19Rik"	240.78	0.236831	0.0414742	0.132519		"9330159F19Rik"	240.433	-0.284541	0.0255571	0.080775
"9330175E14Rik"	0.747239	-0.112326	0.262739	NA		"9330175E14Rik"	0.519177	-0.227021	0.161766	NA		"9330175E14Rik"	0.623232	-0.351406	0.0876798	NA
"9330182L06Rik"	0.242521	0.0623517	0.299181	NA		"9330182L06Rik"	0.45833	0.232731	0.122007	NA		"9330182L06Rik"	0.0803162	0.0556594	0.546891	NA
"9430007A20Rik"	0	NA	NA	NA		"9430007A20Rik"	0	NA	NA	NA		"9430007A20Rik"	0	NA	NA	NA
"9430008C03Rik"	89.3047	0.101439	0.461782	0.62214		"9430008C03Rik"	68.6902	-0.145502	0.384286	0.605924		"9430008C03Rik"	88.0177	0.0179467	0.905418	0.948675
"9430015G10Rik"	126.294	0.217365	0.119803	0.244918		"9430015G10Rik"	106.99	0.231509	0.146638	0.323352		"9430015G10Rik"	147.102	0.540107	0.000555823	0.00346684	Y
"9430016H08Rik"	77.2227	0.0367931	0.795013	0.878451		"9430016H08Rik"	62.3825	-0.0742819	0.659514	0.820298		"9430016H08Rik"	75.8476	-0.025995	0.866604	0.927237
"9430020K01Rik"	1114.99	0.164441	0.00900357	0.0358261	Y	"9430020K01Rik"	869.073	-0.0689783	0.364652	0.586721		"9430020K01Rik"	1015.36	-0.156572	0.0298176	0.091157
"9430021M05Rik"	0	NA	NA	NA		"9430021M05Rik"	0	NA	NA	NA		"9430021M05Rik"	0	NA	NA	NA
"9430038I01Rik"	21.7013	-0.381908	0.0522955	0.133765		"9430038I01Rik"	20.1282	-0.189156	0.436208	0.653287		"9430038I01Rik"	21.3737	-0.484295	0.0553483	0.14567
"9430041J12Rik"	0	NA	NA	NA		"9430041J12Rik"	0	NA	NA	NA		"9430041J12Rik"	0	NA	NA	NA
"9430060I03Rik"	1.04513	0.171058	0.166029	NA		"9430060I03Rik"	0.649789	0.119058	0.475353	NA		"9430060I03Rik"	1.43291	0.563451	0.0444698	0.123672
"9430076C15Rik"	18.024	0.068442	0.740625	0.841912		"9430076C15Rik"	12.2138	-0.353174	0.212326	0.41431		"9430076C15Rik"	16.3919	-0.127931	0.651511	0.790854
"9430083A17Rik"	1.67957	0.0662789	0.650107	NA		"9430083A17Rik"	0.620761	-0.291099	0.10814	NA		"9430083A17Rik"	0.919153	-0.308559	0.22378	NA
"9530002B09Rik"	0	NA	NA	NA		"9530002B09Rik"	0	NA	NA	NA		"9530002B09Rik"	0.231717	0.0922965	0.41255	NA
"9530003J23Rik"	0.0925124	-0.0238515	0.54578	NA		"9530003J23Rik"	0.208307	0.02401	0.82277	NA		"9530003J23Rik"	0.094407	-0.0546564	0.557219	NA
"9530026P05Rik"	5.16245	-0.375389	0.0546667	NA		"9530026P05Rik"	5.18947	-0.251214	0.394513	0.616581		"9530026P05Rik"	6.97738	-0.0648763	0.836767	0.910379
"9530036O11Rik"	0.546862	0.0118801	0.892114	NA		"9530036O11Rik"	0.196549	-0.0897806	0.397841	NA		"9530036O11Rik"	0.316854	-0.0828605	0.61562	NA
"9530053A07Rik"	8.09352	0.551514	0.00672441	0.0287437	Y	"9530053A07Rik"	2.85669	-0.269154	0.318667	NA		"9530053A07Rik"	5.89208	0.407627	0.204485	0.375069
"9530059O14Rik"	0.159633	-0.0320347	0.469235	NA		"9530059O14Rik"	0.135015	-0.0507258	0.537829	NA		"9530059O14Rik"	0.312459	-0.00130774	0.992803	NA
"9530068E07Rik"	1104.16	-0.0570329	0.441458	0.604769		"9530068E07Rik"	1032.13	0.210868	0.00937212	0.0423647	Y	"9530068E07Rik"	1144.95	-0.0160524	0.875857	0.931366
"9530077C05Rik"	21.1688	-0.290682	0.142224	0.276032		"9530077C05Rik"	19.846	-0.118668	0.630758	0.799942		"9530077C05Rik"	26.9928	0.210641	0.336425	0.524385
"9530082P21Rik"	10.0731	-0.236639	0.255652	0.420106		"9530082P21Rik"	11.1379	0.155645	0.582723	0.768508		"9530082P21Rik"	13.9066	0.248376	0.382435	0.568598
"9530091C08Rik"	2.5876	0.0116683	0.944925	NA		"9530091C08Rik"	2.13503	-0.0610203	0.817433	NA		"9530091C08Rik"	2.07319	-0.246473	0.421265	0.606937
"9630013A20Rik"	0	NA	NA	NA		"9630013A20Rik"	0	NA	NA	NA		"9630013A20Rik"	0	NA	NA	NA
"9630028H03Rik"	0.919115	-0.114574	0.32688	NA		"9630028H03Rik"	0.734768	-0.197391	0.306892	NA		"9630028H03Rik"	0.770486	-0.363689	0.126459	NA
"9630033F20Rik"	106.103	-0.305251	0.023361	0.0737974		"9630033F20Rik"	84.4417	-0.522682	0.00077696	0.00542178	Y	"9630033F20Rik"	98.117	-0.640061	1.4263e-05	0.000138576	Y
"9830107B12Rik"	0.306592	0.0325176	0.64432	NA		"9830107B12Rik"	0.411523	0.107906	0.450801	NA		"9830107B12Rik"	0.094407	-0.0546564	0.557219	NA
"9830147E19Rik"	33.6105	-0.567865	0.00220595	0.0123095	Y	"9830147E19Rik"	34.9289	-0.0965034	0.646943	0.810907		"9830147E19Rik"	35.996	-0.471957	0.0314556	0.0946649
"9930012K11Rik"	96.264	0.185156	0.190159	0.341747		"9930012K11Rik"	61.0586	-0.578209	0.00346517	0.0192097	Y	"9930012K11Rik"	76.9753	-0.455903	0.00615903	0.0258827	Y
"9930014A18Rik"	0.694771	0.0579642	0.527738	NA		"9930014A18Rik"	0.29518	-0.018482	0.880608	NA		"9930014A18Rik"	0.679576	0.099867	0.634639	NA
"9930021J03Rik"	406.339	-0.270355	0.0023648	0.0130174	Y	"9930021J03Rik"	368.569	-0.0774294	0.46775	0.678047		"9930021J03Rik"	413.791	-0.279088	0.00635533	0.026536	Y
"9930104L06Rik"	49.5359	0.16609	0.311033	0.477907		"9930104L06Rik"	36.3015	-0.180341	0.390831	0.612347		"9930104L06Rik"	51.2039	0.205605	0.26142	0.444828
"9930111J21Rik1"	139.954	-0.358188	0.00260546	0.0139454	Y	"9930111J21Rik1"	168.76	0.568163	5.30161e-06	6.24876e-05	Y	"9930111J21Rik1"	155.459	-0.118136	0.36076	0.54856
"9930111J21Rik2"	0.999903	0.0431793	0.710844	NA		"9930111J21Rik2"	1.78308	0.441797	0.0773255	NA		"9930111J21Rik2"	1.41884	0.229285	0.401563	0.587738
"a"	0.0925124	-0.0238515	0.54578	NA		"a"	0.0778627	-0.0384149	0.618695	NA		"a"	0.335356	0.0842853	0.58726	NA
"A130010J15Rik"	102.954	-0.172786	0.174658	0.32183		"A130010J15Rik"	94.0301	0.0211169	0.884241	0.947017		"A130010J15Rik"	111.457	-0.015781	0.903536	0.947286
"A130040M12Rik"	657.899	-0.125261	0.14235	0.276054		"A130040M12Rik"	537.007	-0.238568	0.0112008	0.0486501	Y	"A130040M12Rik"	609.781	-0.4319	7.92554e-06	8.17175e-05	Y
"A1bg"	0	NA	NA	NA		"A1bg"	0	NA	NA	NA		"A1bg"	0	NA	NA	NA
"A1cf"	0	NA	NA	NA		"A1cf"	0	NA	NA	NA		"A1cf"	0	NA	NA	NA
"A230020J21Rik"	0.783728	0.0799297	0.426241	NA		"A230020J21Rik"	0.442619	0.0524793	0.725667	NA		"A230020J21Rik"	0.524722	0.0698875	0.71434	NA
"A230046K03Rik"	815.957	-0.412562	6.89398e-08	2.1024e-06	Y	"A230046K03Rik"	737.298	-0.217637	0.0128343	0.0539378		"A230046K03Rik"	838.505	-0.397993	5.3797e-07	7.16645e-06	Y
"A230050P20Rik"	42.3757	0.48598	0.00552199	0.0248648	Y	"A230050P20Rik"	29.3207	0.115796	0.607705	0.785018		"A230050P20Rik"	42.3532	0.533043	0.0121166	0.0442169	Y
"A230056P14Rik"	11.0592	-0.374185	0.0741205	0.173428		"A230056P14Rik"	12.5928	0.130987	0.630682	0.799942		"A230056P14Rik"	12.9142	-0.197383	0.482201	0.659991
"A230057D06Rik"	0.197819	0.0027971	0.959404	NA		"A230057D06Rik"	0.202533	0.022464	0.832585	NA		"A230057D06Rik"	0.094407	-0.0546564	0.557219	NA
"A230065H16Rik"	0.522748	-0.047032	0.571688	NA		"A230065H16Rik"	0.29074	-0.127194	0.308149	NA		"A230065H16Rik"	0.604748	-0.0242671	0.909504	NA
"A230072C01Rik"	19.7101	-0.148928	0.458264	0.618956		"A230072C01Rik"	18.8738	0.091865	0.709436	0.852614		"A230072C01Rik"	18.9443	-0.404443	0.107049	0.237016
"A230072E10Rik"	3.07343	0.0167047	0.922244	NA		"A230072E10Rik"	3.3187	0.223075	0.429843	NA		"A230072E10Rik"	5.13599	0.595278	0.0640966	0.161795
"A230073K19Rik"	6.41147	-0.115418	0.548678	NA		"A230073K19Rik"	4.57279	-0.372182	0.199613	0.397791		"A230073K19Rik"	5.64111	-0.418662	0.193064	0.360124
"A2m"	0	NA	NA	NA		"A2m"	0	NA	NA	NA		"A2m"	0	NA	NA	NA
"A330023F24Rik"	12.5915	-0.066769	0.749179	0.848077		"A330023F24Rik"	10.138	-0.146315	0.606083	0.784038		"A330023F24Rik"	10.805	-0.442998	0.125982	0.267515
"A330035P11Rik"	13.9631	-0.176744	0.397797	0.564482		"A330035P11Rik"	11.0396	-0.360694	0.204148	0.403462		"A330035P11Rik"	13.376	-0.405522	0.16344	0.321715
"A330040F15Rik"	1.67945	0.135907	0.344393	NA		"A330040F15Rik"	0.755571	-0.0942683	0.62725	NA		"A330040F15Rik"	1.62284	0.232294	0.423224	0.608538
"A330050F15Rik"	0	NA	NA	NA		"A330050F15Rik"	0.12467	0.0600797	0.457042	NA		"A330050F15Rik"	0	NA	NA	NA
"A330069E16Rik"	14.1155	0.191954	0.358314	0.524797		"A330069E16Rik"	11.7627	0.17327	0.541977	0.73718		"A330069E16Rik"	13.3757	0.0751926	0.793295	0.88388
"A330076H08Rik"	0	NA	NA	NA		"A330076H08Rik"	0	NA	NA	NA		"A330076H08Rik"	0	NA	NA	NA
"A3galt2"	0.644567	0.0111453	0.911948	NA		"A3galt2"	0.373043	-0.0575981	0.688478	NA		"A3galt2"	0.472508	-0.0716223	0.721709	NA
"A430005L14Rik"	90.5332	0.135223	0.353148	0.519359		"A430005L14Rik"	82.7643	0.336622	0.0390947	0.127073		"A430005L14Rik"	98.0589	0.298877	0.0716006	0.175888
"A430033K04Rik"	63.2336	0.0832066	0.60339	0.739098		"A430033K04Rik"	54.9337	0.156501	0.383499	0.605365		"A430033K04Rik"	63.5331	0.0610149	0.713668	0.834191
"A430078G23Rik"	12.55	0.124162	0.551444	0.6984		"A430078G23Rik"	9.06255	-0.128903	0.651143	0.814371		"A430078G23Rik"	9.42225	-0.322049	0.298936	0.485451
"A430089I19Rik"	0	NA	NA	NA		"A430089I19Rik"	0	NA	NA	NA		"A430089I19Rik"	0	NA	NA	NA
"A430093F15Rik"	1.45562	0.176313	0.188675	NA		"A430093F15Rik"	0.56708	0.00578803	0.972737	NA		"A430093F15Rik"	0.734568	0.0571588	0.807321	NA
"A430105I19Rik"	521.868	0.215474	0.0655571	0.157855		"A430105I19Rik"	470.194	0.378563	0.00147397	0.00939032	Y	"A430105I19Rik"	514.212	0.13633	0.294851	0.481339
"A4galt"	392.277	0.269446	0.00301151	0.0156228	Y	"A4galt"	411.261	0.780037	3.12685e-16	1.21012e-14	Y	"A4galt"	473.57	0.677025	5.64315e-12	1.44968e-10	Y
"A4gnt"	0.139044	-0.0289932	0.493452	NA		"A4gnt"	0.118686	-0.0459702	0.562591	NA		"A4gnt"	0.292205	0.00312167	0.982548	NA
"A530013C23Rik"	5.1697	0.246937	0.207776	NA		"A530013C23Rik"	3.31779	0.0298439	0.915714	NA		"A530013C23Rik"	4.34348	0.185493	0.564148	0.728261
"A530016L24Rik"	0.210613	0.0465438	0.372147	NA		"A530016L24Rik"	0	NA	NA	NA		"A530016L24Rik"	0	NA	NA	NA
"A530032D15Rik"	4.30491	0.140513	0.4586	NA		"A530032D15Rik"	2.32639	-0.224289	0.408232	NA		"A530032D15Rik"	3.51631	0.00944047	0.97655	0.988507
"A530053G22Rik"	0	NA	NA	NA		"A530053G22Rik"	0	NA	NA	NA		"A530053G22Rik"	0	NA	NA	NA
"A530054K11Rik"	261.189	-0.377387	0.000138871	0.00139605	Y	"A530054K11Rik"	259.855	0.0812926	0.476021	0.685239		"A530054K11Rik"	283.141	-0.20527	0.0472232	0.129612
"A530058N18Rik"	0	NA	NA	NA		"A530058N18Rik"	0	NA	NA	NA		"A530058N18Rik"	0.150074	0.0749592	0.462255	NA
"A530064D06Rik"	1.65468	-0.103763	0.457822	NA		"A530064D06Rik"	1.13105	-0.325905	0.138677	NA		"A530064D06Rik"	1.5084	-0.325346	0.249271	0.431347
"A530088E08Rik"	0	NA	NA	NA		"A530088E08Rik"	0	NA	NA	NA		"A530088E08Rik"	0.0929168	0.0583732	0.530332	NA
"A530099J19Rik"	0	NA	NA	NA		"A530099J19Rik"	0	NA	NA	NA		"A530099J19Rik"	0	NA	NA	NA
"A630001G21Rik"	0	NA	NA	NA		"A630001G21Rik"	0	NA	NA	NA		"A630001G21Rik"	0.150074	0.0749592	0.462255	NA
"A630010A05Rik"	1.21694	0.080261	0.539762	NA		"A630010A05Rik"	0.709655	-0.0342997	0.854627	NA		"A630010A05Rik"	0.603707	-0.199531	0.344878	NA
"A630033H20Rik"	75.7234	-0.496775	0.00138049	0.00853499	Y	"A630033H20Rik"	121.541	1.03865	9.67187e-13	2.75582e-11	Y	"A630033H20Rik"	120.244	0.646107	1.42808e-06	1.74088e-05	Y
"A630066F11Rik"	5.13515	-0.0117836	0.950422	NA		"A630066F11Rik"	4.62747	0.0733036	0.802592	0.904897		"A630066F11Rik"	5.42358	0.0434209	0.892113	0.940445
"A630072M18Rik"	35.5184	-0.303364	0.0908403	0.200993		"A630072M18Rik"	27.9102	-0.500746	0.028286	0.0989852		"A630072M18Rik"	36.0334	-0.37523	0.059766	0.154319
"A630073D07Rik"	1.79031	-0.137942	0.317422	NA		"A630073D07Rik"	1.65547	-0.139444	0.549649	NA		"A630073D07Rik"	1.4323	-0.425257	0.0978318	0.222421
"A630075F10Rik"	3.09054	0.0706869	0.682726	NA		"A630075F10Rik"	1.75836	-0.229709	0.364166	NA		"A630075F10Rik"	2.55301	-0.0916417	0.765119	0.865996
"A630089N07Rik"	53.2329	-0.24128	0.182238	0.331142		"A630089N07Rik"	47.6025	-0.145619	0.50769	0.710857		"A630089N07Rik"	57.7679	-0.0979574	0.651005	0.790489
"A630095E13Rik"	0	NA	NA	NA		"A630095E13Rik"	0	NA	NA	NA		"A630095E13Rik"	0	NA	NA	NA
"A730008H23Rik"	25.1895	0.202476	0.301762	0.468731		"A730008H23Rik"	19.0894	-0.0179818	0.944416	0.976662		"A730008H23Rik"	28.346	0.522221	0.0209146	0.0686302
"A730017C20Rik"	0	NA	NA	NA		"A730017C20Rik"	0	NA	NA	NA		"A730017C20Rik"	0	NA	NA	NA
"A730017L22Rik"	112.9	-0.116355	0.459662	0.620275		"A730017L22Rik"	100.991	0.00512939	0.977081	0.990528		"A730017L22Rik"	122.574	0.0417295	0.81896	0.900705
"A730018C14Rik"	0	NA	NA	NA		"A730018C14Rik"	0	NA	NA	NA		"A730018C14Rik"	0	NA	NA	NA
"A730020M07Rik"	0.31446	0.031328	0.658587	NA		"A730020M07Rik"	0.0852551	-0.0401081	0.604762	NA		"A730020M07Rik"	0.4955	0.147942	0.426929	NA
"A830010M20Rik"	41.097	-0.199204	0.25028	0.41364		"A830010M20Rik"	35.9932	-0.140554	0.505849	0.710075		"A830010M20Rik"	43.2411	-0.126763	0.508065	0.6814
"A830018L16Rik"	1.17162	-0.0232303	0.848903	NA		"A830018L16Rik"	1.51182	0.168046	0.48055	NA		"A830018L16Rik"	0.824373	-0.241905	0.309256	NA
"A830080D01Rik"	102.929	-0.550262	0.000131651	0.00134523	Y	"A830080D01Rik"	90.7718	-0.458382	0.00886145	0.0405921	Y	"A830080D01Rik"	112.509	-0.349882	0.0317742	0.0954484
"A830082N09Rik"	4.48846	0.0781262	0.664487	NA		"A830082N09Rik"	2.32796	-0.340856	0.181446	NA		"A830082N09Rik"	3.6365	-0.0955887	0.755762	0.860331
"A930003A15Rik"	25.2113	-1.01214	4.55702e-07	1.12514e-05	Y	"A930003A15Rik"	18.9888	-1.69208	4.03326e-10	8.96335e-09	Y	"A930003A15Rik"	20.4352	-2.75341	2.23915e-20	1.12709e-18	Y
"A930003O13Rik"	0.178091	0.0358943	0.434064	NA		"A930003O13Rik"	0	NA	NA	NA		"A930003O13Rik"	0.462107	0.258708	0.151326	NA
"A930004D18Rik"	24.4125	0.0636888	0.742096	0.842972		"A930004D18Rik"	28.0605	0.701127	0.00182252	0.0111808	Y	"A930004D18Rik"	31.1712	0.535715	0.0158349	0.054907
"A930005H10Rik"	25.4093	-0.11138	0.56471	0.708117		"A930005H10Rik"	21.2501	-0.196018	0.420628	0.640767		"A930005H10Rik"	23.7533	-0.449613	0.0542008	0.143424
"A930007I19Rik"	1.34108	-0.030616	0.815537	NA		"A930007I19Rik"	0.986207	-0.0897735	0.671833	NA		"A930007I19Rik"	1.47267	0.045652	0.866397	0.927161
"A930011G23Rik"	0	NA	NA	NA		"A930011G23Rik"	0	NA	NA	NA		"A930011G23Rik"	0	NA	NA	NA
"A930012L18Rik"	0.796522	0.139245	0.176604	NA		"A930012L18Rik"	1.15675	0.458551	0.0362253	NA		"A930012L18Rik"	0.626707	0.255563	0.222732	NA
"A930013F10Rik"	7.57201	-0.00989532	0.960958	0.976598		"A930013F10Rik"	7.93693	0.273232	0.351931	0.573095		"A930013F10Rik"	6.99351	-0.152936	0.633778	0.778511
"A930015D03Rik"	12.2586	0.306692	0.1426	0.276316		"A930015D03Rik"	10.9058	0.495165	0.0749559	0.203048		"A930015D03Rik"	13.7393	0.645022	0.0171128	0.0584758
"A930017M01Rik"	0	NA	NA	NA		"A930017M01Rik"	0	NA	NA	NA		"A930017M01Rik"	0.231717	0.0922965	0.41255	NA
"A930018P22Rik"	0.303125	0.0272129	0.674446	NA		"A930018P22Rik"	0.0778627	-0.0384149	0.618695	NA		"A930018P22Rik"	0.324798	0.0771592	0.641754	NA
"AA387883"	0	NA	NA	NA		"AA387883"	0	NA	NA	NA		"AA387883"	0	NA	NA	NA
"AA388235"	2.91619	0.104066	0.543364	NA		"AA388235"	1.72703	-0.108613	0.667312	NA		"AA388235"	2.51246	0.0276617	0.929167	0.960501
"AA415398"	7.25768	-0.218623	0.288867	0.456186		"AA415398"	6.49794	-0.155388	0.597666	0.779179		"AA415398"	8.38223	-0.0734935	0.809826	0.894625
"AA465934"	22.2639	0.432043	0.0351337	0.0999152		"AA465934"	17.1149	0.345219	0.201797	0.400531		"AA465934"	25.1656	0.732516	0.00306993	0.0146988	Y
"AA467197"	12.9385	-0.136475	0.512985	0.66765		"AA467197"	8.77244	-0.688628	0.0170403	0.0674821		"AA467197"	11.7463	-0.458478	0.104241	0.232459
"AA474331"	5.9198	0.359636	0.074076	NA		"AA474331"	5.6475	0.611928	0.038223	0.124828		"AA474331"	6.35157	0.659367	0.0359635	0.105116
"AA543186"	3.11344	0.0124638	0.941912	NA		"AA543186"	3.00807	0.117036	0.674582	NA		"AA543186"	3.48878	0.0937732	0.768031	0.868284
"AA545190"	0	NA	NA	NA		"AA545190"	0	NA	NA	NA		"AA545190"	0	NA	NA	NA
"AA619741"	0	NA	NA	NA		"AA619741"	0	NA	NA	NA		"AA619741"	0	NA	NA	NA
"AA792892"	0	NA	NA	NA		"AA792892"	0	NA	NA	NA		"AA792892"	0	NA	NA	NA
"AA986860"	13.69	-0.212388	0.308403	0.475229		"AA986860"	14.2195	0.147474	0.589546	0.773463		"AA986860"	16.1204	0.0570818	0.83076	0.906156
"Aaas"	321.595	0.511744	1.82454e-07	4.92751e-06	Y	"Aaas"	282.322	0.609351	4.01337e-08	6.82053e-07	Y	"Aaas"	358.214	0.715858	9.29689e-09	1.66648e-07	Y
"Aacs"	595.719	-0.244093	0.00375065	0.0184055	Y	"Aacs"	562.151	0.062312	0.542682	0.737531		"Aacs"	602.469	-0.27711	0.00326628	0.0154598	Y
"Aadac"	0	NA	NA	NA		"Aadac"	0.203215	0.0827452	0.374491	NA		"Aadac"	0	NA	NA	NA
"Aadacl2"	0	NA	NA	NA		"Aadacl2"	0	NA	NA	NA		"Aadacl2"	0	NA	NA	NA
"Aadacl3"	0.278088	-0.0542659	0.341686	NA		"Aadacl3"	0.237373	-0.0891134	0.396928	NA		"Aadacl3"	0.284261	-0.1262	0.333627	NA
"Aadat"	0.417515	-0.0228156	0.763418	NA		"Aadat"	0.203942	-0.092167	0.391343	NA		"Aadat"	0.394639	-0.063953	0.710403	NA
"Aaed1"	124.49	0.0907271	0.475295	0.634192		"Aaed1"	102.687	0.00873086	0.949627	0.979208		"Aaed1"	134.668	0.223636	0.0698364	0.172705
"Aagab"	200.704	0.108336	0.370521	0.537794		"Aagab"	187.929	0.362933	0.00471799	0.0246267	Y	"Aagab"	206.29	0.12976	0.326666	0.514281
"Aak1"	797.01	-0.247756	0.00422074	0.0201627	Y	"Aak1"	723.122	-0.0512833	0.602823	0.781883		"Aak1"	793.537	-0.324188	0.00146665	0.00795172	Y
"Aamdc"	61.3029	-0.294848	0.0862258	0.193541		"Aamdc"	48.2824	-0.507352	0.0161574	0.0645926		"Aamdc"	55.2578	-0.715808	0.000603114	0.00372266	Y
"Aamp"	565.143	0.326901	0.00243647	0.0133105	Y	"Aamp"	445.766	0.159452	0.16775	0.353951		"Aamp"	565.457	0.286062	0.0285659	0.0882201
"Aanat"	0.0925124	-0.0238515	0.54578	NA		"Aanat"	0.202533	0.022464	0.832585	NA		"Aanat"	0.094407	-0.0546564	0.557219	NA
"Aar2"	223.912	0.105306	0.306379	0.473283		"Aar2"	180.672	-0.0234448	0.844076	0.928417		"Aar2"	234.208	0.178203	0.102901	0.230336
"Aard"	0	NA	NA	NA		"Aard"	0	NA	NA	NA		"Aard"	0	NA	NA	NA
"Aars"	1036.09	0.270389	0.000473407	0.00371981	Y	"Aars"	792.14	-0.00329893	0.972454	0.988933		"Aars"	985.199	0.0840395	0.368776	0.556161
"Aars2"	118.105	0.21179	0.145733	0.280623		"Aars2"	92.2743	0.0283948	0.866377	0.939261		"Aars2"	116.813	0.15613	0.350867	0.538256
"Aarsd1"	120.431	0.0817505	0.545939	0.693858		"Aarsd1"	97.2622	-0.0238298	0.882662	0.947017		"Aarsd1"	131.21	0.261039	0.0753789	0.182498
"Aasdh"	44.8749	-0.0984235	0.55373	0.700067		"Aasdh"	37.3216	-0.158153	0.432763	0.65048		"Aasdh"	46.9914	0.0149147	0.937983	0.965371
"Aasdhppt"	185.449	-0.268809	0.0170083	0.0582197		"Aasdhppt"	169.613	-0.0527866	0.675238	0.831225		"Aasdhppt"	191.545	-0.237023	0.0426777	0.12001
"Aass"	0	NA	NA	NA		"Aass"	0	NA	NA	NA		"Aass"	0	NA	NA	NA
"Aatf"	173.907	0.268623	0.0368901	0.103612		"Aatf"	126.797	-0.114327	0.429498	0.648159		"Aatf"	161.308	0.053951	0.73134	0.845441
"Aatk"	1.00425	0.158397	0.185719	NA		"Aatk"	0.163118	-0.0792168	0.428027	NA		"Aatk"	0.277157	-0.0720102	0.654518	NA
"AB124611"	5.6045	-0.0602807	0.75721	NA		"AB124611"	4.8595	-0.0172871	0.953203	0.980918		"AB124611"	5.91551	0.0535989	0.866259	0.927159
"Abat"	1.67281	0.0250471	0.850587	NA		"Abat"	1.95735	0.205982	0.400259	NA		"Abat"	1.86393	0.0911235	0.733706	0.846439
"Abca1"	43.1697	-0.410889	0.0189101	0.06292		"Abca1"	36.399	-0.460817	0.0302872	0.104712		"Abca1"	56.5129	0.227438	0.20013	0.369015
"Abca12"	11.9363	-0.715627	0.000600611	0.0044835	Y	"Abca12"	11.9819	-0.565178	0.0466783	0.144971		"Abca12"	14.7434	-0.555143	0.0558531	0.146772
"Abca13"	0.676594	-0.183349	0.071782	NA		"Abca13"	1.06843	-0.0535278	0.808139	NA		"Abca13"	1.00088	-0.205842	0.42515	NA
"Abca14"	0.0925124	-0.0238515	0.54578	NA		"Abca14"	0.0778627	-0.0384149	0.618695	NA		"Abca14"	0.094407	-0.0546564	0.557219	NA
"Abca15"	0	NA	NA	NA		"Abca15"	0	NA	NA	NA		"Abca15"	0.0803162	0.0556594	0.546891	NA
"Abca16"	0.139044	-0.0289932	0.493452	NA		"Abca16"	0.118686	-0.0459702	0.562591	NA		"Abca16"	0.14213	-0.0686226	0.494672	NA
"Abca17"	0.71441	0.0789517	0.443867	NA		"Abca17"	0.155725	-0.0649695	0.471871	NA		"Abca17"	0.338888	-0.0354503	0.816087	NA
"Abca2"	347.29	-0.00947508	0.922078	0.954929		"Abca2"	284.999	-0.104378	0.350501	0.571802		"Abca2"	313.081	-0.382693	0.000186482	0.00134807	Y
"Abca3"	137.39	0.119996	0.352031	0.518039		"Abca3"	85.8936	-0.794394	1.49108e-06	1.95397e-05	Y	"Abca3"	105.52	-0.73566	3.61812e-06	4.05544e-05	Y
"Abca4"	10.6566	-0.325662	0.120145	0.245429		"Abca4"	7.98628	-0.646614	0.0265287	0.0942693		"Abca4"	9.66582	-0.726411	0.0142745	0.0504714
"Abca5"	428.642	-0.549805	8.19537e-07	1.85291e-05	Y	"Abca5"	358.731	-0.611092	1.69091e-07	2.61271e-06	Y	"Abca5"	402.963	-0.845148	6.56972e-09	1.1949e-07	Y
"Abca6"	10.7839	0.15469	0.459869	0.620413		"Abca6"	5.89731	-0.542679	0.0660138	0.186215		"Abca6"	9.30539	-0.0591778	0.846426	0.91534
"Abca7"	1108.81	0.246621	0.000851173	0.00591262	Y	"Abca7"	987.356	0.374089	4.61892e-05	0.000448989	Y	"Abca7"	1207.54	0.418645	8.60439e-08	1.30996e-06	Y
"Abca8a"	12.9383	0.345592	0.0982903	0.211876		"Abca8a"	6.99848	-0.322537	0.273028	0.488327		"Abca8a"	19.2283	1.14922	1.33903e-05	0.000131408	Y
"Abca8b"	97.6739	0.376876	0.00627138	0.0273218	Y	"Abca8b"	63.0177	-0.304294	0.0811824	0.21524		"Abca8b"	85.6792	0.0618722	0.700951	0.82535
"Abca9"	21.8908	0.399077	0.0465753	0.122806		"Abca9"	13.3854	-0.185686	0.498555	0.704934		"Abca9"	19.3791	0.256482	0.323866	0.511741
"Abcb10"	219.855	-0.29083	0.0101532	0.0393554	Y	"Abcb10"	203.76	-0.0397866	0.722875	0.861365		"Abcb10"	231.302	-0.209212	0.053864	0.14281
"Abcb11"	0.445111	-0.0544047	0.497378	NA		"Abcb11"	0.45142	-0.0603516	0.688604	NA		"Abcb11"	0.497073	-0.11981	0.520746	NA
"Abcb1a"	0.229727	0.00684921	0.905169	NA		"Abcb1a"	0.281078	0.0393217	0.736109	NA		"Abcb1a"	0.405114	0.129091	0.47372	NA
"Abcb1b"	93.5144	0.521072	9.86655e-05	0.0010644	Y	"Abcb1b"	70.2103	0.259461	0.109349	0.265983		"Abcb1b"	95.3324	0.562297	0.000109464	0.000846487	Y
"Abcb4"	0.735033	0.0180206	0.719628	NA		"Abcb4"	0.17051	-0.069795	0.455367	NA		"Abcb4"	0.909966	0.232702	0.331822	NA
"Abcb5"	0.137215	0.0301294	0.475361	NA		"Abcb5"	0	NA	NA	NA		"Abcb5"	0	NA	NA	NA
"Abcb6"	291.188	0.339347	0.000247597	0.00222894	Y	"Abcb6"	209.546	-0.0846969	0.446778	0.66233		"Abcb6"	282.812	0.236104	0.0422667	0.119198
"Abcb7"	211.809	-0.490754	7.15946e-06	0.000118508	Y	"Abcb7"	200.461	-0.157314	0.228724	0.435335		"Abcb7"	237.261	-0.205236	0.083668	0.197939
"Abcb8"	234.377	-0.00659336	0.948867	0.969737		"Abcb8"	189.732	-0.13566	0.258848	0.471134		"Abcb8"	229.022	-0.130404	0.254603	0.436916
"Abcb9"	8.57048	-0.00396747	0.984811	0.990649		"Abcb9"	6.80612	-0.118	0.68796	0.839679		"Abcb9"	8.92758	0.0816708	0.784618	0.879903
"Abcc1"	534.905	0.322443	3.08685e-05	0.000409337	Y	"Abcc1"	431.134	0.199693	0.0223784	0.0831007		"Abcc1"	577.89	0.480392	3.72032e-08	6.05595e-07	Y
"Abcc10"	39.8146	0.314766	0.0663939	0.1592		"Abcc10"	32.9239	0.255532	0.261045	0.473286		"Abcc10"	44.0706	0.520931	0.00631612	0.0263965	Y
"Abcc12"	0.10038	-0.0244933	0.537144	NA		"Abcc12"	0.413141	0.103911	0.468462	NA		"Abcc12"	0.368584	0.115095	0.516465	NA
"Abcc2"	0.690847	0.0325119	0.742307	NA		"Abcc2"	0.253701	-0.106011	0.356475	NA		"Abcc2"	0.616548	-0.00599133	0.976249	NA
"Abcc3"	0.47098	-0.121383	0.149026	NA		"Abcc3"	0.687384	-0.0481806	0.795914	NA		"Abcc3"	1.20732	0.142909	0.588423	NA
"Abcc4"	110.471	0.387103	0.0063712	0.0276546	Y	"Abcc4"	97.8171	0.50248	0.00227196	0.0134595	Y	"Abcc4"	138.983	0.883768	7.13247e-08	1.10813e-06	Y
"Abcc5"	620.125	0.0400748	0.593446	0.731235		"Abcc5"	542.388	0.123715	0.166674	0.35239		"Abcc5"	649.266	0.120062	0.249366	0.431402
"Abcc6"	0.270603	0.0108241	0.857287	NA		"Abcc6"	0.0778627	-0.0384149	0.618695	NA		"Abcc6"	0.094407	-0.0546564	0.557219	NA
"Abcc8"	0.286864	0.0683902	0.276125	NA		"Abcc8"	0.203215	0.0827452	0.374491	NA		"Abcc8"	0.0803162	0.0556594	0.546891	NA
"Abcc9"	2.84967	0.0733436	0.667277	NA		"Abcc9"	2.1797	-0.0210041	0.93472	NA		"Abcc9"	1.87738	-0.326235	0.271209	0.45535
"Abcd1"	177.523	0.304643	0.00597925	0.0263605	Y	"Abcd1"	140.933	0.154218	0.238436	0.446906		"Abcd1"	193.322	0.480273	6.31495e-05	0.000517918	Y
"Abcd2"	56.8273	0.0960169	0.5326	0.68294		"Abcd2"	56.4593	0.488299	0.00702078	0.0337836	Y	"Abcd2"	77.7858	0.810656	1.37106e-06	1.68038e-05	Y
"Abcd3"	313.212	-0.018756	0.842032	0.907939		"Abcd3"	287.801	0.193326	0.0543884	0.162264		"Abcd3"	356.14	0.270041	0.00318748	0.0151341	Y
"Abcd4"	184.212	0.116653	0.258623	0.422995		"Abcd4"	140.519	-0.168434	0.17848	0.368866		"Abcd4"	186.319	0.115094	0.314995	0.502213
"Abce1"	1180.85	0.0583529	0.382527	0.54922		"Abce1"	1062.83	0.221063	0.00364498	0.0200095	Y	"Abce1"	1220.03	0.0875582	0.361335	0.548945
"Abcf1"	577.699	0.40641	2.5008e-06	4.89461e-05	Y	"Abcf1"	422.566	0.0324442	0.735086	0.867976		"Abcf1"	563.518	0.304396	0.000769918	0.00459479	Y
"Abcf2"	644.784	0.16616	0.0332725	0.0960103		"Abcf2"	518.665	0.0240914	0.798147	0.901972		"Abcf2"	635.287	0.0656624	0.482003	0.659942
"Abcf3"	305.198	0.192188	0.0469245	0.123561		"Abcf3"	244.108	0.0464912	0.675069	0.831225		"Abcf3"	308.379	0.170925	0.130722	0.275139
"Abcg1"	20.9366	-0.268443	0.188723	0.339788		"Abcg1"	18.1272	-0.235672	0.384624	0.606073		"Abcg1"	24.1379	-0.0422715	0.863312	0.925293
"Abcg2"	367.003	-0.610403	4.28283e-11	2.90494e-09	Y	"Abcg2"	351.715	-0.23116	0.0227777	0.0842316		"Abcg2"	381.64	-0.557096	2.09647e-07	3.02624e-06	Y
"Abcg3"	0.424079	0.108587	0.16571	NA		"Abcg3"	0	NA	NA	NA		"Abcg3"	0	NA	NA	NA
"Abcg4"	1.31132	0.146389	0.264457	NA		"Abcg4"	1.30246	0.295653	0.193891	NA		"Abcg4"	1.32429	0.327148	0.23317	NA
"Abcg5"	0	NA	NA	NA		"Abcg5"	0	NA	NA	NA		"Abcg5"	0	NA	NA	NA
"Abcg8"	0	NA	NA	NA		"Abcg8"	0	NA	NA	NA		"Abcg8"	0	NA	NA	NA
"Abhd1"	3.98601	0.299376	0.107233	NA		"Abhd1"	2.51692	0.153139	0.576481	NA		"Abhd1"	3.76315	0.484149	0.131281	0.275789
"Abhd10"	93.5925	-0.0859898	0.545014	0.693131		"Abhd10"	75.9005	-0.200937	0.229085	0.435756		"Abhd10"	91.5811	-0.180181	0.278517	0.463888
"Abhd11"	105.715	0.385567	0.00517532	0.0236394	Y	"Abhd11"	76.4805	0.00439119	0.978493	0.990555		"Abhd11"	99.9536	0.210124	0.164538	0.32313
"Abhd11os"	0.722755	0.0361182	0.716978	NA		"Abhd11os"	0.712032	0.108885	0.553361	NA		"Abhd11os"	0.916696	0.149186	0.52175	NA
"Abhd12"	310.778	0.162143	0.099206	0.213404		"Abhd12"	293.284	0.435876	3.22022e-05	0.000323926	Y	"Abhd12"	353.939	0.444666	9.7876e-06	9.82433e-05	Y
"Abhd13"	410.573	-0.424488	1.4402e-06	3.02442e-05	Y	"Abhd13"	365.495	-0.279521	0.00280515	0.0160985	Y	"Abhd13"	404.584	-0.549752	1.58551e-09	3.12994e-08	Y
"Abhd14a"	71.343	0.290816	0.0727343	0.171168		"Abhd14a"	55.9705	0.143127	0.456586	0.669835		"Abhd14a"	71.0949	0.262843	0.158506	0.315186
"Abhd14b"	41.5716	0.383593	0.0242422	0.0758903		"Abhd14b"	36.4624	0.478053	0.0201256	0.0767875		"Abhd14b"	47.9949	0.719017	5.44927e-05	0.000455475	Y
"Abhd15"	10.592	-0.0827704	0.692361	0.807044		"Abhd15"	12.4971	0.449555	0.107889	0.263414		"Abhd15"	14.6499	0.506541	0.0709464	0.174721
"Abhd16a"	199.964	0.312487	0.00381534	0.0186546	Y	"Abhd16a"	163.349	0.225065	0.0707351	0.194714		"Abhd16a"	212.682	0.425482	0.000171669	0.00125226	Y
"Abhd16b"	0.609104	0.046629	0.614868	NA		"Abhd16b"	0.41084	0.0454435	0.757115	NA		"Abhd16b"	0.661479	0.117927	0.557462	NA
"Abhd17a"	290.006	0.259337	0.00781932	0.0321213	Y	"Abhd17a"	232.577	0.127262	0.299073	0.518619		"Abhd17a"	290.661	0.208999	0.0683998	0.170108
"Abhd17b"	221.767	-0.382674	0.000634155	0.00468647	Y	"Abhd17b"	187.421	-0.39174	0.0060491	0.0301073	Y	"Abhd17b"	218.279	-0.52169	1.95309e-05	0.00018463	Y
"Abhd17c"	169.524	-0.113023	0.340175	0.506912		"Abhd17c"	140.109	-0.192545	0.155143	0.337185		"Abhd17c"	174.414	-0.0909872	0.479947	0.657787
"Abhd2"	559.371	-0.0654195	0.409955	0.575712		"Abhd2"	473.195	-0.0722056	0.429775	0.648499		"Abhd2"	560.117	-0.116421	0.189839	0.356445
"Abhd3"	6.13541	-0.180302	0.374715	NA		"Abhd3"	7.08977	0.254923	0.384426	0.605985		"Abhd3"	6.76417	-0.126397	0.683263	0.812588
"Abhd4"	615.238	0.107431	0.191562	0.343379		"Abhd4"	547.925	0.244597	0.00375184	0.0204965	Y	"Abhd4"	615.08	0.0501026	0.596095	0.751579
"Abhd5"	326.273	0.119235	0.198227	0.351168		"Abhd5"	275.464	0.114918	0.276139	0.491895		"Abhd5"	329.797	0.097161	0.303256	0.489669
"Abhd6"	63.8932	-0.22019	0.187432	0.338437		"Abhd6"	44.9305	-0.811926	0.000136766	0.00118648	Y	"Abhd6"	57.4493	-0.630671	0.00143514	0.00782131	Y
"Abhd8"	533.448	-0.0720176	0.461278	0.621532		"Abhd8"	379.886	-0.61755	6.38175e-07	9.01939e-06	Y	"Abhd8"	471.099	-0.527333	4.34034e-06	4.76704e-05	Y
"Abi1"	569.999	-0.165711	0.0290063	0.0868202		"Abi1"	499.014	-0.0780186	0.3632	0.584991		"Abi1"	580.481	-0.180505	0.0347898	0.102322
"Abi2"	463.009	-0.326469	0.000770949	0.00546799	Y	"Abi2"	396.716	-0.297474	0.00737383	0.0350574	Y	"Abi2"	454.581	-0.453961	5.77412e-05	0.000479688	Y
"Abi3"	1.55127	0.124612	0.356784	NA		"Abi3"	1.387	0.242907	0.295434	NA		"Abi3"	2.04621	0.510508	0.0915436	0.212119
"Abi3bp"	2.60684	-0.0653645	0.661703	NA		"Abi3bp"	1.8571	-0.235613	0.347168	NA		"Abi3bp"	2.48717	-0.222736	0.469086	0.649433
"Abl1"	904.127	0.174257	0.0219213	0.0704178		"Abl1"	715.104	-0.00985528	0.908302	0.960086		"Abl1"	872.8	0.0300982	0.714161	0.83435
"Abl2"	1037.81	0.033714	0.64569	0.773255		"Abl2"	770.705	-0.364795	5.67323e-05	0.000538827	Y	"Abl2"	935.821	-0.328349	0.000486572	0.00309144	Y
"Ablim1"	970.01	-0.421772	1.25345e-09	5.73381e-08	Y	"Ablim1"	749.115	-0.76334	2.03199e-20	1.05621e-18	Y	"Ablim1"	839.029	-1.04697	8.07745e-36	9.41748e-34	Y
"Ablim2"	0.869981	0.0584222	0.578519	NA		"Ablim2"	0.255765	-0.100048	0.366402	NA		"Ablim2"	0.400219	-0.100636	0.532444	NA
"Ablim3"	23.482	0.264015	0.178092	0.326069		"Ablim3"	11.7627	-0.899905	0.00135323	0.00876494	Y	"Ablim3"	15.6785	-0.737732	0.0061814	0.0259607	Y
"Abo"	0	NA	NA	NA		"Abo"	0	NA	NA	NA		"Abo"	0	NA	NA	NA
"Abr"	1188.59	0.141866	0.0248848	0.0774703		"Abr"	1094.54	0.361315	2.89834e-07	4.35383e-06	Y	"Abr"	1328.14	0.382213	1.43336e-09	2.85854e-08	Y
"Abra"	10.0396	0.410212	0.0489972	0.127596		"Abra"	4.73442	-0.309906	0.289843	0.5075		"Abra"	5.04069	-0.580538	0.0711065	0.175
"Abracl"	326.309	-0.319082	0.00137699	0.00852875	Y	"Abracl"	311.271	0.017638	0.870016	0.94093		"Abracl"	336.468	-0.311685	0.0232026	0.0746654
"Abt1"	131.624	0.0277236	0.813411	0.890197		"Abt1"	115.967	0.127219	0.349846	0.5711		"Abt1"	128.727	-0.0747889	0.55481	0.721121
"Abtb1"	81.6947	0.498344	0.00220139	0.0123015	Y	"Abtb1"	62.558	0.326901	0.089257	0.230002		"Abtb1"	78.9353	0.435932	0.0203369	0.0672358
"Abtb2"	228.599	0.208738	0.0436309	0.117297		"Abtb2"	162.448	-0.275996	0.0251591	0.0908052		"Abtb2"	197.082	-0.253812	0.0322707	0.0964937
"Acaa1a"	121.17	0.508994	5.74134e-05	0.000679632	Y	"Acaa1a"	85.2515	0.104146	0.515252	0.716284		"Acaa1a"	123.946	0.546917	5.39266e-05	0.000451851	Y
"Acaa1b"	8.12404	0.174747	0.400405	0.566752		"Acaa1b"	6.46091	0.131341	0.655919	0.81771		"Acaa1b"	8.93375	0.393626	0.192791	0.359761
"Acaa2"	332.632	0.316084	0.000402018	0.00326989	Y	"Acaa2"	270.696	0.223929	0.0306375	0.105637		"Acaa2"	348.799	0.390454	4.05293e-05	0.000352814	Y
"Acaca"	1170.38	-0.530323	1.40583e-16	2.33685e-14	Y	"Acaca"	1210.47	0.0799914	0.261616	0.473736		"Acaca"	1212.95	-0.472469	2.60491e-08	4.3546e-07	Y
"Acacb"	7.58694	-0.0340077	0.867454	0.923729		"Acacb"	5.98391	-0.113702	0.700176	0.846511		"Acacb"	8.05106	0.0796185	0.795133	0.885106
"Acad10"	46.5693	-0.742739	1.26321e-05	0.000191582	Y	"Acad10"	33.8218	-1.41969	2.29448e-10	5.19205e-09	Y	"Acad10"	40.2377	-1.57401	3.66236e-14	1.20381e-12	Y
"Acad11"	94.5623	-0.0420882	0.763379	0.857222		"Acad11"	82.3911	0.0379449	0.810556	0.909377		"Acad11"	97.7552	0.019322	0.895153	0.94219
"Acad12"	20.5924	-0.413998	0.0413882	0.112992		"Acad12"	20.2789	-0.151777	0.541348	0.736717		"Acad12"	25.6905	-0.00211142	0.992814	0.996467
"Acad8"	99.7192	0.144427	0.282382	0.44945		"Acad8"	89.3277	0.295669	0.0455496	0.142427		"Acad8"	106.64	0.284081	0.0521015	0.139296
"Acad9"	422.996	-0.259392	0.0178672	0.0604035		"Acad9"	377.677	-0.113883	0.366442	0.588686		"Acad9"	430.308	-0.276866	0.0284291	0.0878971
"Acadl"	324.49	-0.572516	2.38354e-05	0.00032748	Y	"Acadl"	285.032	-0.492789	0.000937995	0.00638155	Y	"Acadl"	320.184	-0.729696	3.56225e-06	4.0093e-05	Y
"Acadm"	430.779	-0.27408	0.00142948	0.00876856	Y	"Acadm"	390.493	-0.0762822	0.432392	0.650079		"Acadm"	440.966	-0.275306	0.00616582	0.0259033	Y
"Acads"	293.942	0.22958	0.0267914	0.0820213		"Acads"	243.115	0.17124	0.173966	0.362492		"Acads"	299.741	0.22789	0.0502632	0.135932
"Acadsb"	396.626	-0.126414	0.189594	0.340783		"Acadsb"	328.402	-0.20356	0.0592468	0.172691		"Acadsb"	375.224	-0.359202	0.000826999	0.00486923	Y
"Acadvl"	315.174	0.273201	0.0123686	0.0459184	Y	"Acadvl"	282.979	0.431524	0.00022045	0.00179938	Y	"Acadvl"	337.743	0.40944	0.000286724	0.00195756	Y
"Acan"	0.105306	0.0260848	0.512709	NA		"Acan"	0	NA	NA	NA		"Acan"	0	NA	NA	NA
"Acap1"	5.19581	-0.118574	0.550541	NA		"Acap1"	5.333	0.121188	0.681295	0.835264		"Acap1"	5.20009	-0.18011	0.573522	0.735352
"Acap2"	811.38	-0.105646	0.193993	0.34609		"Acap2"	721.687	0.0341202	0.714489	0.855857		"Acap2"	843.902	-0.0464501	0.608373	0.759684
"Acap3"	316.274	0.265335	0.00650144	0.0280469	Y	"Acap3"	244.609	0.0269689	0.80904	0.90835		"Acap3"	323.216	0.275884	0.0097853	0.0373426	Y
"Acat1"	286.633	0.0936533	0.31198	0.478677		"Acat1"	218.453	-0.208922	0.0493528	0.151236		"Acat1"	276.278	-0.0839794	0.391545	0.578189
"Acat2"	501.273	-0.517897	1.61898e-10	9.27535e-09	Y	"Acat2"	530.173	0.139891	0.127555	0.295105		"Acat2"	535.097	-0.385332	0.00107024	0.0060957	Y
"Acat3"	6.34335	0.0239546	0.906333	NA		"Acat3"	5.30798	0.00767676	0.979256	0.990562		"Acat3"	6.22144	-0.0426193	0.891933	0.940445
"Acbd3"	412.177	-0.303987	0.000677211	0.00494276	Y	"Acbd3"	368.345	-0.152185	0.110659	0.268184		"Acbd3"	418.559	-0.323793	0.000862857	0.00504499	Y
"Acbd4"	183.405	0.125087	0.28188	0.448772		"Acbd4"	154.33	0.12119	0.358841	0.579993		"Acbd4"	194.216	0.228385	0.0581418	0.150852
"Acbd5"	468.371	-0.465298	7.73086e-07	1.75461e-05	Y	"Acbd5"	427.067	-0.238915	0.0316113	0.108333		"Acbd5"	490.067	-0.39431	0.000127499	0.000969462	Y
"Acbd6"	154.419	0.547002	1.68449e-05	0.000245134	Y	"Acbd6"	110.421	0.169947	0.250466	0.461702		"Acbd6"	140.859	0.315657	0.0282868	0.0876159
"Acbd7"	0.508199	0.0164963	0.848386	NA		"Acbd7"	0.325341	-0.0108459	0.93553	NA		"Acbd7"	0.532749	0.075764	0.710555	NA
"Accs"	45.0165	0.243817	0.172283	0.318772		"Accs"	31.4697	-0.178819	0.437594	0.654592		"Accs"	40.97	0.0295549	0.882146	0.934753
"Accsl"	0.139044	-0.0289932	0.493452	NA		"Accsl"	0.118686	-0.0459702	0.562591	NA		"Accsl"	0.222447	-0.0182387	0.891116	NA
"Acd"	138.32	0.251098	0.0541111	0.137131		"Acd"	109.884	0.105093	0.490062	0.696926		"Acd"	141.865	0.281454	0.0568604	0.148617
"Ace"	16.8853	0.289894	0.158604	0.299687		"Ace"	11.1663	-0.123042	0.660978	0.821051		"Ace"	23.0365	0.963384	7.49823e-05	0.000602466	Y
"Ace2"	0.108773	0.0263241	0.509968	NA		"Ace2"	0	NA	NA	NA		"Ace2"	0	NA	NA	NA
"Acer1"	1.87826	-0.160603	0.255863	NA		"Acer1"	1.92073	-0.0909972	0.717584	NA		"Acer1"	1.92575	-0.290086	0.319255	0.506803
"Acer2"	5.96823	-0.000665344	0.997323	NA		"Acer2"	4.66088	-0.0647009	0.824879	0.918131		"Acer2"	6.02593	0.0597675	0.851157	0.918127
"Acer3"	123.197	-0.354368	0.00759378	0.0314904	Y	"Acer3"	123.325	0.0991271	0.457888	0.670953		"Acer3"	130.186	-0.255089	0.0533733	0.141813
"Ache"	0.697854	-0.00366771	0.970038	NA		"Ache"	0.525843	-0.0624826	0.688909	NA		"Ache"	0.976152	0.153046	0.542559	NA
"Acin1"	562.344	0.214093	0.0050509	0.0232172	Y	"Acin1"	418.485	-0.148575	0.0990839	0.248019		"Acin1"	529.473	0.00848209	0.924592	0.958313
"Ackr1"	0.108773	0.0263241	0.509968	NA		"Ackr1"	0	NA	NA	NA		"Ackr1"	0	NA	NA	NA
"Ackr2"	0.268406	-0.00456206	0.93958	NA		"Ackr2"	0.33823	0.0251246	0.838974	NA		"Ackr2"	0.403333	0.0658495	0.683211	NA
"Ackr3"	458.878	-0.314657	0.000205176	0.00192794	Y	"Ackr3"	501.44	0.385866	9.43067e-06	0.000106241	Y	"Ackr3"	470.035	-0.319255	0.00546717	0.0235707	Y
"Ackr4"	3.5864	-0.0714971	0.699013	NA		"Ackr4"	3.77619	0.15383	0.593592	0.77647		"Ackr4"	4.57094	0.136699	0.670358	0.804484
"Acly"	1527.81	-0.302642	3.90543e-05	0.000496679	Y	"Acly"	1509.49	0.139948	0.0898542	0.231211		"Acly"	1544.72	-0.337117	0.00113276	0.00637723	Y
"Acmsd"	4.59528	-0.244101	0.195653	NA		"Acmsd"	4.42187	-0.151595	0.606028	0.784038		"Acmsd"	4.7375	-0.363386	0.256987	0.439624
"Acn9"	21.4262	-0.168686	0.396189	0.562946		"Acn9"	18.0629	-0.229617	0.364895	0.58696		"Acn9"	20.3795	-0.417091	0.0879085	0.205406
"Acnat1"	4.15236	0.0730167	0.696961	NA		"Acnat1"	2.78748	-0.113263	0.680536	NA		"Acnat1"	3.69289	-0.00712283	0.982315	0.99184
"Acnat2"	0	NA	NA	NA		"Acnat2"	0	NA	NA	NA		"Acnat2"	0	NA	NA	NA
"Aco1"	398.313	-0.132882	0.141017	0.274543		"Aco1"	347.28	-0.0540285	0.584312	0.769674		"Aco1"	405.986	-0.133403	0.167358	0.327255
"Aco2"	1049.99	0.196274	0.0235512	0.0742787		"Aco2"	846.417	0.0623097	0.543481	0.738129		"Aco2"	1005.76	0.0251693	0.838647	0.911272
"Acot1"	17.1603	0.0390718	0.847123	0.911039		"Acot1"	16.7582	0.318578	0.21024	0.412022		"Acot1"	16.2984	-0.0619476	0.813855	0.896963
"Acot10"	30.9399	-0.0345497	0.854059	0.915587		"Acot10"	26.0524	0.000739281	0.997599	0.999005		"Acot10"	31.522	-0.0201167	0.927782	0.959942
"Acot11"	22.597	-0.463496	0.0205227	0.0669269		"Acot11"	23.529	-0.0364336	0.879452	0.94626		"Acot11"	22.4746	-0.653771	0.00875901	0.0341181	Y
"Acot12"	0.443282	0.00719759	0.927516	NA		"Acot12"	0.373726	-0.00406084	0.975336	NA		"Acot12"	0.887242	0.270473	0.259566	NA
"Acot13"	121.249	0.0966193	0.434381	0.598129		"Acot13"	104.882	0.142054	0.314747	0.534825		"Acot13"	123.49	0.0829109	0.52798	0.69958
"Acot2"	70.5163	-0.215172	0.141214	0.274791		"Acot2"	62.8172	-0.0920698	0.583261	0.768999		"Acot2"	76.834	-0.0395352	0.7906	0.88239
"Acot3"	0	NA	NA	NA		"Acot3"	0	NA	NA	NA		"Acot3"	0.173233	0.124251	0.334855	NA
"Acot4"	0.481872	-0.0504327	0.536602	NA		"Acot4"	1.49663	0.385226	0.104071	NA		"Acot4"	0.790581	0.083983	0.715675	NA
"Acot5"	0	NA	NA	NA		"Acot5"	0	NA	NA	NA		"Acot5"	0	NA	NA	NA
"Acot6"	8.83234	0.214872	0.302301	0.469168		"Acot6"	5.31536	-0.242342	0.410991	0.631606		"Acot6"	8.49545	0.247021	0.415916	0.6019
"Acot7"	395.271	0.28106	0.00262352	0.0140357	Y	"Acot7"	346.641	0.365684	0.000750622	0.00527729	Y	"Acot7"	394.771	0.225735	0.0325593	0.0972074
"Acot8"	47.7393	0.0662212	0.6901	0.805515		"Acot8"	42.0699	0.165052	0.401947	0.624018		"Acot8"	48.4613	0.0539877	0.772065	0.870692
"Acot9"	459.437	-0.0228347	0.804492	0.884866		"Acot9"	397.013	0.0308353	0.75759	0.879722		"Acot9"	455.464	-0.114895	0.321925	0.509914
"Acox1"	766.056	-0.0372533	0.60038	0.736848		"Acox1"	662.339	0.0203897	0.801076	0.903967		"Acox1"	760.592	-0.11768	0.116293	0.252002
"Acox2"	0.468422	0.0133926	0.86718	NA		"Acox2"	0.155725	-0.0649695	0.471871	NA		"Acox2"	0.188814	-0.0965694	0.401476	NA
"Acox3"	265.372	-0.267821	0.00773464	0.0318872	Y	"Acox3"	279.743	0.335185	0.0013225	0.00859727	Y	"Acox3"	295.693	-0.0165248	0.867986	0.927993
"Acoxl"	1.02948	0.100481	0.371178	NA		"Acoxl"	0.371425	-0.0541611	0.705777	NA		"Acoxl"	0.76463	0.0845611	0.718864	NA
"Acp1"	451.11	0.013259	0.866278	0.923096		"Acp1"	408.569	0.195112	0.0241921	0.0882198		"Acp1"	464.528	0.0268955	0.801261	0.888959
"Acp2"	344.708	-0.0723762	0.38527	0.552017		"Acp2"	306.589	0.0666785	0.48995	0.696926		"Acp2"	356.435	-0.0169862	0.86069	0.923672
"Acp5"	0.108773	0.0263241	0.509968	NA		"Acp5"	0.260889	0.116961	0.289427	NA		"Acp5"	0.728257	0.460423	0.0443806	NA
"Acp6"	77.1511	0.146052	0.318131	0.484587		"Acp6"	59.8629	-0.0941276	0.594747	0.777086		"Acp6"	70.3397	-0.162682	0.329337	0.517031
"Acpp"	82.9877	0.0779067	0.57098	0.712864		"Acpp"	53.6087	-0.698937	0.000115109	0.00101635	Y	"Acpp"	60.6714	-0.98878	7.13137e-09	1.29017e-07	Y
"Acr"	0	NA	NA	NA		"Acr"	0	NA	NA	NA		"Acr"	0	NA	NA	NA
"Acrbp"	2.14475	-0.0236391	0.881152	NA		"Acrbp"	1.61084	-0.113828	0.632378	NA		"Acrbp"	3.51049	0.452815	0.157235	0.313482
"Acrv1"	0.860161	-0.0578098	0.564577	NA		"Acrv1"	0.897505	-0.0391413	0.828072	NA		"Acrv1"	0.912083	-0.097642	0.677363	NA
"Acsbg1"	109.472	0.164455	0.219495	0.376087		"Acsbg1"	116.842	0.70488	2.02593e-06	2.59733e-05	Y	"Acsbg1"	147.839	0.810897	6.12661e-09	1.11729e-07	Y
"Acsbg2"	0.806398	-0.00828429	0.938709	NA		"Acsbg2"	0.45668	-0.0909781	0.55858	NA		"Acsbg2"	0.718315	-0.095579	0.663066	NA
"Acsf2"	49.793	-0.322026	0.0648775	0.156518		"Acsf2"	44.8166	-0.207798	0.326206	0.546964		"Acsf2"	53.8334	-0.175448	0.399508	0.58561
"Acsf3"	63.6397	0.359329	0.0194545	0.0641693		"Acsf3"	46.4021	0.0407979	0.833054	0.922209		"Acsf3"	63.4395	0.351148	0.0469931	0.129084
"Acsl1"	123.979	0.154093	0.220063	0.376711		"Acsl1"	103.605	0.127614	0.369881	0.592373		"Acsl1"	130.59	0.267825	0.0431192	0.120757
"Acsl3"	968.133	-0.633058	1.39448e-14	1.66239e-12	Y	"Acsl3"	1064.45	0.157957	0.0709657	0.195175		"Acsl3"	1049.01	-0.439048	2.20064e-05	0.000204628	Y
"Acsl4"	1431.61	-0.904812	2.08193e-19	4.63602e-17	Y	"Acsl4"	1472.56	-0.252	0.0175159	0.0689482		"Acsl4"	1456.46	-0.944354	1.06864e-15	4.07189e-14	Y
"Acsl5"	421.358	0.11316	0.183276	0.332466		"Acsl5"	352.141	0.0799595	0.39927	0.621632		"Acsl5"	433.31	0.135308	0.114716	0.249284
"Acsl6"	17.6878	-0.507897	0.0144403	0.0515276		"Acsl6"	10.5031	-1.71381	4.3326e-09	8.4496e-08	Y	"Acsl6"	13.4534	-1.74369	4.24798e-09	7.90541e-08	Y
"Acsm1"	0	NA	NA	NA		"Acsm1"	0	NA	NA	NA		"Acsm1"	0	NA	NA	NA
"Acsm2"	1.52623	-0.0112745	0.932687	NA		"Acsm2"	1.0523	-0.102108	0.632418	NA		"Acsm2"	1.20978	-0.24007	0.362929	NA
"Acsm3"	2.4666	-0.147665	0.325334	NA		"Acsm3"	1.9134	-0.312598	0.219893	NA		"Acsm3"	2.63575	-0.274283	0.373715	0.561127
"Acsm4"	0.575319	0.0088197	0.920605	NA		"Acsm4"	0.481159	0.0307406	0.84047	NA		"Acsm4"	0.762685	0.136022	0.553025	NA
"Acsm5"	0	NA	NA	NA		"Acsm5"	0	NA	NA	NA		"Acsm5"	0	NA	NA	NA
"Acss1"	0	NA	NA	NA		"Acss1"	0.33366	0.156258	0.213339	NA		"Acss1"	0	NA	NA	NA
"Acss2"	116.033	-0.451946	0.000650909	0.00479827	Y	"Acss2"	122.89	0.173411	0.211355	0.413392		"Acss2"	129.568	-0.179614	0.177252	0.340549
"Acss3"	4.14994	-0.0535929	0.775138	NA		"Acss3"	5.98088	0.581982	0.0486967	0.149705		"Acss3"	9.88568	1.08235	0.000443746	0.00284452	Y
"Acta1"	604.66	0.29953	0.000827095	0.00577255	Y	"Acta1"	281.555	-2.00855	2.00525e-66	7.1175e-64	Y	"Acta1"	383.778	-1.29635	1.67075e-30	1.58268e-28	Y
"Acta2"	1082.38	0.119757	0.284902	0.452043		"Acta2"	1055.78	0.473357	8.0466e-05	0.000736646	Y	"Acta2"	1087.5	0.0778536	0.650557	0.790206
"Actb"	2691.12	0.0908021	0.591141	0.729386		"Actb"	2610.78	0.412229	0.0303019	0.104712		"Actb"	2765.52	0.105706	0.688171	0.816077
"Actbl2"	0	NA	NA	NA		"Actbl2"	0	NA	NA	NA		"Actbl2"	0	NA	NA	NA
"Actc1"	160.774	-0.655712	4.77784e-07	1.16988e-05	Y	"Actc1"	90.2113	-3.44825	2.62156e-61	8.1419e-59	Y	"Actc1"	113.58	-2.98787	1.2623e-71	4.53131e-69	Y
"Actg1"	1856.73	0.139411	0.277378	0.443639		"Actg1"	1758.42	0.424747	0.000629254	0.00452648	Y	"Actg1"	1889.45	0.122726	0.614165	0.763704
"Actg2"	146.761	0.127212	0.313767	0.480499		"Actg2"	185.859	1.0371	4.54151e-16	1.73065e-14	Y	"Actg2"	188.366	0.667774	1.71445e-06	2.045e-05	Y
"Actl10"	2.96088	0.0561025	0.745198	NA		"Actl10"	2.39875	0.0211953	0.937633	NA		"Actl10"	2.84405	-0.0364112	0.90407	0.9477
"Actl11"	0	NA	NA	NA		"Actl11"	0	NA	NA	NA		"Actl11"	0	NA	NA	NA
"Actl6a"	304.44	-0.0422541	0.660903	0.784627		"Actl6a"	253.417	-0.0890764	0.438778	0.655345		"Actl6a"	296.554	-0.183157	0.0695439	0.172325
"Actl6b"	0.178091	0.0358943	0.434064	NA		"Actl6b"	0	NA	NA	NA		"Actl6b"	0	NA	NA	NA
"Actl7a"	0.205687	0.0016378	0.976515	NA		"Actl7a"	0.28847	0.0369785	0.753405	NA		"Actl7a"	0.355983	0.110931	0.52916	NA
"Actl7b"	0.205687	0.0016378	0.976515	NA		"Actl7b"	0.0852551	-0.0401081	0.604762	NA		"Actl7b"	0.102434	-0.056233	0.547814	NA
"Actl9"	0.139044	-0.0289932	0.493452	NA		"Actl9"	0.536025	0.160176	0.333081	NA		"Actl9"	0.14213	-0.0686226	0.494672	NA
"Actn1"	1390.02	0.150846	0.129231	0.258347		"Actn1"	1174.97	0.144912	0.199084	0.397177		"Actn1"	1346.23	0.0129979	0.909838	0.950382
"Actn2"	4.36985	0.0211456	0.909922	NA		"Actn2"	2.72692	-0.280653	0.298534	NA		"Actn2"	4.41775	0.0563457	0.860594	0.923672
"Actn3"	558.216	-0.938804	7.7567e-30	4.35926e-27	Y	"Actn3"	401.3	-1.79478	4.99672e-71	1.93982e-68	Y	"Actn3"	474.185	-1.92108	1.63687e-92	1.17519e-89	Y
"Actn4"	1011.27	-0.0721441	0.557274	0.702356		"Actn4"	896.38	0.0433166	0.754962	0.878173		"Actn4"	970.432	-0.2547	0.0757115	0.183117
"Actr10"	358.096	-0.0345563	0.688744	0.80441		"Actr10"	306.522	-0.000717299	0.994204	0.997205		"Actr10"	354.654	-0.124039	0.192997	0.360048
"Actr1a"	1061.92	0.225226	0.00711938	0.0300296	Y	"Actr1a"	944.006	0.352619	4.64043e-05	0.000450376	Y	"Actr1a"	1062.46	0.174442	0.121683	0.261028
"Actr1b"	615.101	0.296523	0.0014253	0.00875203	Y	"Actr1b"	509.286	0.245596	0.0137481	0.0569118		"Actr1b"	615.188	0.248404	0.0298329	0.091183
"Actr2"	1212.63	-0.296518	0.012142	0.0451909	Y	"Actr2"	1101.54	-0.105769	0.39614	0.618325		"Actr2"	1274.83	-0.219496	0.114307	0.248617
"Actr3"	1208.36	-0.00406098	0.961136	0.976677		"Actr3"	1113.57	0.222895	0.0110016	0.0479677	Y	"Actr3"	1247.84	0.025837	0.836546	0.910234
"Actr3b"	5.99998	0.0913082	0.645392	NA		"Actr3b"	4.89099	0.0971135	0.741815	0.872488		"Actr3b"	7.29222	0.458016	0.140881	0.289901
"Actr5"	35.9534	0.271802	0.158404	0.299356		"Actr5"	29.7051	0.229001	0.319171	0.539831		"Actr5"	39.2851	0.492602	0.0270422	0.0842389
"Actr6"	53.2801	-0.286146	0.0904634	0.20046		"Actr6"	49.0213	-0.0911901	0.625862	0.796627		"Actr6"	57.8304	-0.157678	0.371424	0.558621
"Actr8"	152.606	-0.0876136	0.447063	0.609254		"Actr8"	127.841	-0.13668	0.304516	0.524107		"Actr8"	151.621	-0.159226	0.191994	0.358568
"Actrt1"	0	NA	NA	NA		"Actrt1"	0	NA	NA	NA		"Actrt1"	0	NA	NA	NA
"Actrt2"	0	NA	NA	NA		"Actrt2"	0	NA	NA	NA		"Actrt2"	0	NA	NA	NA
"Actrt3"	0	NA	NA	NA		"Actrt3"	0	NA	NA	NA		"Actrt3"	0.0929168	0.0583732	0.530332	NA
"Acvr1"	272.422	-0.455604	0.00189212	0.0108824	Y	"Acvr1"	348.865	0.591467	0.000109441	0.000968369	Y	"Acvr1"	338.309	0.0773069	0.645759	0.787226
"Acvr1b"	45.5703	0.156665	0.353569	0.519871		"Acvr1b"	36.4555	0.0622239	0.759956	0.880498		"Acvr1b"	48.5995	0.332101	0.0718648	0.176378
"Acvr1c"	3.237	-0.0789978	0.660744	NA		"Acvr1c"	7.96662	1.17619	5.69646e-05	0.00054062	Y	"Acvr1c"	5.55566	0.602353	0.058	0.150672
"Acvr2a"	283.788	-0.39958	4.78529e-05	0.000588292	Y	"Acvr2a"	223.694	-0.663834	2.47317e-08	4.3152e-07	Y	"Acvr2a"	265.651	-0.712704	3.07996e-11	7.37083e-10	Y
"Acvr2b"	5.6767	-0.176417	0.375425	NA		"Acvr2b"	4.80644	-0.258723	0.379791	0.602266		"Acvr2b"	5.86786	-0.317518	0.316486	0.50399
"Acvrl1"	0.137215	0.0301294	0.475361	NA		"Acvrl1"	0.365439	0.164613	0.200489	NA		"Acvrl1"	0.321265	0.153172	0.278695	NA
"Acy1"	73.9745	0.484331	0.000912575	0.00626175	Y	"Acy1"	59.6683	0.399762	0.0227818	0.0842316		"Acy1"	77.341	0.582978	0.000197713	0.00141798	Y
"Acy3"	25.1274	-0.15132	0.436601	0.600275		"Acy3"	23.0424	0.0262026	0.91328	0.962559		"Acy3"	30.3882	0.193308	0.392855	0.579552
"Acyp1"	55.531	-0.234966	0.139802	0.272943		"Acyp1"	54.2161	0.119173	0.504828	0.709203		"Acyp1"	64.2287	0.0429463	0.802712	0.889576
"Acyp2"	23.3597	-0.472001	0.0192135	0.0634819		"Acyp2"	25.0039	0.0270009	0.910702	0.961227		"Acyp2"	30.4931	0.0505173	0.824839	0.9036
"Ada"	30.6725	0.18223	0.324208	0.49074		"Ada"	24.3931	0.0475532	0.840011	0.926278		"Ada"	30.1864	0.133983	0.544798	0.71293
"Adad1"	0	NA	NA	NA		"Adad1"	0	NA	NA	NA		"Adad1"	0	NA	NA	NA
"Adad2"	0	NA	NA	NA		"Adad2"	0	NA	NA	NA		"Adad2"	0	NA	NA	NA
"Adal"	71.671	-0.31804	0.0297809	0.0885325		"Adal"	73.4638	0.188495	0.241094	0.450389		"Adal"	87.7211	0.161187	0.270691	0.455077
"Adam10"	652.479	-0.495564	0.0002647	0.00235595	Y	"Adam10"	653.475	-0.0275888	0.847217	0.929184		"Adam10"	707.82	-0.328361	0.0395755	0.113034
"Adam11"	5.77865	-0.243394	0.220433	NA		"Adam11"	5.75147	-0.0885829	0.763992	0.883332		"Adam11"	5.43925	-0.576722	0.072218	0.176863
"Adam12"	97.5911	-0.59894	3.23222e-05	0.000424202	Y	"Adam12"	184.043	1.30587	1.52106e-22	9.40107e-21	Y	"Adam12"	172.603	0.821596	9.16587e-10	1.86059e-08	Y
"Adam15"	446.367	0.462581	4.19831e-07	1.05198e-05	Y	"Adam15"	385.092	0.513576	5.83156e-07	8.29845e-06	Y	"Adam15"	455.706	0.4807	1.89739e-06	2.24284e-05	Y
"Adam17"	594.737	0.0196209	0.77988	0.868248		"Adam17"	506.611	0.0365925	0.660371	0.82074		"Adam17"	609.892	0.0355812	0.638351	0.781244
"Adam18"	0	NA	NA	NA		"Adam18"	0	NA	NA	NA		"Adam18"	0.0803162	0.0556594	0.546891	NA
"Adam19"	709.814	-0.336586	0.000196559	0.00185881	Y	"Adam19"	522.811	-0.841483	6.63523e-16	2.48282e-14	Y	"Adam19"	556.847	-1.35976	1.48083e-27	1.17442e-25	Y
"Adam1a"	4.98052	0.0130589	0.946838	NA		"Adam1a"	4.56182	0.119754	0.683842	0.83657		"Adam1a"	5.6644	0.233798	0.459955	0.640687
"Adam1b"	0.10038	-0.0244933	0.537144	NA		"Adam1b"	0.0852551	-0.0401081	0.604762	NA		"Adam1b"	0.102434	-0.056233	0.547814	NA
"Adam2"	0.0925124	-0.0238515	0.54578	NA		"Adam2"	0.0778627	-0.0384149	0.618695	NA		"Adam2"	0.094407	-0.0546564	0.557219	NA
"Adam20"	0	NA	NA	NA		"Adam20"	0	NA	NA	NA		"Adam20"	0	NA	NA	NA
"Adam21"	0.448208	0.0608357	0.450366	NA		"Adam21"	0.862148	0.28843	0.121636	NA		"Adam21"	0.461501	0.162898	0.388792	NA
"Adam22"	20.873	-0.288578	0.152968	0.291793		"Adam22"	18.8652	-0.165266	0.524506	0.723764		"Adam22"	19.3681	-0.663389	0.0110677	0.0412161	Y
"Adam23"	9.07389	0.203878	0.329754	0.496562		"Adam23"	7.30467	0.131958	0.654615	0.816937		"Adam23"	14.5371	1.11432	4.93551e-05	0.00041843	Y
"Adam24"	0	NA	NA	NA		"Adam24"	0	NA	NA	NA		"Adam24"	0	NA	NA	NA
"Adam25"	0	NA	NA	NA		"Adam25"	0	NA	NA	NA		"Adam25"	0	NA	NA	NA
"Adam26a"	0	NA	NA	NA		"Adam26a"	0	NA	NA	NA		"Adam26a"	0	NA	NA	NA
"Adam26b"	0	NA	NA	NA		"Adam26b"	0	NA	NA	NA		"Adam26b"	0	NA	NA	NA
"Adam28"	2.23925	-0.125071	0.436088	NA		"Adam28"	2.37761	0.0287609	0.915686	NA		"Adam28"	3.56793	0.227244	0.478339	0.656573
"Adam29"	0	NA	NA	NA		"Adam29"	0	NA	NA	NA		"Adam29"	0	NA	NA	NA
"Adam3"	0.178091	0.0358943	0.434064	NA		"Adam3"	0	NA	NA	NA		"Adam3"	0.150074	0.0749592	0.462255	NA
"Adam30"	0.618062	0.0214211	0.817849	NA		"Adam30"	0.253701	-0.106011	0.356475	NA		"Adam30"	0.397432	-0.0948077	0.581705	NA
"Adam32"	1.36218	0.0846549	0.521624	NA		"Adam32"	1.40988	0.150574	0.487101	NA		"Adam32"	1.86979	0.346337	0.231647	0.409525
"Adam33"	0	NA	NA	NA		"Adam33"	0	NA	NA	NA		"Adam33"	0	NA	NA	NA
"Adam34"	0	NA	NA	NA		"Adam34"	0	NA	NA	NA		"Adam34"	0	NA	NA	NA
"Adam39"	0	NA	NA	NA		"Adam39"	0	NA	NA	NA		"Adam39"	0	NA	NA	NA
"Adam4"	6.1934	-0.169685	0.384135	NA		"Adam4"	4.79471	-0.356454	0.220589	0.425062		"Adam4"	6.28435	-0.316192	0.325495	0.513007
"Adam5"	11.5009	0.0303396	0.884669	0.934187		"Adam5"	11.0451	0.224308	0.423897	0.643649		"Adam5"	18.6781	0.90008	0.000674289	0.00409892	Y
"Adam6a"	0	NA	NA	NA		"Adam6a"	0	NA	NA	NA		"Adam6a"	0	NA	NA	NA
"Adam6b"	0	NA	NA	NA		"Adam6b"	0	NA	NA	NA		"Adam6b"	0	NA	NA	NA
"Adam7"	0.105306	0.0260848	0.512709	NA		"Adam7"	0	NA	NA	NA		"Adam7"	0	NA	NA	NA
"Adam8"	168.22	0.268337	0.0160554	0.0557475		"Adam8"	141.133	0.249711	0.0507692	0.154244		"Adam8"	196.871	0.605247	3.6698e-08	5.98085e-07	Y
"Adam9"	922.89	-0.00194758	0.976219	0.985319		"Adam9"	877.699	0.310711	1.15003e-05	0.000126201	Y	"Adam9"	1082.9	0.368912	4.9615e-07	6.65485e-06	Y
"Adamdec1"	0	NA	NA	NA		"Adamdec1"	0	NA	NA	NA		"Adamdec1"	0	NA	NA	NA
"Adamts1"	379.807	0.227809	0.00793318	0.0325321	Y	"Adamts1"	245.992	-0.569721	1.50753e-07	2.35276e-06	Y	"Adamts1"	276.029	-0.811813	4.39525e-15	1.58194e-13	Y
"Adamts10"	104.379	0.550464	5.67506e-05	0.000673388	Y	"Adamts10"	81.9718	0.415157	0.0109854	0.0479353	Y	"Adamts10"	110.194	0.6765	2.50106e-05	0.000228972	Y
"Adamts12"	20.6666	-0.0478704	0.810156	0.888362		"Adamts12"	28.9482	0.916492	6.28681e-05	0.000590333	Y	"Adamts12"	28.8576	0.61227	0.00479298	0.0210364	Y
"Adamts13"	15.9889	-0.210604	0.308649	0.475546		"Adamts13"	15.7285	0.0627865	0.811361	0.909788		"Adamts13"	15.4922	-0.413557	0.126011	0.267535
"Adamts14"	224.183	0.234057	0.0386495	0.10737		"Adamts14"	121.174	-1.21544	1.67294e-15	6.00662e-14	Y	"Adamts14"	167.431	-0.67414	2.28062e-06	2.66124e-05	Y
"Adamts15"	12.6101	-0.40311	0.0541418	0.137179		"Adamts15"	6.86974	-1.67672	1.30742e-08	2.38503e-07	Y	"Adamts15"	8.35418	-2.15674	1.3685e-11	3.38183e-10	Y
"Adamts16"	9.63795	-0.864052	3.15964e-05	0.000417443	Y	"Adamts16"	22.1824	0.982152	8.82884e-05	0.000795941	Y	"Adamts16"	8.64073	-1.77454	1.92618e-08	3.28849e-07	Y
"Adamts17"	1.33232	-0.156657	0.231293	NA		"Adamts17"	0.992186	-0.325806	0.132095	NA		"Adamts17"	1.44079	-0.329177	0.25343	0.435883
"Adamts18"	0.0925124	-0.0238515	0.54578	NA		"Adamts18"	0.0778627	-0.0384149	0.618695	NA		"Adamts18"	0.174723	-0.004393	0.971994	NA
"Adamts19"	0.137215	0.0301294	0.475361	NA		"Adamts19"	0	NA	NA	NA		"Adamts19"	0.160632	0.0876259	0.421274	NA
"Adamts2"	92.523	0.53484	7.21651e-05	0.000827689	Y	"Adamts2"	84.8505	0.730589	2.32187e-06	2.93434e-05	Y	"Adamts2"	109.744	0.918913	3.20863e-10	6.8711e-09	Y
"Adamts20"	0.0925124	-0.0238515	0.54578	NA		"Adamts20"	0.0778627	-0.0384149	0.618695	NA		"Adamts20"	0.094407	-0.0546564	0.557219	NA
"Adamts3"	0.854758	-0.0798357	0.466441	NA		"Adamts3"	1.24252	0.108572	0.630108	NA		"Adamts3"	0.824484	-0.146156	0.526873	NA
"Adamts4"	249.652	-0.806008	9.60982e-15	1.21952e-12	Y	"Adamts4"	179.871	-1.56001	1.79089e-32	1.90156e-30	Y	"Adamts4"	212.267	-1.65841	9.19442e-39	1.27981e-36	Y
"Adamts5"	522.829	-0.506165	1.70362e-06	3.51506e-05	Y	"Adamts5"	319.794	-2.10109	1.74881e-54	4.17799e-52	Y	"Adamts5"	336.235	-3.71019	7.25515e-123	9.89676e-120	Y
"Adamts6"	289.096	-0.432437	4.4901e-06	7.92355e-05	Y	"Adamts6"	233.361	-0.608295	2.45596e-07	3.74361e-06	Y	"Adamts6"	236.179	-1.34567	1.52718e-33	1.64034e-31	Y
"Adamts7"	465.485	0.276159	0.000595257	0.00444916	Y	"Adamts7"	278.743	-0.792492	1.84062e-14	6.11391e-13	Y	"Adamts7"	352.975	-0.588376	3.40613e-08	5.58449e-07	Y
"Adamts8"	0.108773	0.0263241	0.509968	NA		"Adamts8"	0	NA	NA	NA		"Adamts8"	0	NA	NA	NA
"Adamts9"	3.18602	0.232617	0.173288	NA		"Adamts9"	3.25442	0.454481	0.100858	NA		"Adamts9"	4.59173	0.826012	0.010207	0.0386118	Y
"Adamtsl1"	15.7446	-0.557475	0.00656186	0.0282227	Y	"Adamtsl1"	15.4654	-0.300316	0.2487	0.459265		"Adamtsl1"	15.5024	-0.781595	0.00331022	0.0156299	Y
"Adamtsl2"	3.21513	0.0208998	0.906669	NA		"Adamtsl2"	2.01971	-0.214975	0.405836	NA		"Adamtsl2"	2.299	-0.453048	0.139724	0.288348
"Adamtsl3"	130.468	0.707311	2.36506e-07	6.27245e-06	Y	"Adamtsl3"	154.349	1.42072	8.73935e-26	6.2396e-24	Y	"Adamtsl3"	226.302	1.80603	4.65149e-50	1.04018e-47	Y
"Adamtsl4"	78.7776	0.317215	0.0277908	0.0842503		"Adamtsl4"	105.926	1.31581	3.01865e-19	1.40452e-17	Y	"Adamtsl4"	132.712	1.42193	3.34022e-26	2.42361e-24	Y
"Adamtsl5"	506.663	0.340141	4.17731e-05	0.000526154	Y	"Adamtsl5"	435.549	0.382108	3.51411e-05	0.00035173	Y	"Adamtsl5"	517.029	0.348574	7.83945e-05	0.000626467	Y
"Adap1"	1.08775	0.0183944	0.875558	NA		"Adap1"	0.591249	-0.133417	0.436705	NA		"Adap1"	0.734539	-0.176614	0.438566	NA
"Adap2"	0.556981	0.0965149	0.299179	NA		"Adap2"	0.0852551	-0.0401081	0.604762	NA		"Adap2"	0.18275	-0.0071334	0.955089	NA
"Adar"	244.424	0.304296	0.00312224	0.0160421	Y	"Adar"	173.943	-0.158807	0.199716	0.397798		"Adar"	225.173	0.060581	0.620402	0.767749
"Adarb1"	280.165	0.273223	0.00457036	0.0214471	Y	"Adarb1"	178.698	-0.534784	8.23484e-06	9.39407e-05	Y	"Adarb1"	236.231	-0.230944	0.0329658	0.0981847
"Adarb2"	6.26746	-0.113818	0.566974	NA		"Adarb2"	6.22876	0.105668	0.720434	0.860087		"Adarb2"	6.71638	-0.140583	0.658943	0.796433
"Adat1"	25.7949	-0.0510435	0.793624	0.877327		"Adat1"	21.8946	-0.0381308	0.881738	0.947017		"Adat1"	26.4114	-0.0115414	0.963085	0.980709
"Adat2"	28.5432	0.125005	0.504219	0.660026		"Adat2"	20.2987	-0.287428	0.257603	0.469782		"Adat2"	26.7389	-0.0511724	0.820107	0.901222
"Adat3"	31.8343	0.255315	0.168537	0.313437		"Adat3"	21.4752	-0.233798	0.331895	0.553516		"Adat3"	29.3103	0.08625	0.68619	0.814984
"Adck1"	183.146	0.0300951	0.790416	0.874929		"Adck1"	155.389	0.0287437	0.824936	0.918131		"Adck1"	167.926	-0.275325	0.0310226	0.0938314
"Adck2"	64.0815	0.203155	0.184072	0.333449		"Adck2"	48.3221	-0.103339	0.580214	0.767135		"Adck2"	60.9301	0.0597954	0.730487	0.845151
"Adck3"	15.53	-0.049463	0.810748	0.888601		"Adck3"	12.2212	-0.241103	0.383208	0.605345		"Adck3"	14.3293	-0.273981	0.320826	0.508586
"Adck4"	64.4002	0.211569	0.163049	0.306417		"Adck4"	47.9678	-0.102691	0.581502	0.767775		"Adck4"	64.9522	0.213162	0.224584	0.401251
"Adck5"	114.828	0.340818	0.0145436	0.0517156		"Adck5"	91.6783	0.219547	0.170984	0.358589		"Adck5"	116.024	0.347697	0.0214598	0.0701494
"Adcy1"	2.77762	0.165531	0.323712	NA		"Adcy1"	2.02839	0.124833	0.618267	NA		"Adcy1"	2.62866	0.29343	0.339149	0.527055
"Adcy10"	0.347828	0.0864988	0.218662	NA		"Adcy10"	0	NA	NA	NA		"Adcy10"	0	NA	NA	NA
"Adcy2"	0	NA	NA	NA		"Adcy2"	0	NA	NA	NA		"Adcy2"	0	NA	NA	NA
"Adcy3"	30.4134	0.100829	0.586369	0.725478		"Adcy3"	30.6181	0.479505	0.0280538	0.0983385		"Adcy3"	37.2774	0.548841	0.00732773	0.0297227	Y
"Adcy4"	0.550942	0.0292816	0.747608	NA		"Adcy4"	0.196549	-0.0897806	0.397841	NA		"Adcy4"	0.570403	0.0927956	0.659458	NA
"Adcy5"	0	NA	NA	NA		"Adcy5"	0	NA	NA	NA		"Adcy5"	0.0803162	0.0556594	0.546891	NA
"Adcy6"	636.916	0.387885	2.50161e-08	8.73491e-07	Y	"Adcy6"	504.756	0.224991	0.00793507	0.0370731	Y	"Adcy6"	641.105	0.369471	9.40347e-06	9.48763e-05	Y
"Adcy7"	2411.85	0.102305	0.146181	0.281394		"Adcy7"	2111.57	0.190797	0.0139906	0.0576279		"Adcy7"	2416.14	0.0517732	0.56244	0.727085
"Adcy8"	3.73466	0.445487	0.0148884	NA		"Adcy8"	6.62792	1.38022	2.92859e-06	3.63819e-05	Y	"Adcy8"	13.1919	2.32365	1.93257e-14	6.57412e-13	Y
"Adcy9"	208.542	-0.0353578	0.753703	0.85032		"Adcy9"	213.381	0.462796	3.92478e-05	0.000386046	Y	"Adcy9"	232.72	0.224604	0.0299935	0.0916126
"Adcyap1"	0.386861	-0.0304895	0.659628	NA		"Adcyap1"	0.237373	-0.0891134	0.396928	NA		"Adcyap1"	0.377178	-0.0778455	0.618101	NA
"Adcyap1r1"	0.383203	0.09134	0.20565	NA		"Adcyap1r1"	0	NA	NA	NA		"Adcyap1r1"	0.0929168	0.0583732	0.530332	NA
"Add1"	1388.48	0.132208	0.0382269	0.106605		"Add1"	1226.25	0.242716	0.000913881	0.00624142	Y	"Add1"	1380.8	0.0598151	0.443226	0.627054
"Add2"	260.139	0.356835	0.000933226	0.00636276	Y	"Add2"	146.294	-0.877197	9.46842e-11	2.19043e-09	Y	"Add2"	203.612	-0.35779	0.00384062	0.0175703	Y
"Add3"	445.158	0.0627683	0.431701	0.596108		"Add3"	336.215	-0.268677	0.00496069	0.0256351	Y	"Add3"	400.472	-0.301976	0.000237949	0.00166711	Y
"Adh1"	8.04525	0.318014	0.126437	0.254209		"Adh1"	3.73788	-0.411786	0.150375	0.329706		"Adh1"	4.59458	-0.470412	0.142698	0.292582
"Adh4"	0	NA	NA	NA		"Adh4"	0	NA	NA	NA		"Adh4"	0	NA	NA	NA
"Adh5"	407.288	0.122105	0.207086	0.361115		"Adh5"	339.809	0.0802077	0.460745	0.672681		"Adh5"	408.596	0.0754041	0.494918	0.671291
"Adh6-ps1"	0.60094	0.0196684	0.821743	NA		"Adh6-ps1"	0.399596	-0.0270187	0.84052	NA		"Adh6-ps1"	0.525209	0.00530725	0.97516	NA
"Adh6a"	0	NA	NA	NA		"Adh6a"	0	NA	NA	NA		"Adh6a"	0	NA	NA	NA
"Adh7"	199.661	0.269382	0.0183111	0.0616399		"Adh7"	144.656	-0.140984	0.302225	0.521824		"Adh7"	206.287	0.30606	0.0173921	0.0592069
"Adhfe1"	6.40035	0.213445	0.292016	NA		"Adhfe1"	3.57954	-0.208502	0.469523	0.680022		"Adhfe1"	5.38843	0.145555	0.649825	0.78976
"Adi1"	101.467	-0.239439	0.117448	0.24111		"Adi1"	86.1599	-0.256807	0.140841	0.3143		"Adi1"	102.926	-0.262177	0.139428	0.288095
"Adig"	0.137215	0.0301294	0.475361	NA		"Adig"	0	NA	NA	NA		"Adig"	0.0929168	0.0583732	0.530332	NA
"Adipoq"	0.139044	-0.0289932	0.493452	NA		"Adipoq"	0.118686	-0.0459702	0.562591	NA		"Adipoq"	0.372521	0.063585	0.708882	NA
"Adipor1"	765.565	0.000862471	0.991424	0.994796		"Adipor1"	670.105	0.0881365	0.32928	0.550489		"Adipor1"	785.153	0.00725415	0.946816	0.971091
"Adipor2"	611.935	-0.0467186	0.532425	0.682935		"Adipor2"	542.823	0.0816572	0.317813	0.538341		"Adipor2"	609.097	-0.124149	0.11377	0.247886
"Adk"	228.737	0.104098	0.285776	0.452534		"Adk"	202.622	0.223991	0.0476349	0.147206		"Adk"	238.496	0.150344	0.142693	0.292582
"Adm"	5.51711	0.313189	0.112627	NA		"Adm"	2.49956	-0.177831	0.505311	NA		"Adm"	2.94629	-0.22544	0.473035	0.652048
"Adm2"	1.00383	0.0117714	0.920451	NA		"Adm2"	0.603706	-0.106935	0.53498	NA		"Adm2"	0.805735	-0.129525	0.574392	NA
"Adnp"	777.076	-0.39784	0.000581445	0.00436621	Y	"Adnp"	746.854	-0.0397869	0.759168	0.880498		"Adnp"	760.841	-0.549341	4.83716e-05	0.000412141	Y
"Adnp2"	292.489	-0.0348065	0.703732	0.815299		"Adnp2"	235.804	-0.184666	0.0887678	0.229195		"Adnp2"	284.213	-0.161671	0.144725	0.295673
"Ado"	812.814	-0.0910233	0.204319	0.357611		"Ado"	723.014	0.0462938	0.585363	0.770335		"Ado"	882.172	0.0776635	0.321209	0.508978
"Adora1"	4.22158	-0.235739	0.205254	NA		"Adora1"	2.32963	-0.840212	0.00132332	NA		"Adora1"	3.66058	-0.761118	0.0160953	0.0556966
"Adora2a"	7.91082	0.388432	0.0617937	0.151133		"Adora2a"	5.36179	0.174933	0.5535	0.745784		"Adora2a"	7.57941	0.457184	0.136789	0.283879
"Adora2b"	168.223	-0.0118937	0.915939	0.951326		"Adora2b"	110.212	-0.836304	5.53783e-09	1.06661e-07	Y	"Adora2b"	149.105	-0.452575	0.000402647	0.0026273	Y
"Adora3"	0.278088	-0.0542659	0.341686	NA		"Adora3"	0.237373	-0.0891134	0.396928	NA		"Adora3"	0.284261	-0.1262	0.333627	NA
"Adpgk"	209.3	0.251273	0.0125722	0.0465131	Y	"Adpgk"	178.752	0.276823	0.0187478	0.0729191		"Adpgk"	227.62	0.418253	0.000191461	0.00137793	Y
"Adprh"	275.661	0.0457211	0.643874	0.771707		"Adprh"	234.505	0.0514256	0.641121	0.807037		"Adprh"	287.907	0.103867	0.300708	0.487047
"Adprhl1"	0.306592	0.0325176	0.64432	NA		"Adprhl1"	0.0778627	-0.0384149	0.618695	NA		"Adprhl1"	0.094407	-0.0546564	0.557219	NA
"Adprhl2"	125.701	0.21371	0.137394	0.26967		"Adprhl2"	105.585	0.211289	0.187804	0.381869		"Adprhl2"	123.41	0.140453	0.393527	0.58021
"Adprm"	80.1938	-0.108136	0.42952	0.593861		"Adprm"	68.4347	-0.0936232	0.574118	0.762077		"Adprm"	83.4983	-0.0434949	0.766793	0.86746
"Adra1a"	0.848206	0.00603878	0.953739	NA		"Adra1a"	0.68016	-0.026332	0.882631	NA		"Adra1a"	0.839533	0.0207566	0.927691	NA
"Adra1b"	7.23288	0.0167547	0.934179	NA		"Adra1b"	15.5477	1.41468	1.56833e-07	2.43542e-06	Y	"Adra1b"	21.5669	1.80629	1.7615e-12	4.81536e-11	Y
"Adra1d"	14.4759	0.536281	0.0104593	0.0402612	Y	"Adra1d"	10.4353	0.477719	0.0879195	0.227618		"Adra1d"	13.5529	0.681907	0.0124094	0.0451283	Y
"Adra2a"	1.32278	-0.0327019	0.792476	NA		"Adra2a"	1.35301	0.00397505	0.98571	NA		"Adra2a"	1.22667	-0.141394	0.583774	NA
"Adra2b"	0.217546	0.0476658	0.366293	NA		"Adra2b"	0	NA	NA	NA		"Adra2b"	0.230391	0.14441	0.296234	NA
"Adra2c"	0	NA	NA	NA		"Adra2c"	0	NA	NA	NA		"Adra2c"	0.0803162	0.0556594	0.546891	NA
"Adrb1"	2.26379	-0.244574	0.116171	NA		"Adrb1"	2.54169	-0.0801322	0.768769	NA		"Adrb1"	3.52111	0.0770504	0.808657	0.893695
"Adrb2"	118.068	0.038436	0.773039	0.864122		"Adrb2"	78.8541	-0.682383	2.37076e-05	0.000243606	Y	"Adrb2"	106.604	-0.284884	0.065946	0.165265
"Adrb3"	0	NA	NA	NA		"Adrb3"	0	NA	NA	NA		"Adrb3"	0	NA	NA	NA
"Adrbk1"	548.474	0.292277	0.000335296	0.00281849	Y	"Adrbk1"	440.941	0.151841	0.120159	0.283577		"Adrbk1"	553.662	0.262468	0.00256851	0.0126671	Y
"Adrbk2"	0	NA	NA	NA		"Adrbk2"	0	NA	NA	NA		"Adrbk2"	0.310707	0.190929	0.2238	NA
"Adrm1"	414.196	0.269571	0.000979907	0.00659342	Y	"Adrm1"	332.214	0.130775	0.195109	0.391447		"Adrm1"	401.555	0.132018	0.170499	0.33126
"Adsl"	268.087	0.290087	0.0133684	0.0486957	Y	"Adsl"	192.32	-0.150847	0.247618	0.458443		"Adsl"	261.666	0.190732	0.126266	0.267951
"Adss"	571.298	-0.116502	0.124211	0.251104		"Adss"	501.781	-0.0154569	0.856983	0.933722		"Adss"	585.155	-0.115626	0.184039	0.349642
"Adssl1"	64.1797	-0.403538	0.0113456	0.04279	Y	"Adssl1"	72.5553	0.341818	0.0441063	0.139069		"Adssl1"	78.9703	0.115777	0.482227	0.659991
"Adtrp"	0.413474	0.0293994	0.677269	NA		"Adtrp"	0.243357	0.0119519	0.915562	NA		"Adtrp"	0.925502	0.336489	0.148569	NA
"Aebp1"	1179.17	0.316397	0.000237326	0.00216492	Y	"Aebp1"	1216.08	0.782896	7.865e-17	3.19304e-15	Y	"Aebp1"	1445.11	0.757427	4.70668e-15	1.68514e-13	Y
"Aebp2"	482.436	-0.282092	0.00570503	0.0254462	Y	"Aebp2"	421.432	-0.201417	0.067454	0.188947		"Aebp2"	484.495	-0.337105	0.00415098	0.0187	Y
"Aen"	279.541	0.664245	3.46895e-07	8.84245e-06	Y	"Aen"	174.395	-0.0396959	0.789958	0.897289		"Aen"	234.283	0.243532	0.103641	0.231575
"Aes"	963.666	0.294249	0.00607552	0.0267052	Y	"Aes"	784.987	0.204373	0.0589091	0.171912		"Aes"	912.535	0.106158	0.500783	0.675752
"AF067063"	0	NA	NA	NA		"AF067063"	0	NA	NA	NA		"AF067063"	0.160632	0.0876259	0.421274	NA
"AF251705"	0	NA	NA	NA		"AF251705"	0	NA	NA	NA		"AF251705"	0	NA	NA	NA
"AF357355"	0	NA	NA	NA		"AF357355"	0	NA	NA	NA		"AF357355"	0	NA	NA	NA
"AF357359"	0	NA	NA	NA		"AF357359"	0	NA	NA	NA		"AF357359"	0	NA	NA	NA
"AF357399"	2.39741	-0.0208294	0.900253	NA		"AF357399"	2.47036	0.152758	0.577512	NA		"AF357399"	2.17203	-0.157891	0.608026	0.759648
"AF366264"	1.55472	-0.0194458	0.888923	NA		"AF366264"	1.04122	-0.174114	0.421181	NA		"AF366264"	2.05287	0.197878	0.514209	0.687171
"AF529169"	0.541207	0.0202666	0.792086	NA		"AF529169"	0.155725	-0.0649695	0.471871	NA		"AF529169"	0.188814	-0.0965694	0.401476	NA
"Afap1"	850.87	-0.155696	0.0545325	0.137873		"Afap1"	683.267	-0.32402	0.000310878	0.00243048	Y	"Afap1"	763.183	-0.565202	3.92569e-08	6.34483e-07	Y
"Afap1l1"	4.51942	-0.162825	0.395102	NA		"Afap1l1"	3.23717	-0.398978	0.161724	NA		"Afap1l1"	4.77955	-0.173331	0.58786	0.745769
"Afap1l2"	248.088	-0.0122403	0.895243	0.940203		"Afap1l2"	173.248	-0.605466	5.23242e-07	7.54088e-06	Y	"Afap1l2"	205.242	-0.653363	1.4824e-08	2.57598e-07	Y
"Aff1"	850.676	-0.0302756	0.768569	0.861328		"Aff1"	744.091	0.053481	0.632167	0.800713		"Aff1"	838.97	-0.125788	0.285758	0.471458
"Aff2"	0.803087	-0.0297095	0.782478	NA		"Aff2"	0.867757	0.0228509	0.910383	NA		"Aff2"	1.74218	0.288735	0.310137	0.497247
"Aff3"	4.99114	0.547939	0.004388	NA		"Aff3"	3.12377	0.48786	0.0829668	NA		"Aff3"	7.75043	1.52554	1.27806e-06	1.5806e-05	Y
"Aff4"	2208.95	-0.251351	0.000176118	0.00170233	Y	"Aff4"	2040.99	0.00257578	0.972312	0.988933		"Aff4"	2176.96	-0.364389	6.57254e-08	1.02816e-06	Y
"Afg3l1"	279.965	0.0546999	0.564102	0.707721		"Afg3l1"	223.003	-0.114205	0.332975	0.554869		"Afg3l1"	279.962	0.00864387	0.942728	0.968282
"Afg3l2"	186.394	0.0825966	0.486913	0.643873		"Afg3l2"	137.639	-0.311733	0.0237924	0.08701		"Afg3l2"	177.581	-0.0807358	0.638838	0.781668
"Afm"	0	NA	NA	NA		"Afm"	0	NA	NA	NA		"Afm"	0	NA	NA	NA
"Afmid"	64.5956	-0.0755368	0.618064	0.750143		"Afmid"	52.0803	-0.222649	0.227761	0.434102		"Afmid"	75.0922	0.247969	0.105987	0.235162
"Afp"	0.139044	-0.0289932	0.493452	NA		"Afp"	0.249131	0.0134642	0.905596	NA		"Afp"	0.327964	0.0395189	0.794137	NA
"Aftph"	421.542	-0.139711	0.113631	0.235255		"Aftph"	360.191	-0.112624	0.254445	0.466634		"Aftph"	424.438	-0.175006	0.0558883	0.146836
"Aga"	198.643	-0.112181	0.284549	0.451742		"Aga"	182.106	0.0924107	0.457626	0.670728		"Aga"	208.597	-0.0470523	0.66554	0.800867
"Agap1"	1062.26	-0.249224	3.86808e-05	0.000492461	Y	"Agap1"	687.068	-1.2882	2.82602e-60	8.56283e-58	Y	"Agap1"	806.157	-1.40384	1.64097e-68	5.32965e-66	Y
"Agap2"	5.04249	0.164876	0.3863	NA		"Agap2"	6.41554	0.753263	0.0107291	0.0471813	Y	"Agap2"	6.39744	0.597857	0.060886	0.156147
"Agap3"	403.454	0.238595	0.00985585	0.0384779	Y	"Agap3"	292.668	-0.179189	0.0976421	0.245648		"Agap3"	387.426	0.0883181	0.410701	0.596504
"Agbl1"	0	NA	NA	NA		"Agbl1"	0	NA	NA	NA		"Agbl1"	0	NA	NA	NA
"Agbl2"	0.399057	-0.100317	0.192348	NA		"Agbl2"	0.338957	-0.155128	0.259178	NA		"Agbl2"	0.487265	-0.173779	0.37628	NA
"Agbl3"	52.3731	-0.393593	0.0151735	0.0533762		"Agbl3"	55.1908	0.155811	0.379364	0.601818		"Agbl3"	60.3598	-0.0791842	0.637108	0.780212
"Agbl4"	0	NA	NA	NA		"Agbl4"	0	NA	NA	NA		"Agbl4"	0.0803162	0.0556594	0.546891	NA
"Agbl5"	64.6208	-0.0216239	0.889985	0.936541		"Agbl5"	50.0239	-0.28053	0.141429	0.315152		"Agbl5"	63.3281	-0.0785756	0.680602	0.810696
"Ager"	2.67867	0.107236	0.526442	NA		"Ager"	1.74465	-0.0627549	0.799778	NA		"Ager"	1.96779	-0.0997649	0.729243	0.844234
"Agfg1"	456.034	0.0612423	0.456779	0.617657		"Agfg1"	441.276	0.402505	7.70276e-06	8.84393e-05	Y	"Agfg1"	523.027	0.365056	1.07352e-05	0.000107046	Y
"Agfg2"	178.104	-0.0136854	0.902979	0.944348		"Agfg2"	148.203	-0.0625115	0.624019	0.795504		"Agfg2"	184.102	0.0215038	0.849291	0.917032
"Aggf1"	193.617	-0.152632	0.155618	0.295361		"Aggf1"	155.657	-0.308759	0.0144955	0.0592068		"Aggf1"	197.591	-0.137962	0.270734	0.455093
"Agk"	94.1818	-0.0957667	0.483612	0.641231		"Agk"	87.6205	0.149487	0.313362	0.533644		"Agk"	101.003	0.0606471	0.671669	0.80531
"Agl"	446.702	-0.248314	0.010999	0.0418204	Y	"Agl"	397.012	-0.116078	0.301307	0.520859		"Agl"	440.4	-0.353179	0.00393225	0.017874	Y
"Agmat"	1.21675	-0.101734	0.375396	NA		"Agmat"	1.18282	-0.121617	0.58198	NA		"Agmat"	1.16271	-0.314699	0.210328	NA
"Agmo"	0.10038	-0.0244933	0.537144	NA		"Agmo"	0.0852551	-0.0401081	0.604762	NA		"Agmo"	0.102434	-0.056233	0.547814	NA
"Ago1"	484.786	-0.234688	0.00354757	0.0177408	Y	"Ago1"	440.491	-0.0295815	0.758872	0.880413		"Ago1"	508.196	-0.15135	0.0908131	0.210844
"Ago2"	1122.01	-0.0977665	0.337437	0.503722		"Ago2"	902.674	-0.258281	0.021699	0.0814402		"Ago2"	1029.8	-0.420065	0.000952523	0.00551267	Y
"Ago3"	260.92	-0.0335966	0.753644	0.85032		"Ago3"	226.925	0.0387986	0.741106	0.87195		"Ago3"	262.142	-0.0530665	0.696247	0.821333
"Ago4"	34.5832	-0.226507	0.205642	0.359448		"Ago4"	35.3932	0.20717	0.318665	0.539455		"Ago4"	41.2626	0.14912	0.461648	0.642193
"Agpat1"	473.265	0.413663	2.90394e-06	5.51888e-05	Y	"Agpat1"	354.617	0.10872	0.293128	0.511307		"Agpat1"	451.828	0.251736	0.013779	0.0491912	Y
"Agpat2"	74.4809	0.398612	0.00490852	0.0226733	Y	"Agpat2"	62.8977	0.40769	0.0176145	0.0692484		"Agpat2"	83.5011	0.625796	2.22958e-05	0.000206975	Y
"Agpat3"	601.183	0.304628	2.1118e-05	0.000296708	Y	"Agpat3"	430.161	-0.160268	0.0620557	0.178247		"Agpat3"	570.868	0.120338	0.10644	0.23586
"Agpat4"	221.157	0.128542	0.259094	0.423404		"Agpat4"	187.357	0.125273	0.356793	0.577893		"Agpat4"	225.137	0.113723	0.380135	0.566775
"Agpat5"	211.854	-0.117487	0.269007	0.434847		"Agpat5"	174.447	-0.212264	0.0750157	0.203121		"Agpat5"	209.84	-0.218485	0.0624988	0.159027
"Agpat6"	645.869	0.147006	0.0516017	0.13256		"Agpat6"	521.911	0.0195368	0.819808	0.915294		"Agpat6"	644.435	0.0857808	0.261252	0.444634
"Agpat9"	69.032	0.0848974	0.558345	0.702885		"Agpat9"	49.6137	-0.335826	0.0744237	0.202179		"Agpat9"	60.7146	-0.28621	0.102349	0.229576
"Agps"	921.931	-0.157075	0.0168245	0.057772		"Agps"	804.636	-0.073631	0.315302	0.535255		"Agps"	920.14	-0.228129	0.000502479	0.00317918	Y
"Agr2"	0	NA	NA	NA		"Agr2"	0	NA	NA	NA		"Agr2"	0	NA	NA	NA
"Agr3"	0	NA	NA	NA		"Agr3"	0	NA	NA	NA		"Agr3"	0	NA	NA	NA
"Agrn"	206.848	-0.0160492	0.880363	0.931342		"Agrn"	178.977	0.0364783	0.765501	0.884223		"Agrn"	213.526	0.0322916	0.804771	0.890621
"Agrp"	3.79672	0.0211515	0.907062	NA		"Agrp"	2.57392	-0.193205	0.477171	NA		"Agrp"	4.13324	0.162032	0.614426	0.763862
"Agt"	0.178091	0.0358943	0.434064	NA		"Agt"	0.24934	0.113191	0.297904	NA		"Agt"	0.323307	0.228626	0.180424	NA
"Agtpbp1"	236.893	-0.00673164	0.94746	0.968847		"Agtpbp1"	221.809	0.255597	0.0409121	0.131361		"Agtpbp1"	262.512	0.223747	0.0321952	0.0963313
"Agtr1a"	0	NA	NA	NA		"Agtr1a"	0	NA	NA	NA		"Agtr1a"	0	NA	NA	NA
"Agtr1b"	0	NA	NA	NA		"Agtr1b"	0	NA	NA	NA		"Agtr1b"	0.0803162	0.0556594	0.546891	NA
"Agtr2"	0	NA	NA	NA		"Agtr2"	0	NA	NA	NA		"Agtr2"	0	NA	NA	NA
"Agtrap"	203.292	0.0707569	0.526767	0.679073		"Agtrap"	178.866	0.178721	0.159186	0.342436		"Agtrap"	218.373	0.215356	0.0790118	0.189553
"Agxt"	0	NA	NA	NA		"Agxt"	0	NA	NA	NA		"Agxt"	0.230391	0.14441	0.296234	NA
"Agxt2"	0	NA	NA	NA		"Agxt2"	0	NA	NA	NA		"Agxt2"	0	NA	NA	NA
"Ahctf1"	943.808	-0.0183114	0.799778	0.881406		"Ahctf1"	752.792	-0.19559	0.0172124	0.068012		"Ahctf1"	930.213	-0.116072	0.147715	0.299999
"Ahcy"	724.513	0.0743573	0.311227	0.478082		"Ahcy"	624.636	0.117955	0.184266	0.376441		"Ahcy"	727.524	0.0212494	0.846094	0.915133
"Ahcyl1"	614.158	-0.296437	0.00796914	0.0326229	Y	"Ahcyl1"	545.725	-0.167077	0.172992	0.361556		"Ahcyl1"	611.577	-0.378439	0.0053005	0.0229391	Y
"Ahcyl2"	253.139	0.00778108	0.934825	0.96204		"Ahcyl2"	239.18	0.288227	0.0061368	0.030495	Y	"Ahcyl2"	264.919	0.0872479	0.373888	0.561203
"Ahdc1"	691.438	0.163554	0.0619614	0.151339		"Ahdc1"	493.732	-0.33112	0.000901688	0.00616832	Y	"Ahdc1"	624.766	-0.171222	0.0761092	0.183916
"Ahi1"	148.393	-0.159805	0.154001	0.293102		"Ahi1"	126.62	-0.144315	0.261197	0.473316		"Ahi1"	157.297	-0.0410063	0.715954	0.835872
"Ahnak"	18043.4	0.0858157	0.43713	0.60055		"Ahnak"	16558.6	0.294648	0.0101635	0.045271	Y	"Ahnak"	17549.6	-0.0403973	0.804362	0.890392
"Ahr"	107.095	-0.278358	0.0428124	0.115755		"Ahr"	133.221	0.68565	8.20204e-07	1.1259e-05	Y	"Ahr"	139.005	0.38231	0.00734361	0.0297606	Y
"Ahrr"	38.8439	0.768067	2.17803e-05	0.000303623	Y	"Ahrr"	37.1983	1.10558	1.27042e-07	2.0054e-06	Y	"Ahrr"	74.7791	2.03844	6.85917e-27	5.19811e-25	Y
"Ahsa1"	466.156	0.340548	5.18834e-05	0.000628674	Y	"Ahsa1"	360.309	0.109056	0.285787	0.503174		"Ahsa1"	450.136	0.196471	0.0622413	0.15855
"Ahsa2"	184.026	-0.265348	0.0198785	0.0652226		"Ahsa2"	178.286	0.10809	0.366824	0.589071		"Ahsa2"	200.282	-0.0975669	0.401751	0.587809
"Ahsg"	0	NA	NA	NA		"Ahsg"	0	NA	NA	NA		"Ahsg"	0.0929168	0.0583732	0.530332	NA
"AI118078"	0.108773	0.0263241	0.509968	NA		"AI118078"	0.130445	0.0621376	0.448476	NA		"AI118078"	0.150074	0.0749592	0.462255	NA
"AI182371"	0.453503	-0.000309279	0.997076	NA		"AI182371"	0.203942	-0.092167	0.391343	NA		"AI182371"	0.63763	0.0763057	0.714495	NA
"AI314180"	783.153	-0.187525	0.00772026	0.0318693	Y	"AI314180"	686.948	-0.0914393	0.303726	0.523327		"AI314180"	777.674	-0.268067	0.000646629	0.00395901	Y
"AI317395"	2.37474	0.20774	0.189293	NA		"AI317395"	1.79476	0.244709	0.331229	NA		"AI317395"	1.20696	-0.0812251	0.764968	NA
"AI413582"	138.854	0.635432	1.01814e-06	2.22932e-05	Y	"AI413582"	105.541	0.416319	0.00647656	0.031785	Y	"AI413582"	143.622	0.702818	7.26023e-07	9.40521e-06	Y
"AI414108"	5.11514	0.02562	0.89222	NA		"AI414108"	2.51758	-0.531316	0.0458707	NA		"AI414108"	4.12773	-0.253653	0.426858	0.611916
"AI427809"	0.105306	0.0260848	0.512709	NA		"AI427809"	0	NA	NA	NA		"AI427809"	0	NA	NA	NA
"AI429214"	37.3786	-0.189605	0.290604	0.457844		"AI429214"	37.3228	0.180259	0.383278	0.605345		"AI429214"	41.1396	-0.00568933	0.977677	0.989093
"AI450353"	3.50764	-0.00183703	0.992042	NA		"AI450353"	3.3961	0.138622	0.629523	0.79924		"AI450353"	4.44814	0.335138	0.296907	0.48331
"AI464131"	353.692	-0.507365	8.77346e-09	3.3838e-07	Y	"AI464131"	309.563	-0.403616	4.6524e-05	0.000451184	Y	"AI464131"	338.633	-0.735889	3.58579e-14	1.18149e-12	Y
"AI467606"	243.689	-0.00657034	0.956157	0.973682		"AI467606"	163.526	-0.73275	6.14333e-07	8.71217e-06	Y	"AI467606"	213.923	-0.467065	0.00107238	0.00610279	Y
"AI504432"	16.742	-0.27097	0.183042	0.332306		"AI504432"	10.8091	-1.0439	0.00026235	0.0020919	Y	"AI504432"	14.9361	-0.703789	0.0086175	0.0336534	Y
"AI506816"	1331.45	0.0704406	0.28577	0.452534		"AI506816"	1073.95	-0.0712086	0.331976	0.553576		"AI506816"	1247.13	-0.182095	0.0318721	0.0956583
"AI507597"	0	NA	NA	NA		"AI507597"	0	NA	NA	NA		"AI507597"	0	NA	NA	NA
"AI593442"	0	NA	NA	NA		"AI593442"	0	NA	NA	NA		"AI593442"	0	NA	NA	NA
"AI597479"	267.977	-0.127999	0.244027	0.406435		"AI597479"	232.474	-0.0701733	0.545719	0.739712		"AI597479"	269.1	-0.173701	0.144534	0.295457
"AI661453"	0.717508	-0.00372736	0.96929	NA		"AI661453"	0.493788	-0.0758408	0.636037	NA		"AI661453"	0.572155	-0.10069	0.639475	NA
"AI662270"	3.06773	-0.254427	0.131833	NA		"AI662270"	3.27448	-0.121407	0.668692	NA		"AI662270"	2.91736	-0.639332	0.0396222	0.11312
"AI837181"	177.731	0.0573634	0.631081	0.760714		"AI837181"	161.97	0.232217	0.110022	0.267146		"AI837181"	185.842	0.109017	0.497759	0.67353
"AI846148"	127.185	0.113876	0.392942	0.560288		"AI846148"	106.72	0.080184	0.584868	0.77001		"AI846148"	132.21	0.153787	0.274374	0.459095
"AI854703"	0.239424	-0.0590365	0.321783	NA		"AI854703"	0.203942	-0.092167	0.391343	NA		"AI854703"	0.244564	-0.147608	0.293844	NA
"AI987944"	148.189	-0.540658	7.8352e-06	0.000127195	Y	"AI987944"	144.857	-0.120155	0.357033	0.578056		"AI987944"	156.756	-0.454492	0.000362403	0.00239978	Y
"Aicda"	0	NA	NA	NA		"Aicda"	0	NA	NA	NA		"Aicda"	0	NA	NA	NA
"Aida"	734.536	-0.158847	0.072535	0.170835		"Aida"	630.815	-0.122536	0.221477	0.426186		"Aida"	784.124	-0.0358343	0.750095	0.85717
"Aif1"	0.630136	-0.110588	0.261993	NA		"Aif1"	0.444922	-0.213396	0.177127	NA		"Aif1"	0.709045	-0.213057	0.365651	NA
"Aif1l"	542.825	-0.405039	3.57547e-05	0.000460673	Y	"Aif1l"	359.94	-1.39356	2.19375e-33	2.4333e-31	Y	"Aif1l"	410.606	-1.7035	3.51119e-47	6.8423e-45	Y
"Aifm1"	180.268	-0.109198	0.305016	0.472044		"Aifm1"	148.574	-0.187357	0.135732	0.307308		"Aifm1"	191.365	0.0187055	0.877146	0.932133
"Aifm2"	165.054	0.0356068	0.764955	0.858583		"Aifm2"	155.693	0.310613	0.0133258	0.0556644		"Aifm2"	161.023	-0.0866502	0.484268	0.661702
"Aifm3"	0.10038	-0.0244933	0.537144	NA		"Aifm3"	0.247479	0.0292699	0.795477	NA		"Aifm3"	0.252508	0.0141973	0.917874	NA
"Aig1"	204.632	-0.0739599	0.456323	0.617252		"Aig1"	130.929	-1.0478	8.06196e-15	2.77434e-13	Y	"Aig1"	172.041	-0.699516	3.41461e-09	6.48679e-08	Y
"Aim1"	516.063	-0.106227	0.17502	0.322195		"Aim1"	597.811	0.68555	5.0373e-15	1.75782e-13	Y	"Aim1"	662.19	0.501727	3.50635e-10	7.42703e-09	Y
"Aim1l"	7.18037	0.205716	0.317348	NA		"Aim1l"	4.78566	-0.0268701	0.927433	0.968187		"Aim1l"	5.52245	-0.165619	0.602899	0.756034
"Aim2"	6.7158	-0.158038	0.419802	NA		"Aim2"	5.0771	-0.36446	0.214135	0.416698		"Aim2"	6.12783	-0.31812	0.320627	0.508331
"Aimp1"	210.774	0.0413225	0.684477	0.801274		"Aimp1"	160.751	-0.258128	0.033901	0.114032		"Aimp1"	212.491	-0.00367649	0.972296	0.985754
"Aimp2"	155.444	0.27365	0.0135882	0.0493288	Y	"Aimp2"	122.211	0.0841528	0.534111	0.730917		"Aimp2"	152.792	0.158413	0.190219	0.356769
"Aip"	232.544	0.286826	0.00878952	0.0352597	Y	"Aip"	170.785	-0.0798529	0.540324	0.736337		"Aip"	241.716	0.333399	0.0208418	0.0684738
"Aipl1"	2.68453	0.157887	0.31829	NA		"Aipl1"	2.02599	0.155285	0.532218	NA		"Aipl1"	2.30698	0.198097	0.496885	0.672689
"Aire"	0	NA	NA	NA		"Aire"	0	NA	NA	NA		"Aire"	0.0803162	0.0556594	0.546891	NA
"Airn"	13.7203	-0.21663	0.298451	0.465735		"Airn"	8.81682	-0.862256	0.00297015	0.0168793	Y	"Airn"	10.4192	-1.128	0.000139006	0.00104415	Y
"Ajap1"	0	NA	NA	NA		"Ajap1"	0	NA	NA	NA		"Ajap1"	0	NA	NA	NA
"Ajuba"	324.861	-0.388101	6.62419e-06	0.000110705	Y	"Ajuba"	304.645	-0.0859312	0.369026	0.591496		"Ajuba"	304.247	-0.70447	2.55252e-13	7.58584e-12	Y
"AK010878"	37.7582	0.129214	0.457491	0.618407		"AK010878"	30.303	0.0335941	0.877213	0.945009		"AK010878"	37.1752	0.0941556	0.633339	0.778182
"Ak1"	801.664	0.522074	4.49149e-06	7.92355e-05	Y	"Ak1"	718.485	0.671186	2.15479e-08	3.79164e-07	Y	"Ak1"	871.866	0.67057	2.38671e-05	0.00021998	Y
"AK129341"	16.0352	-0.0994129	0.627921	0.758483		"AK129341"	14.6645	-0.0225287	0.93361	0.971458		"AK129341"	16.9308	-0.168336	0.541985	0.711158
"Ak2"	378.653	0.473799	1.20422e-08	4.55519e-07	Y	"Ak2"	252.752	-0.142787	0.170563	0.358122		"Ak2"	348.023	0.220883	0.0232365	0.0747568
"Ak3"	595.807	-0.0966406	0.192288	0.344315		"Ak3"	530.923	0.0403842	0.654539	0.816937		"Ak3"	592.531	-0.181776	0.028382	0.087831
"Ak4"	78.0148	1.02938	2.13905e-12	1.79043e-10	Y	"Ak4"	36.3206	-0.235054	0.268555	0.482537		"Ak4"	51.0847	0.153431	0.417537	0.603605
"Ak5"	5.05189	0.47815	0.015111	NA		"Ak5"	2.89861	0.226187	0.416287	NA		"Ak5"	2.74484	0.0300149	0.924522	0.958313
"Ak7"	0.159633	-0.0320347	0.469235	NA		"Ak7"	0.384355	0.0642899	0.631391	NA		"Ak7"	0.162384	-0.0753676	0.471034	NA
"Ak8"	0.56659	-0.0216263	0.812772	NA		"Ak8"	0.477627	-0.0505486	0.740173	NA		"Ak8"	0.747168	0.061162	0.79432	NA
"Akap1"	257.697	0.349515	0.00104729	0.00695952	Y	"Akap1"	192.974	0.0438286	0.722041	0.861151		"Akap1"	255.134	0.291386	0.0191679	0.0641958
"Akap10"	213.966	-0.124878	0.232596	0.393052		"Akap10"	174.855	-0.245692	0.0368113	0.121149		"Akap10"	216.594	-0.149371	0.194314	0.361517
"Akap11"	1086.5	-0.396601	6.22235e-07	1.45996e-05	Y	"Akap11"	1026.96	-0.0702487	0.440893	0.656858		"Akap11"	1134.72	-0.325648	0.000299593	0.00203727	Y
"Akap12"	778.85	0.365323	2.6045e-06	5.04734e-05	Y	"Akap12"	601.151	0.127821	0.144855	0.320315		"Akap12"	744.896	0.207848	0.00942759	0.036199	Y
"Akap13"	1576.74	-0.244424	0.000874184	0.0060334	Y	"Akap13"	1416.07	-0.0747968	0.381277	0.60362		"Akap13"	1520.16	-0.425047	1.04683e-06	1.32099e-05	Y
"Akap14"	0.748148	0.0151436	0.883289	NA		"Akap14"	0.404856	-0.0624465	0.670177	NA		"Akap14"	0.827485	0.116797	0.632364	NA
"Akap17b"	69.0059	-0.381202	0.0184663	0.0618796		"Akap17b"	64.2244	-0.14038	0.467284	0.677738		"Akap17b"	75.1275	-0.209267	0.284346	0.469755
"Akap2"	1854.48	-0.0329875	0.645647	0.773255		"Akap2"	1667.02	0.127889	0.128875	0.296979		"Akap2"	1908.59	-0.0109975	0.903016	0.946993
"Akap3"	0.105306	0.0260848	0.512709	NA		"Akap3"	0	NA	NA	NA		"Akap3"	0	NA	NA	NA
"Akap4"	0	NA	NA	NA		"Akap4"	0	NA	NA	NA		"Akap4"	0	NA	NA	NA
"Akap5"	3.01562	-0.202791	0.194941	NA		"Akap5"	2.67614	-0.260232	0.297613	NA		"Akap5"	3.73197	-0.165751	0.59018	0.747646
"Akap6"	700.631	-0.831025	2.9641e-24	1.06007e-21	Y	"Akap6"	598.935	-0.806535	5.12445e-18	2.23372e-16	Y	"Akap6"	672.521	-1.10082	4.92539e-35	5.69383e-33	Y
"Akap7"	134.572	-0.368212	0.00201681	0.011449	Y	"Akap7"	118.358	-0.26001	0.0781823	0.209413		"Akap7"	140.137	-0.29929	0.0196018	0.0652961
"Akap8"	393.094	-0.0360689	0.700043	0.81302		"Akap8"	324.042	-0.115341	0.266851	0.480309		"Akap8"	403.141	-0.0256206	0.798148	0.887474
"Akap8l"	142.491	0.158447	0.233664	0.394408		"Akap8l"	108.571	-0.109933	0.481826	0.68952		"Akap8l"	136.082	0.0024059	0.987107	0.99425
"Akap9"	674.02	-0.214107	0.00616837	0.0270026	Y	"Akap9"	554.5	-0.308561	0.00137976	0.00889966	Y	"Akap9"	651.7	-0.376677	0.000216718	0.00153279	Y
"Akip1"	8.75759	0.128556	0.529483	0.681039		"Akip1"	5.6895	-0.179935	0.539457	0.735558		"Akip1"	7.61096	-0.128425	0.688547	0.816169
"Akirin1"	412.502	-0.167312	0.042861	0.115834		"Akirin1"	333.697	-0.322039	0.00098072	0.00661427	Y	"Akirin1"	376.294	-0.536996	1.55167e-09	3.0765e-08	Y
"Akirin2"	302.418	-0.0817295	0.404701	0.570779		"Akirin2"	265.479	0.0104793	0.924419	0.966888		"Akirin2"	304.499	-0.128448	0.217077	0.391014
"Akna"	47.4677	0.0771725	0.650711	0.777057		"Akna"	44.7668	0.313562	0.109365	0.265983		"Akna"	53.1904	0.336186	0.0837098	0.198
"Aknad1"	4.47144	-0.36122	0.0525477	NA		"Aknad1"	3.43464	-0.651216	0.019924	0.076276		"Aknad1"	4.35398	-0.679929	0.0332847	0.0989428
"Akp3"	0	NA	NA	NA		"Akp3"	0	NA	NA	NA		"Akp3"	0.0803162	0.0556594	0.546891	NA
"Akr1a1"	825.39	0.0959178	0.378716	0.545406		"Akr1a1"	786.446	0.39517	0.000863084	0.00594668	Y	"Akr1a1"	858.163	0.141994	0.368845	0.556204
"Akr1b10"	106.085	-0.100738	0.424331	0.589147		"Akr1b10"	96.0445	0.0664682	0.645746	0.81015		"Akr1b10"	119.164	0.156194	0.23223	0.4099
"Akr1b3"	0	NA	NA	NA		"Akr1b3"	0	NA	NA	NA		"Akr1b3"	0.0803162	0.0556594	0.546891	NA
"Akr1b7"	0.217546	0.0476658	0.366293	NA		"Akr1b7"	0.417338	0.22306	0.131026	NA		"Akr1b7"	0	NA	NA	NA
"Akr1b8"	323.397	0.022285	0.797377	0.879815		"Akr1b8"	258.762	-0.149841	0.152747	0.333567		"Akr1b8"	329.633	0.00902346	0.927177	0.959752
"Akr1c12"	1.77674	0.00145856	0.991965	NA		"Akr1c12"	2.32109	0.279553	0.3018	NA		"Akr1c12"	1.92457	0.0373215	0.902514	0.946651
"Akr1c13"	10.3073	0.141621	0.498963	0.654962		"Akr1c13"	7.62439	-0.0302083	0.917611	0.964312		"Akr1c13"	11.3862	0.345485	0.235906	0.41469
"Akr1c14"	46.7366	0.582895	0.000435885	0.00347812	Y	"Akr1c14"	23.3593	-0.647977	0.00933191	0.0422487	Y	"Akr1c14"	37.5796	0.0807523	0.689621	0.817158
"Akr1c18"	0	NA	NA	NA		"Akr1c18"	0	NA	NA	NA		"Akr1c18"	0.150074	0.0749592	0.462255	NA
"Akr1c19"	0	NA	NA	NA		"Akr1c19"	0	NA	NA	NA		"Akr1c19"	0	NA	NA	NA
"Akr1c20"	0	NA	NA	NA		"Akr1c20"	0	NA	NA	NA		"Akr1c20"	0	NA	NA	NA
"Akr1c21"	0.352525	-0.0943823	0.206728	NA		"Akr1c21"	0.501348	-0.0624742	0.69714	NA		"Akr1c21"	0.359225	-0.236005	0.175013	NA
"Akr1c6"	0	NA	NA	NA		"Akr1c6"	0	NA	NA	NA		"Akr1c6"	0	NA	NA	NA
"Akr1cl"	0.24435	-0.00307406	0.958152	NA		"Akr1cl"	0.28091	0.0208254	0.85935	NA		"Akr1cl"	0.235047	-0.013325	0.921501	NA
"Akr1d1"	0.139044	-0.0289932	0.493452	NA		"Akr1d1"	0.28091	0.0208254	0.85935	NA		"Akr1d1"	0.14213	-0.0686226	0.494672	NA
"Akr1e1"	50.5987	-0.144077	0.377403	0.544367		"Akr1e1"	43.5676	-0.104265	0.588666	0.773121		"Akr1e1"	52.0207	-0.125695	0.476904	0.655197
"Akr7a5"	127.643	0.505436	6.01991e-05	0.000705531	Y	"Akr7a5"	83.7953	-0.0926103	0.556671	0.748068		"Akr7a5"	129.536	0.541573	0.000125891	0.000958835	Y
"Akt1"	1142.58	0.277325	0.000321905	0.00274305	Y	"Akt1"	979.569	0.310055	0.000406213	0.00308082	Y	"Akt1"	1160.14	0.262336	0.0228092	0.0736252
"Akt1s1"	262.237	0.574817	4.79096e-05	0.000588376	Y	"Akt1s1"	190.28	0.255455	0.103689	0.256344		"Akt1s1"	253.025	0.491065	0.00344981	0.0161714	Y
"Akt2"	548.823	0.0913544	0.283431	0.450331		"Akt2"	455.983	0.0416995	0.660201	0.82074		"Akt2"	577.73	0.174387	0.0682544	0.169892
"Akt3"	376.556	-0.341401	8.89252e-05	0.000981754	Y	"Akt3"	388.772	0.217307	0.0159909	0.0641085		"Akt3"	415.428	-0.113884	0.179906	0.343904
"Aktip"	202.777	-0.116528	0.251303	0.415029		"Aktip"	174.698	-0.0656957	0.565876	0.755516		"Aktip"	202.475	-0.182119	0.0818435	0.194907
"Alad"	188.387	0.419072	0.000327668	0.00277612	Y	"Alad"	140.887	0.121198	0.373564	0.595736		"Alad"	193.851	0.459193	0.000203259	0.00144862	Y
"Alas1"	211.849	0.0309952	0.770646	0.86257		"Alas1"	177.269	0.00666222	0.95426	0.981111		"Alas1"	212.915	0.00117048	0.991031	0.995996
"Alas2"	5.31481	-0.114616	0.55863	NA		"Alas2"	4.27707	-0.170495	0.557114	0.748219		"Alas2"	4.5988	-0.490087	0.126053	0.267582
"Alb"	0	NA	NA	NA		"Alb"	0	NA	NA	NA		"Alb"	0	NA	NA	NA
"Alcam"	253.33	0.0907094	0.397518	0.564289		"Alcam"	325.993	1.0647	3.77715e-22	2.24514e-20	Y	"Alcam"	426.729	1.24698	1.07602e-31	1.05597e-29	Y
"Aldh16a1"	204.288	0.242484	0.0444458	0.118891		"Aldh16a1"	165.181	0.135108	0.308969	0.528767		"Aldh16a1"	235.422	0.543982	1.97477e-05	0.000186035	Y
"Aldh18a1"	352.625	0.101283	0.322373	0.489281		"Aldh18a1"	281.076	-0.0612478	0.590274	0.773928		"Aldh18a1"	331.891	-0.115407	0.306001	0.492759
"Aldh1a1"	0.286864	0.0683902	0.276125	NA		"Aldh1a1"	0.12467	0.0600797	0.457042	NA		"Aldh1a1"	0.0929168	0.0583732	0.530332	NA
"Aldh1a2"	0.0925124	-0.0238515	0.54578	NA		"Aldh1a2"	0.332977	0.0901605	0.507947	NA		"Aldh1a2"	0.280241	0.0532486	0.715538	NA
"Aldh1a3"	14.6187	0.0750675	0.717275	0.825475		"Aldh1a3"	57.4244	2.66214	8.26173e-38	1.0581e-35	Y	"Aldh1a3"	46.7659	2.17408	8.35401e-24	5.37533e-22	Y
"Aldh1a7"	0.105306	0.0260848	0.512709	NA		"Aldh1a7"	0	NA	NA	NA		"Aldh1a7"	0	NA	NA	NA
"Aldh1b1"	1.55005	0.0447096	0.745549	NA		"Aldh1b1"	0.943393	-0.067979	0.746346	NA		"Aldh1b1"	1.88091	0.20205	0.498987	0.674262
"Aldh1l1"	22.8614	-0.558644	0.00433509	0.0205886	Y	"Aldh1l1"	24.274	-0.0254983	0.911356	0.961754		"Aldh1l1"	24.8505	-0.379266	0.108813	0.239715
"Aldh1l2"	278.675	-0.776265	2.33184e-15	3.23768e-13	Y	"Aldh1l2"	300.79	-0.00832554	0.942038	0.975652		"Aldh1l2"	269.925	-1.0033	2.1031e-20	1.06648e-18	Y
"Aldh2"	643.435	0.401541	5.83688e-05	0.000688512	Y	"Aldh2"	563.004	0.49284	2.34596e-06	2.96177e-05	Y	"Aldh2"	649.706	0.381991	0.0025739	0.0126826	Y
"Aldh3a1"	445.218	0.760882	2.58122e-13	2.55997e-11	Y	"Aldh3a1"	239.477	-0.39609	0.00141929	0.00911208	Y	"Aldh3a1"	365.729	0.273937	0.0353554	0.103605
"Aldh3a2"	542.773	-0.074621	0.309205	0.476029		"Aldh3a2"	480.515	0.0497769	0.555219	0.747312		"Aldh3a2"	560.954	-0.0409598	0.586042	0.745054
"Aldh3b1"	202.289	-0.364149	0.00128046	0.00807697	Y	"Aldh3b1"	129.468	-1.47895	9.19988e-22	5.26682e-20	Y	"Aldh3b1"	161.016	-1.35029	7.27091e-23	4.23857e-21	Y
"Aldh3b2"	0.192893	-0.0516969	0.354616	NA		"Aldh3b2"	0.163118	-0.0792168	0.428027	NA		"Aldh3b2"	0.277157	-0.0720102	0.654518	NA
"Aldh4a1"	126.937	0.378053	0.00216861	0.0121587	Y	"Aldh4a1"	97.4542	0.146666	0.329425	0.550611		"Aldh4a1"	112.262	0.0558827	0.690915	0.817981
"Aldh5a1"	22.9526	-0.255606	0.200797	0.354391		"Aldh5a1"	23.266	0.105473	0.661453	0.821231		"Aldh5a1"	27.4839	0.0937778	0.690724	0.817825
"Aldh6a1"	153.459	-0.201788	0.0867513	0.194461		"Aldh6a1"	143.169	0.0643776	0.610635	0.787247		"Aldh6a1"	168.068	0.00145446	0.989986	0.995532
"Aldh7a1"	87.7599	0.122302	0.381645	0.548406		"Aldh7a1"	70.6422	-0.00745808	0.963624	0.985751		"Aldh7a1"	94.2613	0.263987	0.076224	0.184096
"Aldh8a1"	0.178091	0.0358943	0.434064	NA		"Aldh8a1"	0	NA	NA	NA		"Aldh8a1"	0.0803162	0.0556594	0.546891	NA
"Aldh9a1"	221.534	0.0120424	0.902837	0.944283		"Aldh9a1"	184.669	-0.0497072	0.682057	0.835702		"Aldh9a1"	228.71	0.0584772	0.606292	0.758268
"Aldoa"	1512.28	0.32849	0.00326845	0.0166483	Y	"Aldoa"	1265.51	0.310857	0.00510883	0.0263021	Y	"Aldoa"	1441.56	0.160725	0.354013	0.541621
"Aldoart1"	2.46213	0.111924	0.494839	NA		"Aldoart1"	1.53258	-0.0609985	0.804769	NA		"Aldoart1"	2.20734	0.106535	0.728208	0.843465
"Aldoart2"	0.159633	-0.0320347	0.469235	NA		"Aldoart2"	0.135015	-0.0507258	0.537829	NA		"Aldoart2"	0.162384	-0.0753676	0.471034	NA
"Aldob"	0.457832	-0.0616726	0.469313	NA		"Aldob"	0.298133	-0.144126	0.278241	NA		"Aldob"	1.16912	0.211039	0.421721	NA
"Aldoc"	35.973	-0.463315	0.00911062	0.0361302	Y	"Aldoc"	37.2449	0.0379817	0.853915	0.931996		"Aldoc"	37.2157	-0.495267	0.0218078	0.0710484
"Alg1"	72.3679	0.341221	0.0277788	0.0842503		"Alg1"	48.8714	-0.184372	0.343253	0.565399		"Alg1"	69.5872	0.238851	0.199633	0.368347
"Alg10b"	763.097	-0.37436	1.03033e-05	0.000161486	Y	"Alg10b"	702.145	-0.128113	0.178156	0.368435		"Alg10b"	775.746	-0.398664	5.1793e-05	0.000436117	Y
"Alg11"	98.5583	-0.197411	0.146727	0.282078		"Alg11"	88.8716	-0.0285154	0.853813	0.931996		"Alg11"	103.208	-0.145849	0.309477	0.496597
"Alg12"	106.987	0.144076	0.25896	0.42336		"Alg12"	86.4277	0.0336471	0.82749	0.919244		"Alg12"	110.643	0.192846	0.145563	0.297027
"Alg13"	83.5278	-0.067875	0.654632	0.780165		"Alg13"	65.5566	-0.288656	0.112984	0.271701		"Alg13"	82.8016	-0.153916	0.366038	0.553439
"Alg14"	151.124	-0.226535	0.0522038	0.133675		"Alg14"	148.093	0.148554	0.239624	0.448513		"Alg14"	171.477	0.0443279	0.694667	0.820389
"Alg2"	291.673	-0.177206	0.0566351	0.141792		"Alg2"	268.891	0.0549065	0.579251	0.766188		"Alg2"	291.611	-0.237451	0.0117075	0.0430463	Y
"Alg3"	57.1852	0.280901	0.0898565	0.199452		"Alg3"	39.9125	-0.182145	0.367895	0.590191		"Alg3"	50.7402	-0.0420576	0.813227	0.896713
"Alg5"	137.924	-0.00915436	0.935107	0.96209		"Alg5"	126.868	0.21102	0.0964533	0.243446		"Alg5"	144.112	0.0712929	0.556987	0.722779
"Alg6"	81.2588	-0.33385	0.01514	0.0532904		"Alg6"	72.301	-0.187223	0.242776	0.452853		"Alg6"	91.2378	-0.0740681	0.591187	0.748227
"Alg8"	67.2793	0.223697	0.141016	0.274543		"Alg8"	48.9722	-0.151902	0.432159	0.649912		"Alg8"	63.2136	0.0435452	0.789404	0.88213
"Alg9"	151.504	0.123885	0.2832	0.450085		"Alg9"	121.808	-0.0226548	0.864369	0.938231		"Alg9"	150.621	0.0616541	0.612175	0.762131
"Alk"	0	NA	NA	NA		"Alk"	0	NA	NA	NA		"Alk"	0.381791	0.183051	0.235325	NA
"Alkbh1"	94.511	0.0929562	0.484436	0.642034		"Alkbh1"	77.2364	0.00434064	0.977902	0.990531		"Alkbh1"	85.0052	-0.239801	0.102368	0.229576
"Alkbh2"	12.8222	-0.133552	0.520878	0.674132		"Alkbh2"	9.34249	-0.487479	0.0882362	0.228271		"Alkbh2"	13.5608	-0.139329	0.609356	0.760288
"Alkbh3"	147.729	0.0279139	0.812015	0.889253		"Alkbh3"	118.509	-0.138473	0.300016	0.519673		"Alkbh3"	147.183	-0.0470422	0.711791	0.832579
"Alkbh4"	47.1754	0.358039	0.0315781	0.0924845		"Alkbh4"	35.4625	0.107909	0.603886	0.782444		"Alkbh4"	44.694	0.226223	0.235499	0.414166
"Alkbh5"	1099.9	0.168528	0.00990743	0.0386091	Y	"Alkbh5"	873.855	-0.00960897	0.900877	0.95647		"Alkbh5"	1051.17	-0.00642617	0.926592	0.959663
"Alkbh6"	41.3891	0.257406	0.155688	0.295407		"Alkbh6"	35.3546	0.29663	0.164176	0.349479		"Alkbh6"	43.735	0.364197	0.0994129	0.224965
"Alkbh7"	63.4302	0.0652652	0.666238	0.788423		"Alkbh7"	48.8338	-0.167907	0.365713	0.587819		"Alkbh7"	64.678	0.0551258	0.727573	0.843024
"Alkbh8"	65.8841	-0.315487	0.0520345	0.133387		"Alkbh8"	54.8878	-0.36482	0.0573989	0.168853		"Alkbh8"	69.7854	-0.208135	0.250758	0.432767
"Allc"	0	NA	NA	NA		"Allc"	0	NA	NA	NA		"Allc"	0.0803162	0.0556594	0.546891	NA
"Alms1"	405.926	-0.292743	0.00221121	0.0123272	Y	"Alms1"	378.386	-0.0123672	0.906902	0.959777		"Alms1"	438.024	-0.118592	0.363756	0.551516
"Alox12"	4.46925	-0.0897278	0.632927	NA		"Alox12"	3.72107	-0.150354	0.60271	0.781883		"Alox12"	3.84104	-0.415252	0.195638	0.36289
"Alox12b"	0.108773	0.0263241	0.509968	NA		"Alox12b"	0	NA	NA	NA		"Alox12b"	0	NA	NA	NA
"Alox12e"	0	NA	NA	NA		"Alox12e"	0	NA	NA	NA		"Alox12e"	0.0803162	0.0556594	0.546891	NA
"Alox15"	0.137215	0.0301294	0.475361	NA		"Alox15"	0	NA	NA	NA		"Alox15"	0	NA	NA	NA
"Alox5"	951.1	-0.268865	0.000228554	0.00210898	Y	"Alox5"	672.355	-0.915796	1.1213e-17	4.78689e-16	Y	"Alox5"	765.185	-1.16361	1.41653e-37	1.82292e-35	Y
"Alox5ap"	35.8571	-0.524702	0.00324827	0.0165711	Y	"Alox5ap"	36.6494	-0.0943533	0.653449	0.816033		"Alox5ap"	33.7581	-0.975272	4.90305e-06	5.30813e-05	Y
"Alox8"	7.21562	0.0396648	0.845867	NA		"Alox8"	5.52611	-0.119131	0.686271	0.838716		"Alox8"	7.33248	0.107273	0.730531	0.845151
"Aloxe3"	1.06308	0.00550058	0.963017	NA		"Aloxe3"	0.737144	-0.0587947	0.75505	NA		"Aloxe3"	1.08348	-0.00687498	0.978397	NA
"Alpi"	0.264939	-0.00505192	0.932841	NA		"Alpi"	0.135015	-0.0507258	0.537829	NA		"Alpi"	0.162384	-0.0753676	0.471034	NA
"Alpk1"	86.7317	-0.209295	0.121829	0.247644		"Alpk1"	87.5885	0.247801	0.0969483	0.244397		"Alpk1"	105.671	0.278429	0.0390533	0.111964
"Alpk2"	127.63	-0.508387	0.000110036	0.001171	Y	"Alpk2"	110.322	-0.469484	0.00125202	0.00824266	Y	"Alpk2"	119.998	-0.830626	2.97708e-08	4.93443e-07	Y
"Alpk3"	19.2839	-0.202251	0.313943	0.480627		"Alpk3"	9.48215	-1.84391	3.53451e-10	7.88316e-09	Y	"Alpk3"	12.3844	-1.81407	1.02973e-09	2.07789e-08	Y
"Alpl"	0	NA	NA	NA		"Alpl"	7.22635	1.97772	1.89863e-11	4.6799e-10	Y	"Alpl"	1.12851	0.616484	0.0146612	NA
"Alppl2"	0	NA	NA	NA		"Alppl2"	0	NA	NA	NA		"Alppl2"	0	NA	NA	NA
"Als2"	311.083	-0.0253965	0.774114	0.864832		"Als2"	254.74	-0.125741	0.223513	0.428967		"Als2"	319.541	-0.00858021	0.926788	0.959663
"Als2cl"	13.2964	0.00298824	0.988569	0.993027		"Als2cl"	17.1306	0.783458	0.00237054	0.0139372	Y	"Als2cl"	13.3231	-0.0304118	0.913427	0.952021
"Als2cr11"	0.0925124	-0.0238515	0.54578	NA		"Als2cr11"	0.0778627	-0.0384149	0.618695	NA		"Als2cr11"	0.174723	-0.004393	0.971994	NA
"Als2cr12"	0.925571	-0.0547909	0.614876	NA		"Als2cr12"	0.606631	-0.152704	0.372817	NA		"Als2cr12"	0.662812	-0.266256	0.205951	NA
"Alx1"	0	NA	NA	NA		"Alx1"	0	NA	NA	NA		"Alx1"	0	NA	NA	NA
"Alx3"	0	NA	NA	NA		"Alx3"	0.162224	0.0725974	0.408951	NA		"Alx3"	0	NA	NA	NA
"Alx4"	2.34413	-0.0528658	0.745312	NA		"Alx4"	1.35096	-0.327092	0.168062	NA		"Alx4"	2.2753	-0.0342027	0.909572	0.950332
"Alyref"	391.509	0.233043	0.00680084	0.0289864	Y	"Alyref"	324.632	0.176082	0.0929924	0.237168		"Alyref"	419.332	0.340251	0.0135095	0.048432	Y
"Alyref2"	22.0991	0.440521	0.0262435	0.0807209		"Alyref2"	14.9429	0.0595368	0.826764	0.919094		"Alyref2"	19.388	0.255731	0.323214	0.511066
"Amacr"	218.841	-0.426303	1.99463e-05	0.00028294	Y	"Amacr"	177.568	-0.574939	1.67488e-06	2.18311e-05	Y	"Amacr"	198.737	-0.864104	3.67127e-13	1.06784e-11	Y
"Ambn"	0	NA	NA	NA		"Ambn"	0	NA	NA	NA		"Ambn"	0	NA	NA	NA
"Ambp"	0	NA	NA	NA		"Ambp"	0	NA	NA	NA		"Ambp"	0	NA	NA	NA
"Ambra1"	248.223	-0.00224247	0.981432	0.988468		"Ambra1"	211.319	0.00310047	0.977327	0.990528		"Ambra1"	260.639	0.0806371	0.401156	0.587394
"Amd1"	672.001	-0.101681	0.200785	0.354391		"Amd1"	621.077	0.137907	0.105139	0.258693		"Amd1"	709.501	-0.0119578	0.89265	0.940789
"Amdhd1"	1.79537	-0.00605945	0.966905	NA		"Amdhd1"	1.03205	-0.204627	0.32834	NA		"Amdhd1"	1.63459	-0.184565	0.520758	0.693056
"Amdhd2"	175.335	0.452163	0.00238666	0.0131194	Y	"Amdhd2"	132.061	0.213249	0.202903	0.40184		"Amdhd2"	183.134	0.535353	0.00382545	0.0175346	Y
"Amelx"	0	NA	NA	NA		"Amelx"	0	NA	NA	NA		"Amelx"	0	NA	NA	NA
"Amer1"	214.908	-0.404995	0.000122285	0.00126487	Y	"Amer1"	200.652	-0.119264	0.319753	0.540448		"Amer1"	234.919	-0.196831	0.0735786	0.179358
"Amer2"	0.381565	0.0304114	0.682633	NA		"Amer2"	0.118686	-0.0459702	0.562591	NA		"Amer2"	0.373847	0.016911	0.910708	NA
"Amer3"	0	NA	NA	NA		"Amer3"	0	NA	NA	NA		"Amer3"	0	NA	NA	NA
"Amfr"	1238.4	0.106051	0.114173	0.235984		"Amfr"	1091.15	0.210138	0.0106703	0.0470229	Y	"Amfr"	1268.6	0.113527	0.215053	0.388394
"Amh"	1.67934	0.0304268	0.830552	NA		"Amh"	1.46248	0.0844546	0.724381	NA		"Amh"	2.53477	0.386548	0.211321	0.38348
"Amhr2"	0.49401	0.112267	0.158362	NA		"Amhr2"	0.327885	0.154608	0.215964	NA		"Amhr2"	0.939292	0.454967	0.04397	NA
"Amica1"	0	NA	NA	NA		"Amica1"	0	NA	NA	NA		"Amica1"	0	NA	NA	NA
"Amigo1"	48.9671	0.211787	0.190797	0.342425		"Amigo1"	33.8761	-0.27098	0.190529	0.385684		"Amigo1"	50.6576	0.278146	0.108729	0.239625
"Amigo2"	25.8387	0.266659	0.166428	0.310986		"Amigo2"	12.3602	-1.1287	6.54174e-05	0.000611497	Y	"Amigo2"	15.1738	-1.28403	4.22468e-06	4.66253e-05	Y
"Amigo3"	20.1691	0.0904797	0.656038	0.781052		"Amigo3"	17.2101	0.108693	0.673968	0.830725		"Amigo3"	21.2839	0.159757	0.508609	0.681928
"Ammecr1"	625.492	-0.282565	0.00266487	0.0142182	Y	"Ammecr1"	551.914	-0.167876	0.11517	0.275621		"Ammecr1"	668.984	-0.146355	0.15445	0.309422
"Ammecr1l"	429.488	-0.227924	0.00641822	0.0277872	Y	"Ammecr1l"	373.839	-0.157254	0.115155	0.275621		"Ammecr1l"	407.438	-0.462955	3.1988e-07	4.448e-06	Y
"Amn"	0.422441	0.0345677	0.649714	NA		"Amn"	0.484125	0.103798	0.48646	NA		"Amn"	0.292205	0.00312167	0.982548	NA
"Amn1"	71.4966	-0.43392	0.00349274	0.0175365	Y	"Amn1"	62.6514	-0.334171	0.0474961	0.14689		"Amn1"	74.2314	-0.400471	0.00845854	0.0332037	Y
"Amot"	651.492	0.037958	0.619725	0.751463		"Amot"	448.568	-0.612495	1.00188e-10	2.30915e-09	Y	"Amot"	548.887	-0.546136	1.72673e-09	3.3891e-08	Y
"Amotl1"	1983.52	-0.166564	0.00508812	0.0233385	Y	"Amotl1"	1588.7	-0.343419	4.60079e-07	6.68486e-06	Y	"Amotl1"	1798.06	-0.549829	2.78159e-18	1.25641e-16	Y
"Amotl2"	544.666	-0.312628	0.000230555	0.00212367	Y	"Amotl2"	600.908	0.414517	1.79505e-06	2.32533e-05	Y	"Amotl2"	563.367	-0.269566	0.00351378	0.0164318	Y
"Ampd1"	0.51842	0.00847835	0.922052	NA		"Ampd1"	0.358773	-0.0192662	0.888668	NA		"Ampd1"	0.721803	0.13899	0.542263	NA
"Ampd2"	287.055	0.16713	0.0746349	0.174242		"Ampd2"	241.936	0.162018	0.145196	0.320898		"Ampd2"	296.551	0.218115	0.0389156	0.111687
"Ampd3"	273.492	-0.159893	0.103953	0.220817		"Ampd3"	185.036	-0.953328	2.23976e-13	6.83649e-12	Y	"Ampd3"	229.166	-0.826181	3.40848e-12	8.91748e-11	Y
"Amph"	0.382844	-0.0381983	0.587979	NA		"Amph"	0.233588	-0.0934351	0.383581	NA		"Amph"	0.283221	-0.133685	0.318366	NA
"Amt"	5.27731	0.456005	0.0215851	NA		"Amt"	2.89966	0.165767	0.551179	NA		"Amt"	5.66907	0.852448	0.00763252	0.0306401	Y
"Amtn"	0	NA	NA	NA		"Amtn"	0	NA	NA	NA		"Amtn"	0	NA	NA	NA
"Amy1"	0.556175	-0.0935567	0.206043	NA		"Amy1"	0.474746	-0.15858	0.246503	NA		"Amy1"	0.973471	-0.0696572	0.752098	NA
"Amy2a3"	0	NA	NA	NA		"Amy2a3"	0	NA	NA	NA		"Amy2a3"	0	NA	NA	NA
"Amy2a4"	0	NA	NA	NA		"Amy2a4"	0	NA	NA	NA		"Amy2a4"	0	NA	NA	NA
"Amy2a5"	0	NA	NA	NA		"Amy2a5"	0	NA	NA	NA		"Amy2a5"	0	NA	NA	NA
"Amy2b"	0	NA	NA	NA		"Amy2b"	0	NA	NA	NA		"Amy2b"	0	NA	NA	NA
"Amz1"	4.9805	0.125117	0.513127	NA		"Amz1"	3.58589	0.0343872	0.90351	0.957869		"Amz1"	3.91947	-0.050062	0.875508	0.93117
"Amz2"	247.965	0.00983746	0.919669	0.953409		"Amz2"	216.888	0.0927628	0.394688	0.616679		"Amz2"	252.889	0.0185563	0.863763	0.925576
"Anapc1"	1200.65	-0.0596366	0.381207	0.548192		"Anapc1"	985.476	-0.157029	0.0499896	0.15266		"Anapc1"	1172.19	-0.18372	0.0577474	0.150273
"Anapc10"	108.718	-0.411609	0.00124514	0.00793476	Y	"Anapc10"	98.4088	-0.225346	0.132779	0.302726		"Anapc10"	115.382	-0.344549	0.00799458	0.0318127	Y
"Anapc11"	223.003	0.221188	0.0289721	0.0867399		"Anapc11"	180.449	0.10724	0.384996	0.606109		"Anapc11"	239.49	0.34048	0.00310589	0.0148292	Y
"Anapc13"	58.0122	0.114232	0.485145	0.642626		"Anapc13"	46.6717	-0.00697836	0.971053	0.988888		"Anapc13"	60.8055	0.180026	0.293198	0.479443
"Anapc15"	92.2725	0.135132	0.335412	0.501959		"Anapc15"	82.7439	0.274545	0.0701716	0.193936		"Anapc15"	107.843	0.459327	0.000709605	0.00427738	Y
"Anapc16"	288.126	0.00564217	0.949397	0.969812		"Anapc16"	248.662	0.0556793	0.597183	0.778877		"Anapc16"	287.09	-0.0732189	0.469104	0.649433
"Anapc2"	341.11	-0.0575838	0.662339	0.785521		"Anapc2"	298.972	0.0251133	0.866991	0.939511		"Anapc2"	346.555	-0.0677268	0.674727	0.807506
"Anapc4"	430.8	-0.148159	0.0661669	0.158784		"Anapc4"	384.562	-0.00504211	0.955689	0.982337		"Anapc4"	455.209	-0.0550246	0.50093	0.675817
"Anapc5"	1069.56	0.16946	0.0359107	0.101465		"Anapc5"	894.835	0.135781	0.152339	0.333071		"Anapc5"	1081.1	0.141695	0.216609	0.390584
"Anapc7"	160.001	0.0101701	0.939901	0.96473		"Anapc7"	136.67	0.0297777	0.840161	0.926362		"Anapc7"	169.015	0.0963351	0.505033	0.679337
"Ang"	10.7447	0.061071	0.7707	0.86257		"Ang"	11.8168	0.504165	0.0687888	0.191092		"Ang"	9.61888	-0.133627	0.655641	0.794069
"Ang2"	3.38695	0.160141	0.379856	NA		"Ang2"	4.94078	0.750708	0.0106268	0.0468625	Y	"Ang2"	5.76827	0.850768	0.00796027	0.0317132	Y
"Ang3"	0	NA	NA	NA		"Ang3"	0	NA	NA	NA		"Ang3"	0	NA	NA	NA
"Ang4"	0	NA	NA	NA		"Ang4"	0	NA	NA	NA		"Ang4"	0.380465	0.210344	0.199378	NA
"Ang5"	0	NA	NA	NA		"Ang5"	0	NA	NA	NA		"Ang5"	0	NA	NA	NA
"Ang6"	0	NA	NA	NA		"Ang6"	0	NA	NA	NA		"Ang6"	0	NA	NA	NA
"Angel1"	33.49	0.128154	0.510049	0.665149		"Angel1"	25.7533	-0.0716419	0.769747	0.886654		"Angel1"	32.7853	0.054193	0.822392	0.902224
"Angel2"	320.474	-0.199158	0.0215964	0.0697265		"Angel2"	299.593	0.0809394	0.409032	0.630107		"Angel2"	349.462	-0.0132655	0.87917	0.932853
"Angpt1"	768.94	0.126399	0.0727298	0.171168		"Angpt1"	582.395	-0.19138	0.0238029	0.087023		"Angpt1"	684.406	-0.270355	0.000396334	0.00259175	Y
"Angpt2"	19.505	-0.184793	0.361224	0.528012		"Angpt2"	17.2334	-0.128199	0.623118	0.795008		"Angpt2"	21.3679	-0.0328131	0.894485	0.94179
"Angpt4"	21.6139	-0.319752	0.118291	0.242374		"Angpt4"	12.397	-1.60847	2.39858e-08	4.19094e-07	Y	"Angpt4"	15.3329	-1.76464	3.25568e-09	6.21129e-08	Y
"Angptl1"	0.962549	-0.248163	0.0331512	NA		"Angptl1"	1.40608	-0.0908077	0.705119	NA		"Angptl1"	2.18675	0.0261953	0.930804	0.96152
"Angptl2"	1623.06	0.541671	1.77074e-10	9.95156e-09	Y	"Angptl2"	1572.99	0.857392	1.61418e-22	9.92724e-21	Y	"Angptl2"	1956.33	0.897715	5.43687e-10	1.13401e-08	Y
"Angptl3"	5.13692	-0.327694	0.0742131	NA		"Angptl3"	4.6696	-0.417775	0.151567	0.331557		"Angptl3"	5.45741	-0.62483	0.0520465	0.139209
"Angptl4"	313.655	1.10083	1.20584e-18	2.49672e-16	Y	"Angptl4"	125.201	-0.735573	6.51854e-06	7.58239e-05	Y	"Angptl4"	200.9	0.130487	0.389324	0.576005
"Angptl6"	2.40839	0.00317478	0.984216	NA		"Angptl6"	1.46447	-0.218946	0.350443	NA		"Angptl6"	3.45903	0.361818	0.25851	0.441454
"Angptl7"	1.92843	-0.0729164	0.609723	NA		"Angptl7"	1.6894	-0.103201	0.658102	NA		"Angptl7"	1.98628	-0.109956	0.677439	0.809074
"Ank"	1731.6	0.288216	0.00194679	0.0111426	Y	"Ank"	1619.12	0.539338	4.16009e-10	9.19587e-09	Y	"Ank"	1828.8	0.375103	0.00381433	0.0174954	Y
"Ank1"	228.56	-0.767141	1.45237e-14	1.71409e-12	Y	"Ank1"	154.426	-1.87954	1.37006e-36	1.73676e-34	Y	"Ank1"	197.918	-1.51833	2.67747e-38	3.61617e-36	Y
"Ank2"	176.308	-0.176772	0.0907834	0.200954		"Ank2"	147.612	-0.21773	0.0704467	0.19435		"Ank2"	159.72	-0.53479	1.67127e-05	0.000159873	Y
"Ank3"	260.313	-0.0873448	0.377463	0.544367		"Ank3"	189.79	-0.56527	2.6106e-06	3.2759e-05	Y	"Ank3"	227.534	-0.555426	7.2265e-06	7.54221e-05	Y
"Ankar"	0	NA	NA	NA		"Ankar"	0	NA	NA	NA		"Ankar"	0	NA	NA	NA
"Ankdd1b"	15.4256	-0.269594	0.195156	0.347605		"Ankdd1b"	13.4256	-0.257478	0.348686	0.570131		"Ankdd1b"	16.9397	-0.199528	0.479249	0.657293
"Ankef1"	0.178091	0.0358943	0.434064	NA		"Ankef1"	0	NA	NA	NA		"Ankef1"	0	NA	NA	NA
"Ankfn1"	0	NA	NA	NA		"Ankfn1"	0	NA	NA	NA		"Ankfn1"	0	NA	NA	NA
"Ankfy1"	879.625	-0.128684	0.116072	0.238739		"Ankfy1"	752.142	-0.107211	0.2526	0.464353		"Ankfy1"	880.162	-0.186134	0.0516492	0.138509
"Ankhd1"	515.623	-0.201866	0.013947	0.0501581		"Ankhd1"	432.858	-0.239444	0.0257441	0.0922733		"Ankhd1"	511.414	-0.284153	0.00450082	0.0199986	Y
"Ankib1"	719.455	-0.0496808	0.498439	0.654633		"Ankib1"	635.72	0.0663115	0.43341	0.650965		"Ankib1"	735.02	-0.0420684	0.591505	0.74849
"Ankk1"	0	NA	NA	NA		"Ankk1"	0	NA	NA	NA		"Ankk1"	0	NA	NA	NA
"Ankle1"	35.2134	0.329981	0.0623649	0.152072		"Ankle1"	25.2063	-0.0482219	0.833845	0.922592		"Ankle1"	39.7162	0.619749	0.00149577	0.00807434	Y
"Ankle2"	567.396	-0.190336	0.0153163	0.0537505		"Ankle2"	511.66	-0.0114072	0.894486	0.953101		"Ankle2"	606.418	-0.0628442	0.402393	0.588142
"Ankmy1"	1.59043	-0.123209	0.374588	NA		"Ankmy1"	0.894398	-0.374012	0.0606157	NA		"Ankmy1"	1.17059	-0.500082	0.0519005	NA
"Ankmy2"	170.867	-0.0298451	0.80026	0.881855		"Ankmy2"	158.529	0.199581	0.105566	0.259333		"Ankmy2"	184.35	0.130393	0.279224	0.4645
"Ankra2"	77.6901	-0.277851	0.0565103	0.14154		"Ankra2"	69.5558	-0.156558	0.324054	0.545184		"Ankra2"	88.5133	0.013181	0.925943	0.959276
"Ankrd1"	1226.66	-0.328947	0.000245264	0.00221469	Y	"Ankrd1"	1025.49	-0.381648	0.000260735	0.00208035	Y	"Ankrd1"	1083.53	-0.84564	7.68316e-13	2.16095e-11	Y
"Ankrd10"	204.445	-0.388438	0.000347598	0.00291006	Y	"Ankrd10"	147.64	-0.946411	1.68739e-12	4.7534e-11	Y	"Ankrd10"	196.964	-0.60062	2.32009e-07	3.31396e-06	Y
"Ankrd11"	990.35	0.164537	0.0477095	0.125071		"Ankrd11"	765.044	-0.0918638	0.279899	0.496103		"Ankrd11"	958.138	0.0255278	0.791868	0.883078
"Ankrd12"	464.54	-0.235371	0.0202399	0.0662243		"Ankrd12"	421.377	-0.0476061	0.70544	0.850017		"Ankrd12"	489.573	-0.142469	0.2095	0.381243
"Ankrd13a"	561.738	-0.0185519	0.80365	0.884353		"Ankrd13a"	483.522	0.0238876	0.776988	0.889388		"Ankrd13a"	581.067	0.0226465	0.777315	0.874143
"Ankrd13b"	255.261	0.188989	0.0931754	0.204473		"Ankrd13b"	223.848	0.276654	0.0332684	0.1124		"Ankrd13b"	266.678	0.265339	0.0462566	0.127704
"Ankrd13c"	330.62	-0.125323	0.170581	0.316473		"Ankrd13c"	285.678	-0.0675585	0.529848	0.727829		"Ankrd13c"	325.491	-0.227056	0.0237466	0.0761286
"Ankrd13d"	30.0312	0.125943	0.507974	0.663836		"Ankrd13d"	23.3901	-0.0517745	0.82513	0.918183		"Ankrd13d"	28.9079	0.057814	0.811309	0.895393
"Ankrd16"	42.4482	-0.030804	0.861449	0.920324		"Ankrd16"	34.3356	-0.146617	0.483929	0.691097		"Ankrd16"	42.7598	-0.00209023	0.991958	0.996194
"Ankrd17"	1014.76	-0.283063	0.000956484	0.00646141	Y	"Ankrd17"	886.942	-0.195222	0.0542612	0.161962		"Ankrd17"	981.748	-0.456736	2.92757e-06	3.33347e-05	Y
"Ankrd2"	4.28768	0.181256	0.310128	NA		"Ankrd2"	1.55174	-0.476617	0.0435685	NA		"Ankrd2"	2.02407	-0.571821	0.0485068	0.132389
"Ankrd22"	0.242521	0.0623517	0.299181	NA		"Ankrd22"	0	NA	NA	NA		"Ankrd22"	0	NA	NA	NA
"Ankrd23"	22.2512	0.155345	0.424105	0.589118		"Ankrd23"	11.3916	-0.974382	0.000645171	0.0046356	Y	"Ankrd23"	17.2441	-0.480101	0.0713327	0.175297
"Ankrd24"	38.7645	0.0449401	0.794826	0.878362		"Ankrd24"	35.2006	0.223515	0.271369	0.486187		"Ankrd24"	44.4603	0.359374	0.0493077	0.133932
"Ankrd26"	106.529	0.0776205	0.582963	0.722703		"Ankrd26"	78.5763	-0.28045	0.106453	0.260907		"Ankrd26"	102.87	-0.048584	0.770713	0.870018
"Ankrd27"	136.377	0.0274351	0.8219	0.895243		"Ankrd27"	111.328	-0.0846472	0.541819	0.73718		"Ankrd27"	136.727	-0.0325674	0.798751	0.887739
"Ankrd28"	390.659	-0.07772	0.490144	0.6468		"Ankrd28"	360.043	0.148913	0.23604	0.444022		"Ankrd28"	463.539	0.324522	0.0113691	0.0420745	Y
"Ankrd29"	34.8258	-0.320806	0.0824196	0.187313		"Ankrd29"	34.4733	0.0482409	0.828344	0.919905		"Ankrd29"	39.7243	-0.0795697	0.706518	0.829153
"Ankrd32"	115.321	-0.100283	0.427597	0.591938		"Ankrd32"	99.4427	-0.0538803	0.704064	0.848936		"Ankrd32"	122.864	0.00107929	0.993293	0.996727
"Ankrd33"	0	NA	NA	NA		"Ankrd33"	0	NA	NA	NA		"Ankrd33"	0	NA	NA	NA
"Ankrd33b"	362.686	0.226503	0.00882573	0.0353479	Y	"Ankrd33b"	221.257	-0.776987	9.95197e-12	2.55441e-10	Y	"Ankrd33b"	306.673	-0.279912	0.00606442	0.0255718	Y
"Ankrd34a"	6.69484	-0.0616763	0.763671	NA		"Ankrd34a"	6.69498	0.156332	0.594325	0.776781		"Ankrd34a"	8.40097	0.292072	0.332579	0.520504
"Ankrd34b"	0	NA	NA	NA		"Ankrd34b"	0	NA	NA	NA		"Ankrd34b"	0	NA	NA	NA
"Ankrd34c"	0	NA	NA	NA		"Ankrd34c"	0	NA	NA	NA		"Ankrd34c"	0	NA	NA	NA
"Ankrd35"	14.7333	-0.037498	0.856667	0.917458		"Ankrd35"	10.3754	-0.451325	0.111391	0.26912		"Ankrd35"	13.2879	-0.305305	0.284439	0.469851
"Ankrd36"	0	NA	NA	NA		"Ankrd36"	0	NA	NA	NA		"Ankrd36"	0.0803162	0.0556594	0.546891	NA
"Ankrd37"	13.2799	0.0646033	0.756056	0.851916		"Ankrd37"	10.9029	0.0428659	0.877383	0.945009		"Ankrd37"	12.1949	-0.122218	0.660429	0.797276
"Ankrd39"	30.4729	-0.0434313	0.81659	0.891938		"Ankrd39"	23.0591	-0.350872	0.145858	0.322017		"Ankrd39"	29.1714	-0.213157	0.365854	0.553345
"Ankrd40"	712.296	-0.109505	0.124514	0.251388		"Ankrd40"	599.32	-0.133126	0.104224	0.257378		"Ankrd40"	713.603	-0.172568	0.0248293	0.0790056
"Ankrd42"	45.0708	0.17418	0.294912	0.462285		"Ankrd42"	34.552	-0.0444952	0.82906	0.919919		"Ankrd42"	43.7117	0.0760161	0.683166	0.812588
"Ankrd44"	124.964	-0.171442	0.178233	0.326226		"Ankrd44"	136.48	0.473871	0.000565231	0.00410635	Y	"Ankrd44"	156.86	0.397152	0.0014089	0.00769675	Y
"Ankrd45"	1.03156	0.0766266	0.519076	NA		"Ankrd45"	1.52769	0.380659	0.107492	NA		"Ankrd45"	1.25016	0.279575	0.304135	NA
"Ankrd46"	318.427	-0.121331	0.164818	0.3088		"Ankrd46"	285.111	0.0316543	0.745799	0.873976		"Ankrd46"	334.363	-0.0487415	0.598826	0.753554
"Ankrd49"	138.81	-0.124047	0.285492	0.452453		"Ankrd49"	121.987	-0.0244562	0.854828	0.932591		"Ankrd49"	140.464	-0.144747	0.250026	0.43208
"Ankrd50"	599.929	-0.273177	0.000242912	0.00219682	Y	"Ankrd50"	573.421	0.0788088	0.325347	0.54604		"Ankrd50"	616.64	-0.247257	0.00156523	0.0083895	Y
"Ankrd52"	753.949	-0.026421	0.778119	0.867173		"Ankrd52"	642.002	-0.0199988	0.86127	0.936177		"Ankrd52"	746.046	-0.111858	0.336982	0.524864
"Ankrd53"	1.2843	0.127638	0.321073	NA		"Ankrd53"	0.331564	-0.153041	0.262723	NA		"Ankrd53"	0.479238	-0.171601	0.381172	NA
"Ankrd54"	167.939	0.472513	0.00038397	0.00316232	Y	"Ankrd54"	124.855	0.195289	0.244058	0.454313		"Ankrd54"	165.084	0.426581	0.00477812	0.0209982	Y
"Ankrd55"	8.2493	0.238928	0.249022	0.412196		"Ankrd55"	8.29619	0.61401	0.0335126	0.112993		"Ankrd55"	12.9902	1.13677	4.91432e-05	0.000417152	Y
"Ankrd6"	38.5417	-0.207022	0.242389	0.404507		"Ankrd6"	31.2322	-0.372831	0.092801	0.236826		"Ankrd6"	38.1799	-0.320826	0.109297	0.240511
"Ankrd60"	0	NA	NA	NA		"Ankrd60"	0	NA	NA	NA		"Ankrd60"	0	NA	NA	NA
"Ankrd61"	1.9902	0.0429183	0.784863	NA		"Ankrd61"	1.62199	0.0337498	0.892657	NA		"Ankrd61"	2.38739	0.220414	0.479532	0.657351
"Ankrd63"	0.108773	0.0263241	0.509968	NA		"Ankrd63"	0.260889	0.116961	0.289427	NA		"Ankrd63"	0.335908	0.198864	0.213427	NA
"Ankrd7"	0	NA	NA	NA		"Ankrd7"	0.203215	0.0827452	0.374491	NA		"Ankrd7"	0	NA	NA	NA
"Ankrd9"	76.8726	0.279782	0.0581583	0.144502		"Ankrd9"	54.8389	-0.146512	0.413694	0.633936		"Ankrd9"	72.3619	0.0633873	0.694951	0.820551
"Anks1"	173.149	0.300346	0.0057944	0.0257572	Y	"Anks1"	116.924	-0.315076	0.0197528	0.0758078		"Anks1"	159.665	0.0685121	0.571021	0.73321
"Anks1b"	1.15942	0.0302311	0.797988	NA		"Anks1b"	0.705365	-0.0651028	0.72782	NA		"Anks1b"	0.633969	-0.233791	0.269342	NA
"Anks3"	82.0568	0.232764	0.109154	0.228432		"Anks3"	62.6715	0.00462026	0.979764	0.990562		"Anks3"	87.9402	0.389585	0.0114928	0.0424747	Y
"Anks4b"	0	NA	NA	NA		"Anks4b"	0	NA	NA	NA		"Anks4b"	0	NA	NA	NA
"Anks6"	20.8001	0.374442	0.0625066	0.152261		"Anks6"	16.9533	0.392611	0.122245	0.287296		"Anks6"	24.3405	0.784587	0.000675337	0.00410346	Y
"Ankub1"	0.864756	-0.145919	0.170969	NA		"Ankub1"	0.978142	-0.132047	0.519744	NA		"Ankub1"	0.854517	-0.349735	0.131455	NA
"Ankzf1"	84.7558	0.311407	0.0349335	0.0995376		"Ankzf1"	58.8258	-0.174753	0.339831	0.561882		"Ankzf1"	79.2139	0.117831	0.460067	0.64073
"Anln"	1619.02	0.0910456	0.197652	0.350359		"Anln"	1259.83	-0.15478	0.0662192	0.186498		"Anln"	1636.73	0.0632024	0.533021	0.703594
"Ano1"	15.3167	-0.0082105	0.968266	0.981236		"Ano1"	20.1563	0.839669	0.000697335	0.00495594	Y	"Ano1"	24.7712	0.921038	0.000327436	0.00218841	Y
"Ano10"	289.751	0.309735	0.000788332	0.00557454	Y	"Ano10"	249.949	0.362262	0.00066006	0.00473164	Y	"Ano10"	313.067	0.457211	2.42275e-06	2.80312e-05	Y
"Ano2"	0.137215	0.0301294	0.475361	NA		"Ano2"	0.162224	0.0725974	0.408951	NA		"Ano2"	0.173233	0.124251	0.334855	NA
"Ano3"	0.541615	-0.0219796	0.796632	NA		"Ano3"	0.561306	0.00442054	0.979133	NA		"Ano3"	0.516778	-0.0651399	0.732254	NA
"Ano4"	0	NA	NA	NA		"Ano4"	0.162224	0.0725974	0.408951	NA		"Ano4"	0.0803162	0.0556594	0.546891	NA
"Ano5"	473.699	-1.53294	3.03778e-57	7.17037e-54	Y	"Ano5"	337.175	-3.03397	8.39451e-123	1.38019e-119	Y	"Ano5"	395.827	-3.39277	5.78059e-156	1.97133e-152	Y
"Ano6"	1428.51	0.0107285	0.85568	0.916816		"Ano6"	1308.23	0.220852	0.00242261	0.014203	Y	"Ano6"	1433.73	-0.0390445	0.547599	0.715332
"Ano7"	0.159633	-0.0320347	0.469235	NA		"Ano7"	0.135015	-0.0507258	0.537829	NA		"Ano7"	0.162384	-0.0753676	0.471034	NA
"Ano8"	327.584	0.0843961	0.461106	0.621443		"Ano8"	289.932	0.205115	0.0993998	0.24861		"Ano8"	334.73	0.0974716	0.452327	0.634598
"Ano9"	0.200761	-0.0432265	0.397344	NA		"Ano9"	0.17051	-0.069795	0.455367	NA		"Ano9"	0.204868	-0.102269	0.387186	NA
"Anp32a"	283.672	0.119877	0.194955	0.347383		"Anp32a"	273.622	0.455678	2.57873e-05	0.000263234	Y	"Anp32a"	338.348	0.502958	3.87148e-06	4.31814e-05	Y
"Anp32b"	189.97	0.0609959	0.759695	0.85463		"Anp32b"	136.874	-0.309226	0.226066	0.431845		"Anp32b"	197.952	0.131804	0.530508	0.701771
"Anp32e"	467.442	-0.450333	4.25454e-05	0.000533604	Y	"Anp32e"	397.623	-0.455716	0.000131516	0.00114493	Y	"Anp32e"	500.922	-0.307447	0.0128836	0.046555	Y
"Anpep"	448.779	0.0769891	0.539011	0.688688		"Anpep"	471.164	0.606615	7.3443e-07	1.0217e-05	Y	"Anpep"	520.425	0.413529	0.00100735	0.00578456	Y
"Antxr1"	520.289	-0.463065	2.49541e-06	4.89217e-05	Y	"Antxr1"	595.769	0.376943	0.000721233	0.005117	Y	"Antxr1"	614.435	-0.0262447	0.801637	0.889107
"Antxr2"	1031.36	0.17224	0.0170775	0.0584029		"Antxr2"	649.675	-0.755259	1.24686e-19	6.02716e-18	Y	"Antxr2"	801.239	-0.661926	1.25465e-13	3.82878e-12	Y
"Antxrl"	1.41419	0.118268	0.360261	NA		"Antxrl"	0.629492	-0.0374663	0.823898	NA		"Antxrl"	1.14058	0.13932	0.580769	NA
"Anxa1"	1461.51	0.149035	0.17706	0.324633		"Anxa1"	1292.2	0.263371	0.0188243	0.0731024		"Anxa1"	1514.42	0.188728	0.229104	0.40624
"Anxa10"	0	NA	NA	NA		"Anxa10"	0	NA	NA	NA		"Anxa10"	0	NA	NA	NA
"Anxa11"	190.413	-0.196712	0.143158	0.276839		"Anxa11"	149.209	-0.449769	0.00280555	0.0160985	Y	"Anxa11"	182.01	-0.407599	0.00800571	0.0318314	Y
"Anxa13"	1.54281	-0.177548	0.20346	NA		"Anxa13"	1.36161	-0.210486	0.369608	NA		"Anxa13"	1.56547	-0.391086	0.163042	0.321255
"Anxa2"	1224.75	0.227685	0.0657939	0.158179		"Anxa2"	1172.43	0.531652	3.43443e-05	0.000344915	Y	"Anxa2"	1276.81	0.251594	0.311532	0.498955
"Anxa3"	952.436	0.0798707	0.412919	0.578621		"Anxa3"	864.573	0.260918	0.0139744	0.0575992		"Anxa3"	983.966	0.108338	0.480411	0.658159
"Anxa4"	975.752	0.0914774	0.302012	0.469023		"Anxa4"	868.233	0.225029	0.0117736	0.050401		"Anxa4"	1011.93	0.130231	0.342474	0.53009
"Anxa5"	909.664	0.217794	0.0419844	0.113987		"Anxa5"	817.556	0.374026	0.000538947	0.00395005	Y	"Anxa5"	916.875	0.184349	0.256572	0.439244
"Anxa6"	1684.11	0.116133	0.276787	0.442935		"Anxa6"	1428.91	0.122884	0.261674	0.473736		"Anxa6"	1618.26	-0.0444848	0.77153	0.870652
"Anxa7"	1117.41	0.0219576	0.788112	0.873607		"Anxa7"	1009.31	0.195281	0.0227465	0.0841761		"Anxa7"	1105.85	-0.0673308	0.524483	0.696164
"Anxa8"	507.83	0.166481	0.0680886	0.162405		"Anxa8"	692.391	1.23789	5.24805e-35	6.20919e-33	Y	"Anxa8"	597.561	0.511619	6.78396e-05	0.000550833	Y
"Anxa9"	18.2651	0.119418	0.559898	0.703868		"Anxa9"	15.2132	0.139202	0.598434	0.779593		"Anxa9"	18.6761	0.205901	0.411378	0.597171
"Aoah"	0.10038	-0.0244933	0.537144	NA		"Aoah"	0.0852551	-0.0401081	0.604762	NA		"Aoah"	0.195351	-0.00224563	0.986112	NA
"Aoc1"	0	NA	NA	NA		"Aoc1"	0	NA	NA	NA		"Aoc1"	0	NA	NA	NA
"Aoc2"	10.0309	0.208099	0.31881	0.485099		"Aoc2"	7.18562	-0.0130618	0.964466	0.986077		"Aoc2"	9.05775	0.0666725	0.825297	0.903659
"Aoc3"	2.14757	-0.0641538	0.685396	NA		"Aoc3"	2.58863	0.193649	0.482074	NA		"Aoc3"	2.71198	0.130071	0.677742	0.809074
"Aox1"	85.2069	0.775506	3.76623e-08	1.24114e-06	Y	"Aox1"	65.5218	0.60496	0.000238988	0.00192914	Y	"Aox1"	99.9302	1.11198	7.31263e-11	1.69071e-09	Y
"Aox2"	1.77746	-0.114813	0.443798	NA		"Aox2"	1.63597	-0.123916	0.611626	NA		"Aox2"	1.35093	-0.473927	0.0820908	NA
"Aox3"	0.595222	-0.0463181	0.557008	NA		"Aox3"	0.941396	0.0928345	0.61927	NA		"Aox3"	0.506707	-0.133795	0.428467	NA
"Aox4"	0.105306	0.0260848	0.512709	NA		"Aox4"	0	NA	NA	NA		"Aox4"	0	NA	NA	NA
"Ap1ar"	216.248	0.0669229	0.494969	0.651283		"Ap1ar"	185.499	0.0976369	0.419483	0.63973		"Ap1ar"	228.218	0.151155	0.132847	0.277804
"Ap1b1"	453.671	-0.00256899	0.975862	0.985127		"Ap1b1"	352.585	-0.252216	0.0155599	0.0626177		"Ap1b1"	431.646	-0.199877	0.0418107	0.11823
"Ap1g1"	327.516	-0.153562	0.0940004	0.205552		"Ap1g1"	289.535	-0.0347181	0.719201	0.859099		"Ap1g1"	331.825	-0.172152	0.0719826	0.176491
"Ap1g2"	35.2902	0.332011	0.0609337	0.149727		"Ap1g2"	22.8028	-0.290969	0.222545	0.427704		"Ap1g2"	32.2174	0.166379	0.455718	0.637157
"Ap1m1"	279.768	0.337144	0.000657668	0.00483425	Y	"Ap1m1"	204.835	-0.0335448	0.779605	0.891483		"Ap1m1"	269.586	0.207593	0.0602773	0.155111
"Ap1m2"	0.159633	-0.0320347	0.469235	NA		"Ap1m2"	0.135015	-0.0507258	0.537829	NA		"Ap1m2"	0.242701	-0.022673	0.867671	NA
"Ap1s1"	301.883	0.380877	0.000941178	0.00639113	Y	"Ap1s1"	226.641	0.0933474	0.476769	0.685679		"Ap1s1"	303.192	0.355168	0.00657045	0.0272424	Y
"Ap1s2"	463.189	-0.294767	0.00221645	0.012341	Y	"Ap1s2"	398.863	-0.249392	0.0223639	0.0831007		"Ap1s2"	458.772	-0.400917	0.00017046	0.00124411	Y
"Ap1s3"	35.8246	-0.455475	0.0143479	0.0512356		"Ap1s3"	32.8413	-0.297507	0.202909	0.40184		"Ap1s3"	36.67	-0.464764	0.0463764	0.127957
"Ap2a1"	512.286	0.157264	0.0555591	0.139845		"Ap2a1"	434.57	0.159487	0.0886926	0.229118		"Ap2a1"	528.855	0.19608	0.0207944	0.0683673
"Ap2a2"	1203.88	0.146776	0.0256043	0.0793332		"Ap2a2"	1022.87	0.155442	0.0347462	0.116129		"Ap2a2"	1191.8	0.0637196	0.385938	0.571964
"Ap2b1"	1569.41	-0.0558987	0.397994	0.564626		"Ap2b1"	1413.05	0.112125	0.139158	0.312317		"Ap2b1"	1572.85	-0.109802	0.124566	0.265377
"Ap2m1"	958.971	0.199322	0.0197386	0.0648717		"Ap2m1"	861.329	0.352022	7.68615e-05	0.000709926	Y	"Ap2m1"	983.827	0.210606	0.102714	0.229993
"Ap2s1"	259.499	0.232988	0.0268974	0.0822391		"Ap2s1"	216.017	0.191164	0.109645	0.266613		"Ap2s1"	264.658	0.228657	0.0629413	0.159766
"Ap3b1"	428.669	-0.0458367	0.604419	0.740127		"Ap3b1"	363.556	-0.0474347	0.626077	0.796738		"Ap3b1"	446.944	0.0155453	0.865499	0.926745
"Ap3b2"	0	NA	NA	NA		"Ap3b2"	0	NA	NA	NA		"Ap3b2"	0	NA	NA	NA
"Ap3d1"	1023.36	0.211293	0.00146622	0.0089382	Y	"Ap3d1"	796.983	-0.0208435	0.791141	0.897976		"Ap3d1"	981.239	0.0454849	0.517428	0.690224
"Ap3m1"	533.486	-0.306433	0.000938565	0.00638208	Y	"Ap3m1"	481.111	-0.12536	0.215462	0.418364		"Ap3m1"	541.457	-0.336282	0.0013377	0.00734902	Y
"Ap3m2"	71.4238	0.00335968	0.982632	0.989338		"Ap3m2"	65.2082	0.19167	0.30557	0.525484		"Ap3m2"	78.8122	0.217172	0.1804	0.34451
"Ap3s1"	472.77	-0.0816699	0.385157	0.551921		"Ap3s1"	422.894	0.0702646	0.477839	0.686424		"Ap3s1"	500.758	0.0157431	0.892447	0.940649
"Ap3s2"	264.52	-0.0844599	0.384545	0.55149		"Ap3s2"	237.036	0.0752541	0.485307	0.692269		"Ap3s2"	271.999	-0.0596096	0.568507	0.731397
"Ap4b1"	144.529	-0.0531601	0.645116	0.772725		"Ap4b1"	127.338	0.0477181	0.713994	0.855429		"Ap4b1"	157.925	0.122362	0.287116	0.473013
"Ap4e1"	254.581	-0.349245	0.000736479	0.00526753	Y	"Ap4e1"	221.149	-0.273805	0.0207217	0.0784833		"Ap4e1"	252.071	-0.44219	0.000177418	0.00129144	Y
"Ap4m1"	77.626	0.0586956	0.668779	0.790004		"Ap4m1"	64.376	0.00170049	0.992259	0.996302		"Ap4m1"	81.2097	0.123084	0.388705	0.575214
"Ap4s1"	39.9665	0.358939	0.0364592	0.102621		"Ap4s1"	32.4805	0.301511	0.155232	0.337317		"Ap4s1"	44.0858	0.572733	0.00375568	0.0173079	Y
"Ap5b1"	53.1608	0.606333	0.000151044	0.00150305	Y	"Ap5b1"	34.8137	0.0954566	0.646556	0.810675		"Ap5b1"	49.9145	0.534336	0.00515628	0.0224074	Y
"Ap5m1"	135.53	-0.389953	0.00133774	0.00834461	Y	"Ap5m1"	122.524	-0.223715	0.105702	0.259463		"Ap5m1"	143.484	-0.319553	0.00878601	0.0342037	Y
"Ap5s1"	95.5079	0.444528	0.000813546	0.0057134	Y	"Ap5s1"	74.8227	0.284873	0.0811894	0.21524		"Ap5s1"	100.093	0.547487	0.000169908	0.00124207	Y
"Ap5z1"	105.863	0.269298	0.0476006	0.124885		"Ap5z1"	80.4572	0.0192823	0.908174	0.960086		"Ap5z1"	101.242	0.145031	0.370873	0.558151
"Apaf1"	399.098	0.0747636	0.417534	0.582819		"Apaf1"	266.448	-0.667015	1.0562e-09	2.2277e-08	Y	"Apaf1"	331.472	-0.552212	4.05397e-08	6.52125e-07	Y
"Apba1"	28.443	0.344819	0.0648908	0.156518		"Apba1"	25.5694	0.462687	0.0528484	0.158814		"Apba1"	35.5614	0.857266	3.79489e-05	0.000332474	Y
"Apba2"	0.403983	-0.0369602	0.622971	NA		"Apba2"	0.456917	-0.026798	0.854489	NA		"Apba2"	0.477748	-0.0333196	0.863845	NA
"Apba3"	356.763	0.431806	0.000322989	0.00274831	Y	"Apba3"	267.304	0.147122	0.260464	0.472579		"Apba3"	334.19	0.236553	0.0851436	0.200699
"Apbb1"	229.554	0.0717216	0.480239	0.638794		"Apbb1"	229.744	0.497429	1.26431e-05	0.000136697	Y	"Apbb1"	266.644	0.410331	0.000101433	0.000789302	Y
"Apbb1ip"	36.1675	-0.34348	0.0945526	0.206113		"Apbb1ip"	36.9015	-0.00777635	0.978914	0.990555		"Apbb1ip"	45.5042	0.0670371	0.801729	0.889137
"Apbb2"	1044.08	-0.120403	0.0888949	0.197839		"Apbb2"	924.839	0.0031426	0.969865	0.988484		"Apbb2"	1037.95	-0.194955	0.0215676	0.0704342
"Apbb3"	57.447	0.264998	0.0960703	0.20833		"Apbb3"	52.8126	0.46759	0.0115336	0.0496382	Y	"Apbb3"	66.6036	0.581333	0.000808353	0.00478591	Y
"Apc"	1545.2	0.0210415	0.790188	0.874758		"Apc"	1246.76	-0.120767	0.164784	0.350174		"Apc"	1487.23	-0.145552	0.102467	0.229667
"Apc2"	120.727	0.545768	1.96145e-05	0.000278904	Y	"Apc2"	84.5125	0.118973	0.446304	0.662021		"Apc2"	120.503	0.550557	0.000239672	0.0016766	Y
"Apcdd1"	145.39	0.342371	0.00365096	0.0180893	Y	"Apcdd1"	69.9927	-1.49857	5.13785e-17	2.11349e-15	Y	"Apcdd1"	85.7396	-1.47323	1.88962e-20	9.61804e-19	Y
"Apcs"	0	NA	NA	NA		"Apcs"	0	NA	NA	NA		"Apcs"	0	NA	NA	NA
"Apeh"	277.579	0.416668	3.74726e-05	0.000479146	Y	"Apeh"	201.664	0.0426011	0.721067	0.860455		"Apeh"	273.279	0.345524	0.00165659	0.00880655	Y
"Apex1"	98.1367	-0.0797408	0.606043	0.741424		"Apex1"	98.9338	0.346285	0.0405024	0.130319		"Apex1"	106.559	0.0662861	0.714079	0.834326
"Apex2"	79.8601	-0.291187	0.0420765	0.114132		"Apex2"	67.5828	-0.31231	0.0634044	0.181199		"Apex2"	87.3919	-0.128764	0.40777	0.594019
"Aph1a"	391.341	0.164918	0.0672117	0.160703		"Aph1a"	337.879	0.215918	0.0377828	0.123706		"Aph1a"	390.708	0.109226	0.25016	0.432227
"Aph1b"	180.478	-0.539357	1.64225e-06	3.40032e-05	Y	"Aph1b"	195.746	0.181932	0.15359	0.334901		"Aph1b"	210.023	-0.141756	0.213149	0.385837
"Aph1c"	7.43207	-0.407011	0.0456171	0.121173		"Aph1c"	6.90214	-0.450524	0.125589	0.292413		"Aph1c"	8.18467	-0.500681	0.102847	0.230254
"Api5"	901.137	-0.195363	0.00333599	0.0169412	Y	"Api5"	823.855	0.0250822	0.736633	0.869013		"Api5"	952.997	-0.0969626	0.238154	0.417404
"Apip"	60.9446	-0.204317	0.20654	0.360483		"Apip"	56.4087	0.0228993	0.900551	0.95647		"Apip"	67.8396	-0.00197132	0.991283	0.996028
"Apitd1"	21.9932	0.0390405	0.843724	0.908958		"Apitd1"	16.9463	-0.167198	0.522784	0.722419		"Apitd1"	25.9242	0.378565	0.0969359	0.220899
"Aplf"	88.8892	0.087185	0.521522	0.674688		"Aplf"	75.8242	0.0973522	0.544859	0.739189		"Aplf"	97.1745	0.284089	0.0580703	0.150797
"Apln"	21.4288	0.570002	0.00511584	0.0234383	Y	"Apln"	21.5143	0.993876	5.5246e-05	0.00052632	Y	"Apln"	29.0313	1.2738	3.30003e-08	5.43013e-07	Y
"Aplnr"	5.94352	0.194039	0.331038	NA		"Aplnr"	5.77204	0.379892	0.196541	0.393748		"Aplnr"	7.5137	0.656734	0.0360289	0.105236
"Aplp1"	26.0813	0.219705	0.254531	0.418498		"Aplp1"	35.8566	1.18334	2.69638e-08	4.69806e-07	Y	"Aplp1"	39.7385	1.07413	1.59748e-07	2.33561e-06	Y
"Aplp2"	707.796	0.274887	0.000319567	0.00273102	Y	"Aplp2"	570.817	0.148375	0.0867181	0.225471		"Aplp2"	758.324	0.397863	6.67899e-06	7.05509e-05	Y
"Apmap"	172.1	-0.239234	0.032277	0.0938491		"Apmap"	148.508	-0.188935	0.11995	0.283297		"Apmap"	181.553	-0.152107	0.169643	0.330114
"Apoa1"	0	NA	NA	NA		"Apoa1"	0	NA	NA	NA		"Apoa1"	0	NA	NA	NA
"Apoa1bp"	262.728	0.220986	0.0247476	0.0771405		"Apoa1bp"	240.045	0.417115	0.000120278	0.00105598	Y	"Apoa1bp"	293.09	0.437603	0.000301212	0.00204216	Y
"Apoa2"	0	NA	NA	NA		"Apoa2"	0	NA	NA	NA		"Apoa2"	0	NA	NA	NA
"Apoa4"	0	NA	NA	NA		"Apoa4"	0	NA	NA	NA		"Apoa4"	0	NA	NA	NA
"Apoa5"	0.108773	0.0263241	0.509968	NA		"Apoa5"	0.24934	0.113191	0.297904	NA		"Apoa5"	0	NA	NA	NA
"Apob"	15.0001	-0.321283	0.122681	0.248776		"Apob"	13.3989	-0.272731	0.320971	0.541838		"Apob"	12.7216	-0.864465	0.0029783	0.0142948	Y
"Apobec1"	36.5032	-0.554764	0.00291467	0.0152073	Y	"Apobec1"	36.1934	-0.194368	0.351549	0.57276		"Apobec1"	40.9198	-0.383973	0.0797058	0.190941
"Apobec2"	79.0388	-1.22697	1.1106e-16	1.8996e-14	Y	"Apobec2"	61.2364	-1.73238	5.98771e-20	3.03614e-18	Y	"Apobec2"	66.3481	-2.64018	8.67886e-38	1.1494e-35	Y
"Apobec3"	165.639	-0.126373	0.258075	0.422616		"Apobec3"	142.196	-0.101318	0.433043	0.650743		"Apobec3"	162.027	-0.238294	0.0580914	0.150816
"Apobec4"	0	NA	NA	NA		"Apobec4"	0	NA	NA	NA		"Apobec4"	0.392349	0.210647	0.199339	NA
"Apobr"	12.469	0.30598	0.144203	0.278359		"Apobr"	9.85617	0.296073	0.311107	0.531329		"Apobr"	11.4346	0.257945	0.38355	0.569625
"Apoc1"	0	NA	NA	NA		"Apoc1"	0.130445	0.0621376	0.448476	NA		"Apoc1"	0	NA	NA	NA
"Apoc2"	0	NA	NA	NA		"Apoc2"	0	NA	NA	NA		"Apoc2"	0	NA	NA	NA
"Apoc3"	0	NA	NA	NA		"Apoc3"	0	NA	NA	NA		"Apoc3"	0	NA	NA	NA
"Apoc4"	0	NA	NA	NA		"Apoc4"	0.12467	0.0600797	0.457042	NA		"Apoc4"	0	NA	NA	NA
"Apod"	31.5059	-0.713156	0.000215044	0.00200787	Y	"Apod"	19.6815	-2.00484	2.58144e-13	7.80273e-12	Y	"Apod"	25.447	-1.79483	9.80009e-12	2.46648e-10	Y
"Apoe"	15.2163	-0.201922	0.330915	0.497827		"Apoe"	20.2145	0.65026	0.00924323	0.0419695	Y	"Apoe"	19.6519	0.237581	0.355936	0.543405
"Apof"	1.83314	0.0857289	0.562002	NA		"Apof"	0.72671	-0.199072	0.291892	NA		"Apof"	0.961442	-0.264987	0.286903	NA
"Apoh"	0.543027	-0.0654643	0.434793	NA		"Apoh"	0.700273	-0.0126584	0.942833	NA		"Apoh"	1.21066	0.191772	0.455485	NA
"Apol10a"	0	NA	NA	NA		"Apol10a"	0.130445	0.0621376	0.448476	NA		"Apol10a"	0.0803162	0.0556594	0.546891	NA
"Apol10b"	25.2121	0.0274186	0.887599	0.935918		"Apol10b"	22.0138	0.0919605	0.699495	0.846263		"Apol10b"	28.5869	0.298709	0.169086	0.329547
"Apol11a"	0	NA	NA	NA		"Apol11a"	0	NA	NA	NA		"Apol11a"	0	NA	NA	NA
"Apol11b"	0.70663	0.128609	0.203546	NA		"Apol11b"	0.633038	0.229838	0.194892	NA		"Apol11b"	0.5877	0.217711	0.299557	NA
"Apol6"	8.74407	-0.475353	0.0210145	0.0681729		"Apol6"	17.5077	0.893307	0.000736565	0.00519906	Y	"Apol6"	15.0248	0.338792	0.244116	0.424744
"Apol7a"	8.71957	-0.0751325	0.717548	0.825508		"Apol7a"	9.6236	0.321356	0.257818	0.470005		"Apol7a"	10.9989	0.31977	0.279684	0.464792
"Apol7b"	0.10038	-0.0244933	0.537144	NA		"Apol7b"	0.0852551	-0.0401081	0.604762	NA		"Apol7b"	0.102434	-0.056233	0.547814	NA
"Apol7c"	0	NA	NA	NA		"Apol7c"	0	NA	NA	NA		"Apol7c"	0	NA	NA	NA
"Apol7e"	0.178091	0.0358943	0.434064	NA		"Apol7e"	0	NA	NA	NA		"Apol7e"	0	NA	NA	NA
"Apol8"	4.80941	0.0103075	0.957671	NA		"Apol8"	3.80261	-0.097471	0.736438	0.868988		"Apol8"	5.12685	0.0413517	0.897297	0.943136
"Apol9a"	108.341	-0.311045	0.0179986	0.060793		"Apol9a"	102.792	-0.0081173	0.957498	0.982923		"Apol9a"	117.519	-0.15586	0.270538	0.454965
"Apol9b"	155.724	-0.449385	0.00242752	0.013276	Y	"Apol9b"	156.767	0.0139616	0.929735	0.969375		"Apol9b"	160.757	-0.445891	0.010035	0.0380559	Y
"Apold1"	4.31186	-0.0592013	0.752307	NA		"Apold1"	3.53326	-0.0942546	0.742013	0.872488		"Apold1"	3.93462	-0.273354	0.394729	0.581234
"Apom"	0.402571	0.00576223	0.9356	NA		"Apom"	0.614055	0.126137	0.466102	NA		"Apom"	1.25226	0.407114	0.116913	NA
"Apon"	1.25001	-0.0515428	0.678319	NA		"Apon"	0.768308	-0.198841	0.286196	NA		"Apon"	1.5521	-0.0401151	0.883336	0.935572
"Apoo"	89.4324	-0.15351	0.29757	0.464909		"Apoo"	70.9843	-0.357054	0.0309396	0.106501		"Apoo"	85.9967	-0.318354	0.0571209	0.149012
"Apool"	111.506	-0.0782062	0.544649	0.692965		"Apool"	97.5673	0.00109507	0.994054	0.997185		"Apool"	118.957	0.015822	0.907767	0.949625
"Apopt1"	101.786	-0.0573948	0.673019	0.792624		"Apopt1"	87.3164	-0.0388153	0.797299	0.901343		"Apopt1"	106.64	-0.0233454	0.858909	0.922752
"App"	1377.45	0.120463	0.103758	0.220482		"App"	1172.34	0.131301	0.131866	0.301579		"App"	1362.96	0.0355658	0.690126	0.817397
"Appbp2"	210.916	-0.0962382	0.40217	0.568457		"Appbp2"	172.888	-0.198515	0.123032	0.288492		"Appbp2"	202.281	-0.277259	0.0508659	0.137056
"Appbp2os"	0.729704	-0.0589022	0.551638	NA		"Appbp2os"	0.725816	-0.0528753	0.778462	NA		"Appbp2os"	0.950435	-0.0180589	0.940427	NA
"Appl1"	564.13	-0.24407	0.00156091	0.00937019	Y	"Appl1"	512.286	-0.038814	0.692478	0.841981		"Appl1"	600.836	-0.122691	0.135343	0.281608
"Appl2"	145.569	-0.0799844	0.476988	0.635994		"Appl2"	125.835	-0.0170943	0.893226	0.952571		"Appl2"	145.332	-0.116817	0.388489	0.574957
"Aprt"	400.607	0.474064	1.17971e-05	0.000181052	Y	"Aprt"	318.619	0.338313	0.00459657	0.0241319	Y	"Aprt"	416.692	0.516016	0.00101876	0.00583783	Y
"Aptx"	108.568	0.0213248	0.867852	0.923736		"Aptx"	91.6631	0.00923931	0.951549	0.980148		"Aptx"	110.84	0.0366811	0.795174	0.885106
"Aqp1"	1185.91	0.203405	0.00758839	0.0314869	Y	"Aqp1"	1064.03	0.351042	8.38376e-05	0.000762456	Y	"Aqp1"	1347.04	0.462601	0.000461491	0.00294581	Y
"Aqp11"	2.97314	-0.124887	0.459476	NA		"Aqp11"	2.42441	-0.244111	0.369681	NA		"Aqp11"	4.84783	0.238336	0.458461	0.639378
"Aqp12"	0	NA	NA	NA		"Aqp12"	0	NA	NA	NA		"Aqp12"	0	NA	NA	NA
"Aqp2"	2.26865	-0.0147824	0.925786	NA		"Aqp2"	1.45464	-0.204206	0.386908	NA		"Aqp2"	2.2458	-0.0649616	0.830658	0.906118
"Aqp3"	0.264939	-0.00505192	0.932841	NA		"Aqp3"	0.135015	-0.0507258	0.537829	NA		"Aqp3"	0.242701	-0.022673	0.867671	NA
"Aqp4"	0	NA	NA	NA		"Aqp4"	0	NA	NA	NA		"Aqp4"	0	NA	NA	NA
"Aqp5"	704.262	0.447175	9.2793e-06	0.000147658	Y	"Aqp5"	612.167	0.522287	4.62761e-07	6.70814e-06	Y	"Aqp5"	693.572	0.368838	0.00407529	0.0184015	Y
"Aqp6"	0	NA	NA	NA		"Aqp6"	0	NA	NA	NA		"Aqp6"	0	NA	NA	NA
"Aqp7"	0.99299	-0.115611	0.299879	NA		"Aqp7"	0.793573	-0.212469	0.267552	NA		"Aqp7"	1.61565	0.0895349	0.753013	0.858923
"Aqp8"	0	NA	NA	NA		"Aqp8"	0	NA	NA	NA		"Aqp8"	0	NA	NA	NA
"Aqp9"	0	NA	NA	NA		"Aqp9"	0	NA	NA	NA		"Aqp9"	0	NA	NA	NA
"Aqr"	290.748	-0.0925991	0.331598	0.498233		"Aqr"	234.027	-0.248431	0.0221994	0.0827659		"Aqr"	297.262	-0.0803958	0.455488	0.637067
"Ar"	24.3387	-0.224588	0.244084	0.406452		"Ar"	18.3079	-0.567236	0.024931	0.0901918		"Ar"	25.3536	-0.217164	0.337463	0.525254
"Araf"	335.074	0.117922	0.179063	0.327272		"Araf"	269.153	-0.0224841	0.826051	0.918679		"Araf"	333.132	0.0553511	0.567264	0.730307
"Arap1"	298.084	0.0681423	0.472455	0.631975		"Arap1"	262.616	0.172489	0.101523	0.25226		"Arap1"	297.47	0.00790236	0.935364	0.963652
"Arap2"	13.7533	-0.0104545	0.959875	0.975833		"Arap2"	11.8295	0.0428456	0.876866	0.944987		"Arap2"	18.2031	0.502969	0.0478918	0.131157
"Arap3"	12.2092	-0.0871665	0.677385	0.795804		"Arap3"	9.2701	-0.329594	0.251029	0.462415		"Arap3"	11.324	-0.240762	0.409496	0.595515
"Arc"	27.9226	0.296517	0.140273	0.273546		"Arc"	18.5925	-0.127519	0.612024	0.788139		"Arc"	28.139	0.3586	0.111746	0.244489
"Arcn1"	1238.16	-0.0195752	0.755909	0.851913		"Arcn1"	1131.26	0.189679	0.00677646	0.0328972	Y	"Arcn1"	1265.26	-0.0189776	0.82021	0.901222
"Areg"	48.8894	0.960637	6.00461e-09	2.42693e-07	Y	"Areg"	18.5918	-0.807069	0.00150298	0.00953463	Y	"Areg"	41.2225	0.72028	0.000252555	0.00175145	Y
"Arel1"	549.025	-0.131439	0.0891317	0.198253		"Arel1"	518.157	0.16398	0.0442703	0.139339		"Arel1"	611.863	0.11437	0.127566	0.269847
"Arf1"	1344.02	0.137008	0.0932144	0.204521		"Arf1"	1161.42	0.192772	0.0158349	0.0636213		"Arf1"	1345.81	0.0837868	0.527486	0.699126
"Arf2"	604.57	-0.213646	0.0116039	0.0436088	Y	"Arf2"	577.28	0.123897	0.176776	0.366625		"Arf2"	633.965	-0.144263	0.218995	0.393585
"Arf3"	1182.81	0.107903	0.193936	0.346088		"Arf3"	1029.49	0.179148	0.0516731	0.156265		"Arf3"	1189.35	0.0675298	0.485288	0.662711
"Arf4"	774.676	-0.141788	0.108752	0.227892		"Arf4"	722.524	0.12418	0.186634	0.380091		"Arf4"	790.681	-0.148962	0.194227	0.361404
"Arf5"	300.993	0.122645	0.168065	0.312905		"Arf5"	262.357	0.195648	0.0877003	0.227453		"Arf5"	330.673	0.298243	0.0147672	0.0518639
"Arf6"	1356.05	0.233154	0.000465891	0.00368528	Y	"Arf6"	1224.14	0.396669	1.10177e-07	1.75704e-06	Y	"Arf6"	1484.55	0.405573	0.00027486	0.0018879	Y
"Arfgap1"	296.806	0.0522037	0.61197	0.745814		"Arfgap1"	267.128	0.218034	0.0539403	0.161237		"Arfgap1"	314.385	0.155508	0.160438	0.317715
"Arfgap2"	92.0779	0.113042	0.423369	0.588453		"Arfgap2"	73.299	-0.0478295	0.772726	0.887837		"Arfgap2"	102.009	0.315441	0.03031	0.0922487
"Arfgap3"	522.323	-0.070522	0.447261	0.609254		"Arfgap3"	525.512	0.386367	6.52776e-05	0.00061065	Y	"Arfgap3"	575.685	0.139175	0.184793	0.350339
"Arfgef1"	616.231	-0.473903	0.000113677	0.00119545	Y	"Arfgef1"	625.57	0.0371288	0.800373	0.903445		"Arfgef1"	629.877	-0.483735	0.0010952	0.00620414	Y
"Arfgef2"	456.789	0.103398	0.173277	0.320135		"Arfgef2"	376.213	0.0200703	0.831218	0.920915		"Arfgef2"	454.821	0.0465215	0.599302	0.753554
"Arfgef3"	0.3385	0.036684	0.611293	NA		"Arfgef3"	0.208307	0.02401	0.82277	NA		"Arfgef3"	0.347956	0.113834	0.51671	NA
"Arfip1"	473.61	-0.245396	0.00367589	0.0181518	Y	"Arfip1"	445.645	0.058768	0.547351	0.740874		"Arfip1"	517.687	-0.0459611	0.6003	0.754164
"Arfip2"	186.591	0.170957	0.108809	0.227932		"Arfip2"	146.376	-0.0352318	0.776399	0.889122		"Arfip2"	177.168	0.00287855	0.981425	0.991608
"Arfrp1"	97.6524	-0.0274655	0.846823	0.910966		"Arfrp1"	77.44	-0.216631	0.195201	0.391569		"Arfrp1"	99.4154	-0.0122805	0.941184	0.967425
"Arg1"	1.01418	-0.0762708	0.481429	NA		"Arg1"	1.77283	0.160445	0.494762	NA		"Arg1"	1.51758	0.015748	0.954192	0.97543
"Arg2"	2.2764	0.0656353	0.669781	NA		"Arg2"	1.55681	-0.0318429	0.895007	NA		"Arg2"	2.22222	0.109093	0.717958	0.83672
"Arglu1"	170.431	-0.0981241	0.367332	0.534491		"Arglu1"	136.399	-0.253122	0.0665199	0.18709		"Arglu1"	183.395	0.0648968	0.595335	0.751342
"Arhgap1"	666.148	0.144512	0.049846	0.129113		"Arhgap1"	571.575	0.178978	0.0508289	0.154316		"Arhgap1"	668.27	0.0994475	0.215516	0.388869
"Arhgap10"	315.74	0.115603	0.183101	0.332306		"Arhgap10"	254.991	-0.00942109	0.928456	0.968691		"Arhgap10"	298.961	-0.0750565	0.448623	0.631545
"Arhgap11a"	560.619	0.154028	0.0998108	0.214215		"Arhgap11a"	368.904	-0.612187	1.17839e-08	2.16236e-07	Y	"Arhgap11a"	558.542	0.0938224	0.391278	0.577956
"Arhgap12"	287.081	-0.144971	0.151771	0.28998		"Arhgap12"	247.923	-0.0851877	0.451069	0.665198		"Arhgap12"	275.991	-0.328147	0.0019112	0.00993928	Y
"Arhgap15"	0	NA	NA	NA		"Arhgap15"	0	NA	NA	NA		"Arhgap15"	0	NA	NA	NA
"Arhgap17"	166.482	-0.415571	0.00484623	0.0224383	Y	"Arhgap17"	137.761	-0.529997	0.00151786	0.00960589	Y	"Arhgap17"	150.527	-0.842083	4.20716e-06	4.65072e-05	Y
"Arhgap18"	313.963	-0.171244	0.0618881	0.151222		"Arhgap18"	218.31	-0.838633	2.71081e-12	7.43409e-11	Y	"Arhgap18"	300.621	-0.370382	0.000140068	0.00105039	Y
"Arhgap19"	210.536	-0.0231806	0.816497	0.891938		"Arhgap19"	140.137	-0.802317	6.64859e-10	1.43491e-08	Y	"Arhgap19"	195.628	-0.295732	0.00932924	0.0359289	Y
"Arhgap20"	0.301666	-0.0236446	0.735559	NA		"Arhgap20"	0.163118	-0.0792168	0.428027	NA		"Arhgap20"	0.289758	-0.0668103	0.680748	NA
"Arhgap20os"	0.108773	0.0263241	0.509968	NA		"Arhgap20os"	0	NA	NA	NA		"Arhgap20os"	0	NA	NA	NA
"Arhgap21"	956.958	-0.135777	0.0858312	0.192914		"Arhgap21"	857.325	0.0198881	0.822479	0.916408		"Arhgap21"	960.132	-0.182514	0.0602945	0.155126
"Arhgap22"	507.526	0.540021	2.65691e-06	5.13206e-05	Y	"Arhgap22"	280.968	-0.613276	6.36528e-06	7.42497e-05	Y	"Arhgap22"	407.645	-0.0388134	0.783877	0.879203
"Arhgap23"	471.573	0.081886	0.322343	0.489281		"Arhgap23"	386.833	-0.00844452	0.929457	0.969215		"Arhgap23"	441.02	-0.155496	0.104365	0.23266
"Arhgap24"	161.036	0.453404	0.00030764	0.00265407	Y	"Arhgap24"	85.8965	-0.831003	2.95006e-07	4.42615e-06	Y	"Arhgap24"	116.029	-0.454826	0.00123054	0.00685694	Y
"Arhgap25"	0.322852	0.0828824	0.228986	NA		"Arhgap25"	0.12467	0.0600797	0.457042	NA		"Arhgap25"	0	NA	NA	NA
"Arhgap26"	13.0034	0.587906	0.00490116	0.0226492	Y	"Arhgap26"	5.71674	-0.348132	0.238185	0.446637		"Arhgap26"	9.25447	0.186483	0.549595	0.717076
"Arhgap27"	3.54273	0.00194069	0.991461	NA		"Arhgap27"	3.37561	0.135784	0.635802	0.803353		"Arhgap27"	4.26605	0.22524	0.483794	0.661383
"Arhgap28"	319.891	-0.458351	6.08599e-07	1.43081e-05	Y	"Arhgap28"	226.503	-1.16853	1.79212e-21	1.00286e-19	Y	"Arhgap28"	273.518	-1.14784	1.49311e-27	1.17732e-25	Y
"Arhgap29"	1091.85	-0.747822	1.75174e-25	6.46063e-23	Y	"Arhgap29"	963.554	-0.61067	3.6696e-15	1.29143e-13	Y	"Arhgap29"	991.089	-1.26429	2.76782e-46	5.17204e-44	Y
"Arhgap30"	0.812593	0.0368652	0.741113	NA		"Arhgap30"	0.298133	-0.144126	0.278241	NA		"Arhgap30"	0.452142	-0.156948	0.419928	NA
"Arhgap31"	1150.9	-0.151683	0.0473442	0.124306		"Arhgap31"	996.685	-0.0922113	0.296371	0.515084		"Arhgap31"	1104.74	-0.337711	2.14309e-05	0.000199822	Y
"Arhgap32"	209.332	0.199083	0.0626746	0.152607		"Arhgap32"	159.515	-0.0884988	0.480824	0.688641		"Arhgap32"	213.25	0.221767	0.0657467	0.164893
"Arhgap33"	29.1381	0.0158332	0.932579	0.960726		"Arhgap33"	23.6729	-0.0819103	0.734378	0.867552		"Arhgap33"	32.7714	0.292559	0.174175	0.336199
"Arhgap35"	1650.32	0.096187	0.0859276	0.193018		"Arhgap35"	1370.17	0.0385397	0.570379	0.759059		"Arhgap35"	1692.31	0.108677	0.0770512	0.185732
"Arhgap36"	0	NA	NA	NA		"Arhgap36"	0	NA	NA	NA		"Arhgap36"	0	NA	NA	NA
"Arhgap39"	104.773	0.0696787	0.575961	0.716808		"Arhgap39"	69.8631	-0.615295	0.000171486	0.00144431	Y	"Arhgap39"	89.0466	-0.434483	0.00266896	0.013082	Y
"Arhgap4"	2.03267	-0.0738462	0.640971	NA		"Arhgap4"	1.41058	-0.272153	0.242679	NA		"Arhgap4"	2.06319	-0.0956681	0.754242	0.859605
"Arhgap40"	0	NA	NA	NA		"Arhgap40"	0	NA	NA	NA		"Arhgap40"	0	NA	NA	NA
"Arhgap42"	457.048	-0.670479	1.18268e-07	3.3487e-06	Y	"Arhgap42"	471.661	-0.082265	0.546116	0.740078		"Arhgap42"	450.025	-0.831111	3.9807e-08	6.41852e-07	Y
"Arhgap44"	115.341	0.29012	0.0232059	0.073504		"Arhgap44"	90.081	0.0890272	0.56903	0.757752		"Arhgap44"	124.03	0.448058	0.00243243	0.0120789	Y
"Arhgap5"	1575.71	-0.275715	0.00108355	0.0071615	Y	"Arhgap5"	1359.43	-0.226216	0.0140282	0.0577251		"Arhgap5"	1541.28	-0.417912	7.74775e-06	8.0066e-05	Y
"Arhgap6"	20.0202	0.168429	0.402524	0.568681		"Arhgap6"	8.95032	-1.30414	8.64776e-06	9.81106e-05	Y	"Arhgap6"	12.4551	-1.04937	0.000330881	0.00220819	Y
"Arhgap8"	0	NA	NA	NA		"Arhgap8"	0	NA	NA	NA		"Arhgap8"	0.0803162	0.0556594	0.546891	NA
"Arhgap9"	3.72833	0.290045	0.0957754	NA		"Arhgap9"	2.35805	0.173632	0.498913	NA		"Arhgap9"	4.18232	0.728898	0.0232789	0.074858
"Arhgdia"	1646.12	0.354786	8.36495e-05	0.000936652	Y	"Arhgdia"	1395.1	0.363915	6.02792e-05	0.00056817	Y	"Arhgdia"	1644.16	0.298806	0.0434589	0.12148
"Arhgdib"	228.732	0.319225	0.00704943	0.0298199	Y	"Arhgdib"	160.746	-0.155238	0.260746	0.472876		"Arhgdib"	216.687	0.141263	0.291222	0.477012
"Arhgdig"	16.8538	0.266083	0.197821	0.350554		"Arhgdig"	17.2293	0.652206	0.0107256	0.0471813	Y	"Arhgdig"	19.2989	0.557436	0.0286244	0.0883806
"Arhgef1"	240.267	0.029653	0.833187	0.902135		"Arhgef1"	200.163	-0.0199354	0.898958	0.955715		"Arhgef1"	239.796	-0.0220436	0.900219	0.945116
"Arhgef10"	411.876	-0.0670478	0.41465	0.580166		"Arhgef10"	368.683	0.0879867	0.351314	0.572526		"Arhgef10"	412.558	-0.113959	0.208566	0.379947
"Arhgef10l"	399.458	0.133007	0.198436	0.35146		"Arhgef10l"	355.327	0.265716	0.0200466	0.0765559		"Arhgef10l"	435.287	0.314252	0.00428034	0.0192193	Y
"Arhgef11"	304.258	0.110845	0.201131	0.354693		"Arhgef11"	249.356	0.0235243	0.821684	0.916003		"Arhgef11"	304.572	0.0705665	0.451376	0.633969
"Arhgef12"	1341.95	-0.00686346	0.925411	0.957204		"Arhgef12"	1187.88	0.112229	0.208575	0.409388		"Arhgef12"	1390.24	0.0405806	0.650771	0.790276
"Arhgef15"	11.8739	-0.042459	0.838999	0.906267		"Arhgef15"	10.1445	-0.0290016	0.918258	0.96445		"Arhgef15"	12.9912	-0.0031977	0.991503	0.996028
"Arhgef16"	0	NA	NA	NA		"Arhgef16"	0	NA	NA	NA		"Arhgef16"	0	NA	NA	NA
"Arhgef17"	1119	-0.0525889	0.449605	0.610923		"Arhgef17"	991.15	0.071486	0.328976	0.550197		"Arhgef17"	1183.21	0.0514496	0.493942	0.670367
"Arhgef18"	302.404	0.146501	0.150642	0.288615		"Arhgef18"	236.985	-0.0641923	0.555429	0.747346		"Arhgef18"	282.771	-0.082686	0.429945	0.614897
"Arhgef19"	171.086	-0.109196	0.434145	0.598021		"Arhgef19"	177.932	0.399343	0.00624512	0.0309096	Y	"Arhgef19"	197.538	0.206131	0.186141	0.351682
"Arhgef2"	1887.22	-0.189091	0.0178449	0.0603801		"Arhgef2"	1478.62	-0.443148	1.31614e-06	1.73465e-05	Y	"Arhgef2"	1676.63	-0.650651	8.78564e-14	2.74874e-12	Y
"Arhgef25"	291.821	0.440578	0.000300024	0.00260551	Y	"Arhgef25"	263.653	0.609004	3.3223e-06	4.09048e-05	Y	"Arhgef25"	338.72	0.749839	5.82863e-08	9.1284e-07	Y
"Arhgef26"	49.9883	-0.544379	0.00235421	0.0129894	Y	"Arhgef26"	51.8484	-0.0204426	0.917931	0.964375		"Arhgef26"	50.9086	-0.594516	0.00355986	0.0166074	Y
"Arhgef28"	13.8125	0.0489574	0.815268	0.891319		"Arhgef28"	13.5441	0.323185	0.240589	0.449788		"Arhgef28"	16.2782	0.356858	0.205094	0.375773
"Arhgef3"	112.317	-0.0208034	0.871953	0.926322		"Arhgef3"	106.242	0.277925	0.0510051	0.154734		"Arhgef3"	122.683	0.19119	0.170433	0.331226
"Arhgef33"	0.376639	-0.0262587	0.72265	NA		"Arhgef33"	0.203942	-0.092167	0.391343	NA		"Arhgef33"	0.821421	0.236349	0.332865	NA
"Arhgef37"	2.66415	0.0761255	0.645934	NA		"Arhgef37"	1.83085	-0.0729288	0.764657	NA		"Arhgef37"	3.50208	0.426153	0.183701	0.349249
"Arhgef38"	0.159633	-0.0320347	0.469235	NA		"Arhgef38"	0.135015	-0.0507258	0.537829	NA		"Arhgef38"	0.162384	-0.0753676	0.471034	NA
"Arhgef39"	52.0306	0.0395862	0.812146	0.889306		"Arhgef39"	39.9817	-0.181715	0.374728	0.597056		"Arhgef39"	55.1685	0.198935	0.279102	0.46443
"Arhgef4"	14.4426	0.252863	0.222322	0.379662		"Arhgef4"	11.4903	0.173806	0.528515	0.726496		"Arhgef4"	15.1293	0.395123	0.139712	0.288348
"Arhgef40"	1057.86	0.341713	5.23794e-07	1.25647e-05	Y	"Arhgef40"	807.439	0.0683813	0.376682	0.599018		"Arhgef40"	1039.89	0.252056	0.000199102	0.00142532	Y
"Arhgef5"	676.357	0.0975783	0.354248	0.520586		"Arhgef5"	636.422	0.370874	0.000618732	0.00445473	Y	"Arhgef5"	672.395	0.0300955	0.803705	0.890287
"Arhgef6"	13.3988	0.397283	0.0570216	0.142488		"Arhgef6"	8.26042	-0.0697338	0.810708	0.909466		"Arhgef6"	12.0638	0.339036	0.235651	0.414348
"Arhgef7"	197.831	-0.120222	0.26301	0.428312		"Arhgef7"	163.507	-0.203768	0.104755	0.258261		"Arhgef7"	192.438	-0.250776	0.0452073	0.125314
"Arhgef9"	44.0202	-0.17938	0.294229	0.461584		"Arhgef9"	44.4252	0.241522	0.208144	0.409059		"Arhgef9"	52.4714	0.197928	0.276688	0.462144
"Arid1a"	647.911	-0.170214	0.113604	0.235255		"Arid1a"	568.685	-0.0783649	0.513941	0.715513		"Arid1a"	635.436	-0.29061	0.0230376	0.0742397
"Arid1b"	558.307	0.119244	0.124342	0.251238		"Arid1b"	437.696	-0.102769	0.258909	0.471134		"Arid1b"	559.969	0.0818584	0.371703	0.558968
"Arid2"	729.246	-0.329334	0.000433976	0.00347239	Y	"Arid2"	655.5	-0.156094	0.127046	0.294297		"Arid2"	730.754	-0.387574	0.000363798	0.00240551	Y
"Arid3a"	88.5408	-0.0662414	0.628324	0.758617		"Arid3a"	78.7518	0.0506116	0.742814	0.87298		"Arid3a"	82.3896	-0.317036	0.0369877	0.107374
"Arid3b"	13.9596	0.426745	0.040793	0.111832		"Arid3b"	8.61357	-0.0298994	0.917473	0.964279		"Arid3b"	13.5877	0.486452	0.0821643	0.195357
"Arid3c"	0.420612	0.108139	0.166632	NA		"Arid3c"	0	NA	NA	NA		"Arid3c"	0	NA	NA	NA
"Arid4a"	133.162	0.0880194	0.477778	0.63657		"Arid4a"	105.575	-0.0931355	0.517375	0.717748		"Arid4a"	137.241	0.118428	0.349496	0.537148
"Arid4b"	264.618	-0.329388	0.00125069	0.0079615	Y	"Arid4b"	236.315	-0.17993	0.121846	0.28663		"Arid4b"	288.802	-0.123723	0.261163	0.444538
"Arid5a"	206.97	-0.325237	0.00148678	0.00903086	Y	"Arid5a"	170.712	-0.417318	0.000777075	0.00542178	Y	"Arid5a"	195.308	-0.604241	1.60249e-08	2.77053e-07	Y
"Arid5b"	431.061	-0.183107	0.041943	0.11393		"Arid5b"	458.288	0.423585	1.09321e-05	0.000121042	Y	"Arid5b"	521.768	0.292457	0.00318719	0.0151341	Y
"Arih1"	839.948	-0.132773	0.14386	0.277786		"Arih1"	720.841	-0.101051	0.315854	0.535826		"Arih1"	842.218	-0.188002	0.0623459	0.158727
"Arih2"	368.65	-0.033498	0.719058	0.826816		"Arih2"	303.964	-0.10532	0.307323	0.52704		"Arih2"	363.738	-0.133218	0.161337	0.31862
"Arl1"	246.074	0.00687962	0.940242	0.964765		"Arl1"	218.658	0.137141	0.188879	0.383405		"Arl1"	255.185	0.030323	0.801308	0.888959
"Arl10"	58.4985	0.141782	0.359845	0.526388		"Arl10"	45.479	-0.067663	0.72417	0.862051		"Arl10"	58.9857	0.132716	0.443218	0.627054
"Arl11"	0.0925124	-0.0238515	0.54578	NA		"Arl11"	0.240086	0.0315629	0.777664	NA		"Arl11"	0.094407	-0.0546564	0.557219	NA
"Arl13a"	0.192893	-0.0516969	0.354616	NA		"Arl13a"	0.455786	0.0558987	0.722552	NA		"Arl13a"	0.370074	-0.00644764	0.972536	NA
"Arl13b"	199.419	-0.0209163	0.846809	0.910966		"Arl13b"	182.078	0.182367	0.128004	0.295679		"Arl13b"	210.036	0.0793294	0.50615	0.680146
"Arl14"	0	NA	NA	NA		"Arl14"	0	NA	NA	NA		"Arl14"	0	NA	NA	NA
"Arl14ep"	391.849	-0.213939	0.0180079	0.060793		"Arl14ep"	375.971	0.135323	0.189128	0.383599		"Arl14ep"	419.401	-0.0808637	0.402399	0.588142
"Arl14epl"	5.05371	-0.328076	0.086705	NA		"Arl14epl"	3.82339	-0.608473	0.0312913	0.107563		"Arl14epl"	5.02811	-0.602666	0.0609755	0.156318
"Arl15"	210.384	-0.340369	0.00377311	0.018485	Y	"Arl15"	190.548	-0.159578	0.217669	0.421023		"Arl15"	214.385	-0.355924	0.00562682	0.0241749	Y
"Arl16"	78.505	0.222769	0.12252	0.248577		"Arl16"	70.0038	0.362306	0.0328907	0.111476		"Arl16"	86.1418	0.402283	0.0106265	0.039919	Y
"Arl2"	126.526	0.178613	0.193782	0.346088		"Arl2"	109.544	0.236449	0.125839	0.292686		"Arl2"	148.19	0.50966	0.000839666	0.00493307	Y
"Arl2bp"	500.27	0.196172	0.0141914	0.0507996		"Arl2bp"	410.518	0.113434	0.210832	0.412923		"Arl2bp"	515.194	0.213396	0.0196245	0.0653514
"Arl3"	77.4608	0.353641	0.0375461	0.105234		"Arl3"	63.3813	0.31887	0.105128	0.258693		"Arl3"	81.6294	0.472464	0.0179943	0.0609082
"Arl4a"	78.0381	-0.284349	0.0463331	0.122387		"Arl4a"	71.7406	-0.0837307	0.6023	0.781857		"Arl4a"	92.7311	0.111928	0.429557	0.614469
"Arl4c"	640.729	0.139124	0.119965	0.245165		"Arl4c"	557.464	0.212758	0.0181856	0.0712007		"Arl4c"	663.479	0.183436	0.0514578	0.138122
"Arl4d"	12.0421	0.572872	0.00625984	0.0272816	Y	"Arl4d"	39.2058	2.65365	7.02085e-27	5.48554e-25	Y	"Arl4d"	33.8913	2.35398	1.86592e-20	9.53296e-19	Y
"Arl5a"	796.008	-0.419671	2.39147e-08	8.37512e-07	Y	"Arl5a"	793.622	0.064413	0.459896	0.672091		"Arl5a"	878.602	-0.176016	0.0205256	0.067663
"Arl5b"	90.7508	-0.521992	0.00018661	0.00178327	Y	"Arl5b"	79.5822	-0.426814	0.0108787	0.0476033	Y	"Arl5b"	88.4779	-0.7216	5.40047e-06	5.7915e-05	Y
"Arl5c"	29.4703	-0.0108035	0.953745	0.971862		"Arl5c"	26.6647	0.145858	0.51771	0.718043		"Arl5c"	33.4382	0.271951	0.200202	0.369048
"Arl6"	97.5754	-0.309016	0.0279192	0.0844662		"Arl6"	83.6857	-0.306893	0.0515638	0.156048		"Arl6"	104.35	-0.193818	0.189186	0.355514
"Arl6ip1"	688.836	-0.0698792	0.331395	0.498233		"Arl6ip1"	569.354	-0.14708	0.0955084	0.241551		"Arl6ip1"	698.751	-0.0978669	0.354891	0.542599
"Arl6ip4"	148.662	0.499515	8.40795e-05	0.000938795	Y	"Arl6ip4"	106.831	0.129979	0.400974	0.623131		"Arl6ip4"	159.776	0.643883	2.0558e-06	2.41335e-05	Y
"Arl6ip5"	739.907	-0.141119	0.114664	0.23677		"Arl6ip5"	670.695	0.0477574	0.610719	0.787247		"Arl6ip5"	774.582	-0.0728818	0.595783	0.751464
"Arl6ip6"	137.454	-0.109063	0.366758	0.533899		"Arl6ip6"	125.812	0.0975258	0.465391	0.676115		"Arl6ip6"	161.648	0.255562	0.0306311	0.0928943
"Arl8a"	401.579	0.298194	0.000156076	0.00154402	Y	"Arl8a"	328.07	0.203922	0.0322629	0.109922		"Arl8a"	396.342	0.206299	0.0259776	0.0818227
"Arl8b"	709.746	-0.106883	0.157368	0.297733		"Arl8b"	648.872	0.10416	0.247589	0.458443		"Arl8b"	720.719	-0.118865	0.145116	0.296337
"Arl9"	0.609104	0.046629	0.614868	NA		"Arl9"	0.155725	-0.0649695	0.471871	NA		"Arl9"	0.188814	-0.0965694	0.401476	NA
"Armc1"	323.401	-0.512955	1.50501e-07	4.20904e-06	Y	"Armc1"	299.846	-0.23598	0.0258183	0.0924325		"Armc1"	343.004	-0.391474	0.000154445	0.00114499	Y
"Armc10"	235.501	-0.178344	0.0899148	0.199529		"Armc10"	194.614	-0.263311	0.0188948	0.0732846		"Armc10"	223.36	-0.422998	2.0115e-05	0.000188973	Y
"Armc12"	0	NA	NA	NA		"Armc12"	0	NA	NA	NA		"Armc12"	0	NA	NA	NA
"Armc2"	8.44911	-0.29166	0.150554	0.288548		"Armc2"	8.03975	-0.215202	0.465203	0.676011		"Armc2"	7.89587	-0.659292	0.0383175	0.110318
"Armc3"	0.159633	-0.0320347	0.469235	NA		"Armc3"	0.135015	-0.0507258	0.537829	NA		"Armc3"	0.394101	0.0125166	0.934648	NA
"Armc4"	0	NA	NA	NA		"Armc4"	0.12467	0.0600797	0.457042	NA		"Armc4"	0	NA	NA	NA
"Armc5"	144.667	0.141331	0.254598	0.41855		"Armc5"	110.181	-0.124801	0.405961	0.627816		"Armc5"	139.17	0.015756	0.911788	0.951404
"Armc6"	159.291	0.305546	0.00675277	0.0288336	Y	"Armc6"	118.002	-0.0252867	0.8568	0.933636		"Armc6"	156.438	0.213272	0.0895769	0.208768
"Armc7"	33.0385	0.197985	0.291769	0.458944		"Armc7"	26.0326	0.0509748	0.82151	0.916002		"Armc7"	33.1174	0.186548	0.37638	0.563703
"Armc8"	198.733	-0.0499833	0.616644	0.749474		"Armc8"	167.828	-0.063611	0.584216	0.769674		"Armc8"	203.013	-0.0206222	0.868202	0.928124
"Armc9"	64.1782	0.0637845	0.673887	0.793417		"Armc9"	52.9932	-0.000973311	0.995688	0.997938		"Armc9"	66.1121	0.12903	0.485631	0.662822
"Armcx1"	238.167	0.0972758	0.315898	0.482431		"Armcx1"	179.551	-0.221703	0.0718972	0.196779		"Armcx1"	224.606	-0.10604	0.333256	0.521144
"Armcx2"	1076.7	-0.0841155	0.187576	0.338601		"Armcx2"	938.023	-0.0063571	0.931744	0.970514		"Armcx2"	1106.89	-0.0686488	0.39367	0.580296
"Armcx3"	630.944	-0.276884	0.000588489	0.00440695	Y	"Armcx3"	558.81	-0.146493	0.0915075	0.234053		"Armcx3"	628.354	-0.366549	3.68081e-05	0.000323726	Y
"Armcx5"	80.2093	-0.335905	0.0210325	0.0682125		"Armcx5"	69.6118	-0.261757	0.121774	0.286585		"Armcx5"	78.9663	-0.441884	0.00595635	0.0252253	Y
"Armcx6"	103.249	0.0621895	0.654332	0.78009		"Armcx6"	77.8514	-0.265277	0.135064	0.306354		"Armcx6"	105.202	0.0596632	0.687357	0.815773
"Arnt"	264.041	-0.245204	0.050178	0.129749		"Arnt"	226.773	-0.22065	0.11746	0.279754		"Arnt"	272.402	-0.215522	0.156269	0.311978
"Arnt2"	33.7455	-0.384055	0.0393051	0.108535		"Arnt2"	31.101	-0.196683	0.374885	0.597153		"Arnt2"	38.8254	-0.127689	0.518563	0.691198
"Arntl"	120.471	0.447821	0.000746268	0.00532494	Y	"Arntl"	90.1404	0.171218	0.256855	0.469044		"Arntl"	117.486	0.383135	0.00678669	0.027969	Y
"Arntl2"	13.3255	0.108216	0.603038	0.738896		"Arntl2"	13.256	0.445495	0.100895	0.251184		"Arntl2"	16.0654	0.493012	0.0625863	0.159161
"Arpc1a"	253.732	0.0980099	0.306468	0.47336		"Arpc1a"	213.226	0.0764383	0.505115	0.709356		"Arpc1a"	268.543	0.181285	0.101316	0.228023
"Arpc1b"	860.232	0.275878	0.00459169	0.0215301	Y	"Arpc1b"	780.793	0.450467	2.62575e-05	0.000267814	Y	"Arpc1b"	905.279	0.346384	0.0248636	0.0790961
"Arpc2"	678.001	0.0616837	0.516792	0.670643		"Arpc2"	618.812	0.26114	0.00659874	0.0322107	Y	"Arpc2"	693.162	0.0629924	0.624599	0.770971
"Arpc3"	287.057	0.149329	0.234349	0.395048		"Arpc3"	266.958	0.385056	0.00470374	0.0245833	Y	"Arpc3"	295.574	0.165352	0.348708	0.536271
"Arpc4"	383.35	0.109986	0.25838	0.422764		"Arpc4"	330.233	0.163224	0.11073	0.268251		"Arpc4"	399.26	0.16245	0.142313	0.292056
"Arpc5"	732.066	-0.0306487	0.714646	0.823496		"Arpc5"	686.464	0.240225	0.00946704	0.0426893	Y	"Arpc5"	772.967	0.0596319	0.553458	0.72005
"Arpc5l"	201.274	0.0841279	0.427766	0.591991		"Arpc5l"	168.518	0.0488361	0.684784	0.837498		"Arpc5l"	209.287	0.128849	0.261138	0.444538
"Arpp19"	523.899	-0.277616	0.00107307	0.00709885	Y	"Arpp19"	465.747	-0.13328	0.158019	0.340712		"Arpp19"	537.135	-0.266874	0.00388652	0.0177133	Y
"Arpp21"	7.49431	-0.310146	0.129212	0.258347		"Arpp21"	4.66483	-0.990678	0.000665595	0.00476581	Y	"Arpp21"	6.31336	-0.943806	0.00311862	0.0148641	Y
"Arr3"	0.965277	0.103172	0.370796	NA		"Arr3"	0.456917	-0.026798	0.854489	NA		"Arr3"	0.73334	0.0979081	0.650501	NA
"Arrb1"	140.072	0.12362	0.302306	0.469168		"Arrb1"	213.865	1.40545	3.99465e-29	3.59605e-27	Y	"Arrb1"	231.709	1.2251	1.18787e-26	8.90314e-25	Y
"Arrb2"	104.073	0.181145	0.229659	0.389005		"Arrb2"	83.593	0.0834961	0.635217	0.803005		"Arrb2"	97.8804	-0.0159399	0.919104	0.955166
"Arrdc1"	75.8372	0.259433	0.0754941	0.175528		"Arrdc1"	59.4941	0.078226	0.663519	0.822808		"Arrdc1"	73.354	0.154442	0.337058	0.524864
"Arrdc2"	37.1564	0.116167	0.55156	0.6984		"Arrdc2"	33.0311	0.231765	0.303362	0.5229		"Arrdc2"	41.0933	0.308815	0.160628	0.317831
"Arrdc3"	402.653	0.367182	0.000259361	0.00231542	Y	"Arrdc3"	291.403	-0.0335587	0.785949	0.895628		"Arrdc3"	441.815	0.554629	5.37034e-06	5.76826e-05	Y
"Arrdc4"	11.3953	0.117812	0.573785	0.715458		"Arrdc4"	7.51561	-0.286855	0.326082	0.54683		"Arrdc4"	8.47733	-0.4325	0.155551	0.310988
"Arrdc5"	0.108773	0.0263241	0.509968	NA		"Arrdc5"	0	NA	NA	NA		"Arrdc5"	0	NA	NA	NA
"Arsa"	329.206	0.114995	0.217559	0.374127		"Arsa"	290.177	0.226911	0.0381647	0.124697		"Arsa"	360.754	0.303105	0.00172803	0.00912586	Y
"Arsb"	276.067	-0.142366	0.259388	0.423592		"Arsb"	230.335	-0.192327	0.17186	0.359934		"Arsb"	284.548	-0.121831	0.411	0.596812
"Arsg"	20.868	-0.248272	0.21129	0.366475		"Arsg"	17.1166	-0.355657	0.16149	0.345716		"Arsg"	24.9881	0.132672	0.554755	0.721118
"Arsi"	1.14106	-0.0538079	0.678634	NA		"Arsi"	0.742161	-0.202864	0.298374	NA		"Arsi"	1.21994	-0.0689066	0.796492	NA
"Arsj"	150.995	0.476819	3.00004e-05	0.000399171	Y	"Arsj"	136.396	0.63488	1.31673e-06	1.73465e-05	Y	"Arsj"	183.357	0.888134	2.83339e-14	9.49639e-13	Y
"Arsk"	72.0703	0.035496	0.805752	0.885709		"Arsk"	61.1686	0.0648996	0.701182	0.846939		"Arsk"	74.6636	0.0912972	0.567913	0.730702
"Art1"	5.44528	-0.19286	0.332215	NA		"Art1"	3.16962	-0.764826	0.00630313	NA		"Art1"	4.33557	-0.834544	0.00943267	0.036199	Y
"Art2a-ps"	0.665332	-0.024089	0.79794	NA		"Art2a-ps"	0.322628	-0.136383	0.289963	NA		"Art2a-ps"	0.479612	-0.146412	0.429072	NA
"Art2b"	0	NA	NA	NA		"Art2b"	0	NA	NA	NA		"Art2b"	0	NA	NA	NA
"Art3"	10.3516	-0.606311	0.00376388	0.0184474	Y	"Art3"	7.03867	-1.32027	7.7753e-06	8.90254e-05	Y	"Art3"	9.69491	-1.12855	0.000242248	0.00169115	Y
"Art4"	0	NA	NA	NA		"Art4"	0	NA	NA	NA		"Art4"	0	NA	NA	NA
"Art5"	1.04638	0.146905	0.213373	NA		"Art5"	0.196549	-0.0897806	0.397841	NA		"Art5"	0.721803	0.13899	0.542263	NA
"Artn"	29.7262	-0.300138	0.105789	0.223589		"Artn"	26.8628	-0.149842	0.503596	0.708193		"Artn"	26.4644	-0.735938	0.00118867	0.00664807	Y
"Arv1"	19.3498	-0.128005	0.531729	0.682315		"Arv1"	15.0763	-0.337848	0.206786	0.407052		"Arv1"	19.7303	-0.195287	0.428209	0.613143
"Arvcf"	322.797	0.426397	0.000145394	0.00145418	Y	"Arvcf"	252.463	0.24639	0.0512745	0.155339		"Arvcf"	321.881	0.38636	0.00233104	0.0116433	Y
"Arx"	0.286864	0.0683902	0.276125	NA		"Arx"	0.423113	0.202823	0.153061	NA		"Arx"	0.416224	0.285906	0.128351	NA
"Arxes1"	0	NA	NA	NA		"Arxes1"	0	NA	NA	NA		"Arxes1"	0	NA	NA	NA
"Arxes2"	10.3349	-0.151647	0.468777	0.628623		"Arxes2"	9.85503	0.0768169	0.788485	0.89646		"Arxes2"	11.5572	-0.0305189	0.914774	0.952698
"As3mt"	50.7755	-0.27823	0.083173	0.188459		"As3mt"	42.7667	-0.315203	0.104991	0.258621		"As3mt"	54.3437	-0.235656	0.181854	0.346656
"Asah1"	782.756	-0.0831276	0.337567	0.503852		"Asah1"	684.665	0.00494064	0.957973	0.983139		"Asah1"	764.239	-0.218862	0.0297974	0.0911307
"Asah2"	156.719	-0.601868	6.19785e-08	1.91484e-06	Y	"Asah2"	157.571	-0.090012	0.454153	0.667448		"Asah2"	186.974	-0.110219	0.330643	0.518425
"Asap1"	831.458	-0.0673962	0.523803	0.676508		"Asap1"	825.992	0.348445	0.00218939	0.0130388	Y	"Asap1"	842.718	-0.0876889	0.470179	0.650287
"Asap2"	69.366	-0.0935567	0.581257	0.72127		"Asap2"	70.9888	0.364559	0.0565872	0.167023		"Asap2"	83.377	0.322716	0.102922	0.230346
"Asap3"	160.969	0.0894629	0.441973	0.605053		"Asap3"	127.336	-0.0921963	0.49295	0.699476		"Asap3"	161.372	0.0640658	0.63823	0.781166
"Asb1"	274.218	-0.0361312	0.696631	0.810206		"Asb1"	217.668	-0.227	0.0407398	0.130846		"Asb1"	258.262	-0.267664	0.00786223	0.0313939	Y
"Asb10"	0.137215	0.0301294	0.475361	NA		"Asb10"	0	NA	NA	NA		"Asb10"	0	NA	NA	NA
"Asb11"	0.286864	0.0683902	0.276125	NA		"Asb11"	0.406431	0.155474	0.216395	NA		"Asb11"	0.160632	0.0876259	0.421274	NA
"Asb12"	0.108773	0.0263241	0.509968	NA		"Asb12"	0	NA	NA	NA		"Asb12"	0	NA	NA	NA
"Asb13"	34.8594	0.0079077	0.964572	0.97909		"Asb13"	27.0883	-0.196305	0.383322	0.605345		"Asb13"	34.265	-0.0676168	0.740182	0.850688
"Asb14"	2.77369	0.142697	0.404903	NA		"Asb14"	2.64099	0.238323	0.36771	NA		"Asb14"	2.39372	0.163417	0.600445	0.754265
"Asb15"	0.377179	0.0205898	0.764894	NA		"Asb15"	0.135015	-0.0507258	0.537829	NA		"Asb15"	0.242701	-0.022673	0.867671	NA
"Asb16"	1.12089	-0.147827	0.218689	NA		"Asb16"	0.764712	-0.33594	0.0799617	NA		"Asb16"	0.920531	-0.520092	0.0303248	NA
"Asb17"	0.0925124	-0.0238515	0.54578	NA		"Asb17"	0.0778627	-0.0384149	0.618695	NA		"Asb17"	0.094407	-0.0546564	0.557219	NA
"Asb18"	0	NA	NA	NA		"Asb18"	0	NA	NA	NA		"Asb18"	0	NA	NA	NA
"Asb2"	7.35477	0.187229	0.361366	0.528154		"Asb2"	3.41327	-0.578589	0.0414337	0.132424		"Asb2"	3.70797	-0.983049	0.00211596	0.0107701	Y
"Asb3"	122.263	-0.0802183	0.527055	0.679301		"Asb3"	105.543	-0.0370667	0.793796	0.899838		"Asb3"	123.751	-0.124251	0.34576	0.533119
"Asb4"	0.0925124	-0.0238515	0.54578	NA		"Asb4"	0.327203	0.0783437	0.540788	NA		"Asb4"	0.187324	0.000491184	0.996928	NA
"Asb5"	614.978	-0.537251	1.3456e-09	6.08461e-08	Y	"Asb5"	594.75	-0.129557	0.188149	0.382363		"Asb5"	619.754	-0.595411	6.02416e-07	7.92436e-06	Y
"Asb6"	193.293	0.327457	0.00317551	0.0162662	Y	"Asb6"	151.052	0.129396	0.316614	0.536822		"Asb6"	193.871	0.299999	0.0173393	0.0590575
"Asb7"	177.988	-0.308586	0.00427909	0.0203883	Y	"Asb7"	169.261	0.0173644	0.886844	0.948483		"Asb7"	186.88	-0.21431	0.0482949	0.131996
"Asb8"	264.356	0.0140086	0.879639	0.930993		"Asb8"	233.762	0.132636	0.219518	0.42361		"Asb8"	273.316	0.0534468	0.584423	0.743806
"Asb9"	0.105306	0.0260848	0.512709	NA		"Asb9"	0	NA	NA	NA		"Asb9"	0	NA	NA	NA
"Ascc1"	70.5375	0.0929056	0.544211	0.692483		"Ascc1"	61.8648	0.168252	0.339465	0.561624		"Ascc1"	71.4889	0.0879713	0.57768	0.738878
"Ascc2"	167.42	-0.0641648	0.59355	0.731235		"Ascc2"	140.867	-0.0925446	0.505745	0.710009		"Ascc2"	171.973	-0.0389635	0.792057	0.883078
"Ascc3"	595.923	-0.139557	0.0680602	0.16237		"Ascc3"	541.016	0.0558945	0.539286	0.735486		"Ascc3"	617.034	-0.0854515	0.311455	0.498955
"Ascl1"	0	NA	NA	NA		"Ascl1"	0	NA	NA	NA		"Ascl1"	0	NA	NA	NA
"Ascl2"	0	NA	NA	NA		"Ascl2"	0	NA	NA	NA		"Ascl2"	0	NA	NA	NA
"Ascl3"	0	NA	NA	NA		"Ascl3"	0.24934	0.113191	0.297904	NA		"Ascl3"	0.0929168	0.0583732	0.530332	NA
"Ascl4"	0.0925124	-0.0238515	0.54578	NA		"Ascl4"	0.0778627	-0.0384149	0.618695	NA		"Ascl4"	0.094407	-0.0546564	0.557219	NA
"Asf1a"	107.012	-0.258846	0.0477763	0.125218		"Asf1a"	90.8209	-0.26273	0.0909149	0.233066		"Asf1a"	104.63	-0.398707	0.00534603	0.0230995	Y
"Asf1b"	306.125	-0.0959597	0.274422	0.440704		"Asf1b"	272.581	0.0473409	0.668837	0.826433		"Asf1b"	334.323	0.0948799	0.298893	0.485438
"Asgr1"	3.22242	0.0163585	0.927355	NA		"Asgr1"	13.169	1.86595	6.57722e-11	1.54459e-09	Y	"Asgr1"	17.2869	2.21702	1.55884e-14	5.39069e-13	Y
"Asgr2"	1.39773	0.0365027	0.782992	NA		"Asgr2"	5.24527	1.2083	3.87531e-05	0.000382087	Y	"Asgr2"	3.96617	1.00541	0.00175481	0.00923012	Y
"Ash1l"	993.046	-0.275172	0.0105482	0.0405374	Y	"Ash1l"	853.38	-0.242445	0.0390478	0.126987		"Ash1l"	963.322	-0.438863	0.000764229	0.0045703	Y
"Ash2l"	329.735	0.0431272	0.634367	0.763569		"Ash2l"	267.733	-0.0812663	0.422424	0.642376		"Ash2l"	332.574	0.0115191	0.899674	0.945055
"Asic1"	30.9561	0.204926	0.275437	0.441672		"Asic1"	26.1619	0.208543	0.370608	0.593001		"Asic1"	33.9871	0.432309	0.0512606	0.137782
"Asic2"	0	NA	NA	NA		"Asic2"	0	NA	NA	NA		"Asic2"	0	NA	NA	NA
"Asic3"	3.36655	-0.0173102	0.922516	NA		"Asic3"	4.12999	0.350745	0.229075	0.435756		"Asic3"	4.04974	0.17414	0.587988	0.745769
"Asic4"	0.55527	-0.0249559	0.771055	NA		"Asic4"	1.16297	0.25018	0.249662	NA		"Asic4"	0.581589	-0.06698	0.745557	NA
"Asic5"	0	NA	NA	NA		"Asic5"	0	NA	NA	NA		"Asic5"	0	NA	NA	NA
"Asl"	155.716	0.26053	0.0356294	0.100863		"Asl"	115.675	-0.0648997	0.670696	0.827496		"Asl"	142.145	-0.0195689	0.885037	0.936602
"Asna1"	410.394	0.330347	0.000390295	0.00319879	Y	"Asna1"	327.088	0.188014	0.070316	0.1942		"Asna1"	397.401	0.201107	0.0622365	0.15855
"Asns"	256.756	-0.138331	0.153014	0.291834		"Asns"	198.488	-0.411126	0.000562764	0.00410283	Y	"Asns"	231.459	-0.522917	1.63922e-06	1.96837e-05	Y
"Asnsd1"	462.621	-0.0851456	0.305625	0.472799		"Asnsd1"	404.806	0.0111821	0.901735	0.956897		"Asnsd1"	476.638	-0.0572393	0.514769	0.687484
"Aspa"	39.8407	-0.387491	0.0228125	0.072648		"Aspa"	28.4116	-0.984719	2.38553e-05	0.000244921	Y	"Aspa"	32.9532	-1.20153	1.36276e-07	2.03164e-06	Y
"Aspdh"	0	NA	NA	NA		"Aspdh"	0	NA	NA	NA		"Aspdh"	0	NA	NA	NA
"Aspg"	0.237595	0.00567981	0.922109	NA		"Aspg"	0.2157	0.0217691	0.840919	NA		"Aspg"	0.573773	0.206308	0.298805	NA
"Asph"	656.829	-0.228518	0.001979	0.0112941	Y	"Asph"	544.777	-0.300162	0.000300881	0.00235677	Y	"Asph"	647.491	-0.335484	5.37375e-05	0.000450543	Y
"Asphd1"	0.231556	-0.0577822	0.32713	NA		"Asphd1"	0.811328	0.190133	0.326038	NA		"Asphd1"	0.236537	-0.144926	0.29861	NA
"Asphd2"	4.70535	0.112737	0.553934	NA		"Asphd2"	3.91147	0.131697	0.648459	0.811835		"Asphd2"	6.00071	0.578963	0.0685564	0.170404
"Aspm"	956.352	-0.284917	0.000572333	0.00431609	Y	"Aspm"	829.233	-0.222244	0.0149142	0.0605884		"Aspm"	1033.85	-0.112293	0.236729	0.415708
"Aspn"	30.737	-0.174185	0.361901	0.528673		"Aspn"	33.6599	0.436046	0.0381729	0.124697		"Aspn"	33.0018	-0.0832718	0.700129	0.824452
"Asprv1"	0	NA	NA	NA		"Asprv1"	0.12467	0.0600797	0.457042	NA		"Asprv1"	0.231717	0.0922965	0.41255	NA
"Aspscr1"	232.044	0.205392	0.0747766	0.174444		"Aspscr1"	197.237	0.224533	0.0681961	0.190425		"Aspscr1"	245.537	0.321881	0.00655336	0.0271875	Y
"Asrgl1"	18.7066	0.0184822	0.927925	0.958063		"Asrgl1"	16.9276	0.13377	0.610078	0.787019		"Asrgl1"	20.8009	0.191069	0.460973	0.641449
"Ass1"	113.167	0.976805	2.90392e-13	2.85601e-11	Y	"Ass1"	136.322	1.6798	6.67825e-32	6.69064e-30	Y	"Ass1"	183.914	1.89847	1.41142e-42	2.18786e-40	Y
"Aste1"	54.0668	0.00223132	0.989265	0.993255		"Aste1"	40.056	-0.374515	0.0638515	0.181975		"Aste1"	52.9097	-0.0991308	0.588074	0.745809
"Astl"	0.10038	-0.0244933	0.537144	NA		"Astl"	0.247479	0.0292699	0.795477	NA		"Astl"	0.275667	0.0583206	0.71687	NA
"Astn1"	0	NA	NA	NA		"Astn1"	0	NA	NA	NA		"Astn1"	0	NA	NA	NA
"Astn2"	0.638651	0.01528	0.862772	NA		"Astn2"	0.806905	0.1013	0.564532	NA		"Astn2"	0.715792	0.0653854	0.746572	NA
"Asun"	259.698	0.187256	0.0592888	0.146517		"Asun"	193.658	-0.150866	0.205337	0.405033		"Asun"	260.59	0.145621	0.178732	0.342187
"Asxl1"	658.38	-0.221242	0.0052347	0.0238625	Y	"Asxl1"	564.306	-0.194603	0.0490568	0.150589		"Asxl1"	641.926	-0.361247	5.12197e-05	0.000432624	Y
"Asxl2"	560.252	-0.271356	0.0015079	0.00912351	Y	"Asxl2"	482.49	-0.228669	0.0152343	0.0616523		"Asxl2"	539.094	-0.463033	1.37304e-06	1.6813e-05	Y
[truncated: 19,673 more rows]
