# Supplementary material for: BMP‐2 Signaling and Mechanotransduction Synergize to Drive Osteogenic Differentiation via YAP/TAZ
Source: Adv Sci (Weinh). 2020 Jun 16;7(15):1902931. doi: 10.1002/advs.201902931 (PMC7404154; doi:10.1002/advs.201902931)
Supplement: Supplementary file 3 — Supporting Information [file ADVS-7-1902931-s003.xlsx]

## Sheet: DEGs upregulated by BMP-2
Supplementary Data 2. DEGs upregulated by BMP-2
match	gene symbol	"baseMean"	FC_blebb	"lfcSE"	"stat"	pvalue blebb	"padj_blebb"	DEGs_blebb	gene symbol 2	"baseMean" 2	FC_BMP2	"lfcSE" 2	"stat" 2	"pvalue"	padj_BMP2	DEGs_BMP2	gene symbol 3	"baseMean" 3	FC_Blebb_BMP2	"lfcSE" 3	"stat" 3	"pvalue" 2	padj_Blebb_BMP2	DEGs_Blebb_BMP2	Cluster
0610010K14Rik	"0610010K14Rik"	97.9136	0.295898	0.146472	2.02016	0.0433664	0.116745		"0610010K14Rik"	90.5479	0.513614	0.163607	3.13932	0.00169343	0.0105398	Y	"0610010K14Rik"	119.452	0.699556	0.172676	4.05127	5.09e-05	0.000430537	Y	1
1110007C09Rik	"1110007C09Rik"	160.824	0.658509	0.116214	5.66637	1.46e-08	5.36e-07	Y	"1110007C09Rik"	129.319	0.555575	0.139715	3.9765	6.99e-05	0.000649828	Y	"1110007C09Rik"	172.384	0.780808	0.133728	5.83877	5.26e-09	9.64e-08	Y	1
1110012L19Rik	"1110012L19Rik"	104.981	-0.10804	0.146433	-0.737811	0.46063	0.621036		"1110012L19Rik"	121.327	0.652173	0.138364	4.71346	2.44e-06	3.07e-05	Y	"1110012L19Rik"	128.708	0.352411	0.134609	2.61804	0.00884362	0.0344084	Y	2
1600014C10Rik	"1600014C10Rik"	123.214	0.0231168	0.123167	0.187686	0.851123	0.913343		"1600014C10Rik"	122.323	0.418003	0.131141	3.18743	0.00143541	0.00920605	Y	"1600014C10Rik"	138.349	0.256965	0.124961	2.05636	0.0397481	0.113384		2
1700020L24Rik	"1700020L24Rik"	30.727	0.623423	0.188277	3.3112	0.000928954	0.00634284	Y	"1700020L24Rik"	35.2922	1.26909	0.21162	5.99703	2.01e-09	4.07e-08	Y	"1700020L24Rik"	42.2217	1.30341	0.203345	6.40987	1.46e-10	3.28e-09	Y	3
1810055G02Rik	"1810055G02Rik"	278.836	0.323478	0.106214	3.04552	0.00232278	0.012828	Y	"1810055G02Rik"	239.858	0.362886	0.11733	3.09288	0.00198227	0.0119717	Y	"1810055G02Rik"	302.029	0.468729	0.119047	3.93733	8.24e-05	0.000655722	Y	1
2310036O22Rik	"2310036O22Rik"	397.288	0.408493	0.0862113	4.73828	2.16e-06	4.33e-05	Y	"2310036O22Rik"	329.536	0.358995	0.104578	3.43281	0.000597368	0.0043146	Y	"2310036O22Rik"	398.92	0.363757	0.119436	3.04562	0.00232203	0.0116152	Y	1
2410015M20Rik	"2410015M20Rik"	131.482	0.387803	0.134251	2.88864	0.00386906	0.0188533	Y	"2410015M20Rik"	113.504	0.452453	0.151282	2.99079	0.00278255	0.0160035	Y	"2410015M20Rik"	143.395	0.540576	0.16643	3.24807	0.0011619	0.00651971	Y	1
4931406P16Rik	"4931406P16Rik"	624.268	-0.332304	0.0705496	-4.71022	2.47e-06	4.86e-05	Y	"4931406P16Rik"	666.398	0.318992	0.0761032	4.19158	2.77e-05	0.000280704	Y	"4931406P16Rik"	645.053	-0.294153	0.0739255	-3.97905	6.92e-05	0.00056114	Y	2
5430435G22Rik	"5430435G22Rik"	315.625	0.187655	0.0928727	2.02057	0.0433247	0.116745		"5430435G22Rik"	286.723	0.36536	0.114427	3.19296	0.00140823	0.00905042	Y	"5430435G22Rik"	345.114	0.362482	0.100482	3.60744	0.000309228	0.00208821	Y	2
6030419C18Rik	"6030419C18Rik"	164.421	0.350163	0.136701	2.56152	0.0104214	0.0401416	Y	"6030419C18Rik"	140.174	0.38283	0.147196	2.60082	0.00930002	0.0421453	Y	"6030419C18Rik"	160.583	0.264556	0.151473	1.74655	0.0807147	0.192955		2
6330416G13Rik	"6330416G13Rik"	92.3873	0.00658605	0.140441	0.0468956	0.962596	0.977757		"6330416G13Rik"	137.32	1.25398	0.137427	9.12469	7.19e-20	3.6e-18	Y	"6330416G13Rik"	138.255	0.914358	0.144104	6.34513	2.22e-10	4.88e-09	Y	1
9530068E07Rik	"9530068E07Rik"	1104.16	-0.0570329	0.0740943	-0.769733	0.441458	0.604769		"9530068E07Rik"	1032.13	0.210868	0.0811602	2.59817	0.00937212	0.0423647	Y	"9530068E07Rik"	1144.95	-0.0160524	0.102753	-0.156224	0.875857	0.931366		2
9930111J21Rik1	"9930111J21Rik1"	139.954	-0.358188	0.118967	-3.01082	0.00260546	0.0139454	Y	"9930111J21Rik1"	168.76	0.568163	0.124803	4.55248	5.3e-06	6.25e-05	Y	"9930111J21Rik1"	155.459	-0.118136	0.129264	-0.913917	0.36076	0.54856		2
A430105I19Rik	"A430105I19Rik"	521.868	0.215474	0.117014	1.84144	0.0655571	0.157855		"A430105I19Rik"	470.194	0.378563	0.119054	3.17976	0.00147397	0.00939032	Y	"A430105I19Rik"	514.212	0.13633	0.130143	1.04754	0.294851	0.481339		2
A4galt	"A4galt"	392.277	0.269446	0.0908278	2.96656	0.00301151	0.0156228	Y	"A4galt"	411.261	0.780037	0.0954953	8.16833	3.13e-16	1.21e-14	Y	"A4galt"	473.57	0.677025	0.098285	6.88838	5.64e-12	1.45e-10	Y	1
A630033H20Rik	"A630033H20Rik"	75.7234	-0.496775	0.155305	-3.1987	0.00138049	0.00853499	Y	"A630033H20Rik"	121.541	1.03865	0.145569	7.1351	9.67e-13	2.76e-11	Y	"A630033H20Rik"	120.244	0.646107	0.134018	4.82105	1.43e-06	1.74e-05	Y	1
A930004D18Rik	"A930004D18Rik"	24.4125	0.0636888	0.193537	0.329079	0.742096	0.842972		"A930004D18Rik"	28.0605	0.701127	0.224884	3.11773	0.00182252	0.0111808	Y	"A930004D18Rik"	31.1712	0.535715	0.22204	2.4127	0.0158349	0.054907		2
Aaas	"Aaas"	321.595	0.511744	0.0981033	5.21638	1.82e-07	4.93e-06	Y	"Aaas"	282.322	0.609351	0.110988	5.49026	4.01e-08	6.82e-07	Y	"Aaas"	358.214	0.715858	0.124647	5.74308	9.3e-09	1.67e-07	Y	1
Aagab	"Aagab"	200.704	0.108336	0.120979	0.895497	0.370521	0.537794		"Aagab"	187.929	0.362933	0.128441	2.82568	0.00471799	0.0246267	Y	"Aagab"	206.29	0.12976	0.132293	0.980852	0.326666	0.514281		2
Abca7	"Abca7"	1108.81	0.246621	0.0739363	3.33559	0.000851173	0.00591262	Y	"Abca7"	987.356	0.374089	0.0918209	4.07412	4.62e-05	0.000448989	Y	"Abca7"	1207.54	0.418645	0.0781933	5.35397	8.6e-08	1.31e-06	Y	2
Abcc4	"Abcc4"	110.471	0.387103	0.141898	2.72804	0.0063712	0.0276546	Y	"Abcc4"	97.8171	0.50248	0.164631	3.05217	0.00227195	0.0134595	Y	"Abcc4"	138.983	0.883768	0.164031	5.3878	7.13e-08	1.11e-06	Y	1
Abcd2	"Abcd2"	56.8273	0.0960169	0.153863	0.624042	0.5326	0.68294		"Abcd2"	56.4593	0.488299	0.18113	2.69586	0.00702078	0.0337836	Y	"Abcd2"	77.7858	0.810656	0.167867	4.82917	1.37e-06	1.68e-05	Y	1
Abce1	"Abce1"	1180.85	0.0583529	0.0668227	0.873249	0.382527	0.54922		"Abce1"	1062.83	0.221063	0.0760357	2.90736	0.00364498	0.0200095	Y	"Abce1"	1220.03	0.0875582	0.0959202	0.912823	0.361335	0.548945		2
Abhd12	"Abhd12"	310.778	0.162143	0.0983454	1.64872	0.099206	0.213404		"Abhd12"	293.284	0.435876	0.104846	4.15731	3.22e-05	0.000323926	Y	"Abhd12"	353.939	0.444666	0.100562	4.42181	9.79e-06	9.82e-05	Y	2
Abhd4	"Abhd4"	615.238	0.107431	0.0822614	1.30597	0.191562	0.343379		"Abhd4"	547.925	0.244597	0.0843932	2.89831	0.00375184	0.0204965	Y	"Abhd4"	615.08	0.0501026	0.0945287	0.530025	0.596095	0.751579		2
Abr	"Abr"	1188.59	0.141866	0.0632428	2.24319	0.0248848	0.0774703		"Abr"	1094.54	0.361315	0.0704326	5.12994	2.9e-07	4.35e-06	Y	"Abr"	1328.14	0.382213	0.0631581	6.05169	1.43e-09	2.86e-08	Y	2
Acadvl	"Acadvl"	315.174	0.273201	0.109217	2.50145	0.0123686	0.0459184	Y	"Acadvl"	282.979	0.431524	0.116807	3.69435	0.00022045	0.00179938	Y	"Acadvl"	337.743	0.40944	0.112886	3.62701	0.000286724	0.00195756	Y	1
Ackr3	"Ackr3"	458.878	-0.314657	0.0847548	-3.71256	0.000205176	0.00192794	Y	"Ackr3"	501.44	0.385866	0.0871062	4.42983	9.43e-06	0.000106241	Y	"Ackr3"	470.035	-0.319255	0.114917	-2.77814	0.00546717	0.0235707	Y	2
Acot7	"Acot7"	395.271	0.28106	0.0934153	3.00872	0.00262352	0.0140357	Y	"Acot7"	346.641	0.365684	0.108499	3.37039	0.000750622	0.00527729	Y	"Acot7"	394.771	0.225735	0.105608	2.13748	0.0325593	0.0972074		2
Acox3	"Acox3"	265.372	-0.267821	0.100554	-2.66344	0.00773464	0.0318872	Y	"Acox3"	279.743	0.335185	0.104385	3.21105	0.0013225	0.00859727	Y	"Acox3"	295.693	-0.0165248	0.0994172	-0.166217	0.867986	0.927993		2
Acsbg1	"Acsbg1"	109.472	0.164455	0.133935	1.22787	0.219495	0.376087		"Acsbg1"	116.842	0.70488	0.14837	4.75082	2.03e-06	2.6e-05	Y	"Acsbg1"	147.839	0.810897	0.139491	5.81326	6.13e-09	1.12e-07	Y	1
Acta2	"Acta2"	1082.38	0.119757	0.111988	1.06937	0.284902	0.452043		"Acta2"	1055.78	0.473357	0.12005	3.94301	8.05e-05	0.000736646	Y	"Acta2"	1087.5	0.0778536	0.171866	0.452989	0.650557	0.790206		2
Actg1	"Actg1"	1856.73	0.139411	0.128344	1.08623	0.277378	0.443639		"Actg1"	1758.42	0.424747	0.124243	3.41868	0.000629254	0.00452648	Y	"Actg1"	1889.45	0.122726	0.243439	0.504137	0.614165	0.763704		2
Actg2	"Actg2"	146.761	0.127212	0.126284	1.00735	0.313767	0.480499		"Actg2"	185.859	1.0371	0.127672	8.12317	4.54e-16	1.73e-14	Y	"Actg2"	188.366	0.667774	0.139571	4.78446	1.71e-06	2.05e-05	Y	1
Actr1a	"Actr1a"	1061.92	0.225226	0.0836894	2.69121	0.00711938	0.0300296	Y	"Actr1a"	944.006	0.352619	0.0865739	4.07304	4.64e-05	0.000450376	Y	"Actr1a"	1062.46	0.174442	0.112707	1.54775	0.121683	0.261028		2
Actr3	"Actr3"	1208.36	-0.00406098	0.0833392	-0.0487284	0.961136	0.976677		"Actr3"	1113.57	0.222895	0.0876626	2.54265	0.0110016	0.0479677	Y	"Actr3"	1247.84	0.025837	0.125232	0.206313	0.836546	0.910234		2
Acvr1	"Acvr1"	272.422	-0.455604	0.146654	-3.10666	0.00189212	0.0108824	Y	"Acvr1"	348.865	0.591467	0.152887	3.86865	0.000109441	0.000968369	Y	"Acvr1"	338.309	0.0773069	0.168182	0.459661	0.645759	0.787226		2
Acvr1c	"Acvr1c"	3.237	-0.0789978	0.179996	-0.438887	0.660744			"Acvr1c"	7.96662	1.17619	0.292218	4.02504	5.7e-05	0.00054062	Y	"Acvr1c"	5.55566	0.602353	0.317747	1.8957	0.058	0.150672		1
Adam12	"Adam12"	97.5911	-0.59894	0.144099	-4.15646	3.23e-05	0.000424202	Y	"Adam12"	184.043	1.30587	0.133667	9.76956	1.52e-22	9.4e-21	Y	"Adam12"	172.603	0.821596	0.134175	6.1233	9.17e-10	1.86e-08	Y	1
Adam15	"Adam15"	446.367	0.462581	0.0914239	5.05974	4.2e-07	1.05e-05	Y	"Adam15"	385.092	0.513576	0.102783	4.99671	5.83e-07	8.3e-06	Y	"Adam15"	455.706	0.4807	0.100902	4.76406	1.9e-06	2.24e-05	Y	1
Adam9	"Adam9"	922.89	-0.00194758	0.0653353	-0.0298091	0.976219	0.985319		"Adam9"	877.699	0.310711	0.0708277	4.38685	1.15e-05	0.000126201	Y	"Adam9"	1082.9	0.368912	0.0733746	5.0278	4.96e-07	6.65e-06	Y	2
Adamts10	"Adamts10"	104.379	0.550464	0.13673	4.02593	5.68e-05	0.000673388	Y	"Adamts10"	81.9718	0.415157	0.163244	2.54316	0.0109854	0.0479353	Y	"Adamts10"	110.194	0.6765	0.16051	4.2147	2.5e-05	0.000228972	Y	1
Adamts12	"Adamts12"	20.6666	-0.0478704	0.199273	-0.240225	0.810156	0.888362		"Adamts12"	28.9482	0.916492	0.229021	4.00178	6.29e-05	0.000590333	Y	"Adamts12"	28.8576	0.61227	0.217069	2.82063	0.00479298	0.0210364	Y	1
Adamts16	"Adamts16"	9.63795	-0.864052	0.207623	-4.16164	3.16e-05	0.000417443	Y	"Adamts16"	22.1824	0.982152	0.250504	3.92071	8.83e-05	0.000795941	Y	"Adamts16"	8.64073	-1.77454	0.315839	-5.6185	1.93e-08	3.29e-07	Y	2
Adamts2	"Adamts2"	92.523	0.53484	0.134753	3.96903	7.22e-05	0.000827689	Y	"Adamts2"	84.8505	0.730589	0.154682	4.72318	2.32e-06	2.93e-05	Y	"Adamts2"	109.744	0.918913	0.146129	6.28835	3.21e-10	6.87e-09	Y	1
Adamtsl3	"Adamtsl3"	130.468	0.707311	0.136861	5.16808	2.37e-07	6.27e-06	Y	"Adamtsl3"	154.349	1.42072	0.135321	10.4989	8.74e-26	6.24e-24	Y	"Adamtsl3"	226.302	1.80603	0.121398	14.877	4.65e-50	1.04e-47	Y	3
Adamtsl4	"Adamtsl4"	78.7776	0.317215	0.144174	2.20023	0.0277908	0.0842503		"Adamtsl4"	105.926	1.31581	0.146722	8.96803	3.02e-19	1.4e-17	Y	"Adamtsl4"	132.712	1.42193	0.13428	10.5893	3.34e-26	2.42e-24	Y	3
Adamtsl5	"Adamtsl5"	506.663	0.340141	0.0830129	4.09745	4.18e-05	0.000526154	Y	"Adamtsl5"	435.549	0.382108	0.0923568	4.1373	3.51e-05	0.00035173	Y	"Adamtsl5"	517.029	0.348574	0.0882633	3.94926	7.84e-05	0.000626467	Y	2
Adcy6	"Adcy6"	636.916	0.387885	0.0695987	5.57316	2.5e-08	8.73e-07	Y	"Adcy6"	504.756	0.224991	0.0847481	2.65482	0.00793507	0.0370731	Y	"Adcy6"	641.105	0.369471	0.0833935	4.43045	9.4e-06	9.49e-05	Y	1
Adcy8	"Adcy8"	3.73466	0.445487	0.182946	2.43508	0.0148884			"Adcy8"	6.62792	1.38022	0.295186	4.67577	2.93e-06	3.64e-05	Y	"Adcy8"	13.1919	2.32365	0.303546	7.65504	1.93e-14	6.57e-13	Y	3
Adcy9	"Adcy9"	208.542	-0.0353578	0.11269	-0.313761	0.753703	0.85032		"Adcy9"	213.381	0.462796	0.112551	4.11186	3.92e-05	0.000386046	Y	"Adcy9"	232.72	0.224604	0.103496	2.17018	0.0299935	0.0916126		2
Add1	"Add1"	1388.48	0.132208	0.0637943	2.07241	0.0382269	0.106605		"Add1"	1226.25	0.242716	0.0732002	3.31578	0.000913881	0.00624142	Y	"Add1"	1380.8	0.0598151	0.0780106	0.766756	0.443226	0.627054		2
Adra1b	"Adra1b"	7.23288	0.0167547	0.202869	0.0825887	0.934179			"Adra1b"	15.5477	1.41468	0.269754	5.24435	1.57e-07	2.44e-06	Y	"Adra1b"	21.5669	1.80629	0.256133	7.05217	1.76e-12	4.82e-11	Y	3
Aebp1	"Aebp1"	1179.17	0.316397	0.0860813	3.67556	0.000237326	0.00216492	Y	"Aebp1"	1216.08	0.782896	0.0939484	8.33325	7.87e-17	3.19e-15	Y	"Aebp1"	1445.11	0.757427	0.0966783	7.83451	4.71e-15	1.69e-13	Y	1
Agap2	"Agap2"	5.04249	0.164876	0.190312	0.866347	0.3863			"Agap2"	6.41554	0.753263	0.295235	2.5514	0.0107291	0.0471813	Y	"Agap2"	6.39744	0.597857	0.318973	1.87432	0.060886	0.156147		1
Agfg1	"Agfg1"	456.034	0.0612423	0.0822971	0.744161	0.456779	0.617657		"Agfg1"	441.276	0.402505	0.0899798	4.47328	7.7e-06	8.84e-05	Y	"Agfg1"	523.027	0.365056	0.0829331	4.40181	1.07e-05	0.000107046	Y	2
Ahcyl2	"Ahcyl2"	253.139	0.00778108	0.0951518	0.0817755	0.934825	0.96204		"Ahcyl2"	239.18	0.288227	0.105178	2.74038	0.0061368	0.030495	Y	"Ahcyl2"	264.919	0.0872479	0.098118	0.889214	0.373888	0.561203		2
Ahnak	"Ahnak"	18043.4	0.0858157	0.110438	0.777049	0.43713	0.60055		"Ahnak"	16558.6	0.294648	0.114639	2.57022	0.0101635	0.045271	Y	"Ahnak"	17549.6	-0.0403973	0.163086	-0.247705	0.804362	0.890392		2
Ahr	"Ahr"	107.095	-0.278358	0.137424	-2.02554	0.0428124	0.115755		"Ahr"	133.221	0.68565	0.139063	4.9305	8.2e-07	1.13e-05	Y	"Ahr"	139.005	0.38231	0.142608	2.68085	0.00734361	0.0297606	Y	2
Ahrr	"Ahrr"	38.8439	0.768067	0.1809	4.24581	2.18e-05	0.000303623	Y	"Ahrr"	37.1983	1.10558	0.209269	5.28306	1.27e-07	2.01e-06	Y	"Ahrr"	74.7791	2.03844	0.18986	10.7365	6.86e-27	5.2e-25	Y	3
AI413582	"AI413582"	138.854	0.635432	0.129996	4.8881	1.02e-06	2.23e-05	Y	"AI413582"	105.541	0.416319	0.152911	2.72262	0.00647656	0.031785	Y	"AI413582"	143.622	0.702818	0.141861	4.95427	7.26e-07	9.41e-06	Y	1
Aim1	"Aim1"	516.063	-0.106227	0.0783243	-1.35625	0.17502	0.322195		"Aim1"	597.811	0.68555	0.0875993	7.82598	5.04e-15	1.76e-13	Y	"Aim1"	662.19	0.501727	0.0799621	6.27456	3.51e-10	7.43e-09	Y	2
Ak1	"Ak1"	801.664	0.522074	0.11381	4.58724	4.49e-06	7.92e-05	Y	"Ak1"	718.485	0.671186	0.119874	5.59909	2.15e-08	3.79e-07	Y	"Ak1"	871.866	0.67057	0.158705	4.22525	2.39e-05	0.00021998	Y	1
Akr1a1	"Akr1a1"	825.39	0.0959178	0.108965	0.880265	0.378716	0.545406		"Akr1a1"	786.446	0.39517	0.118608	3.33173	0.000863084	0.00594668	Y	"Akr1a1"	858.163	0.141994	0.15801	0.898639	0.368845	0.556204		2
Akt1	"Akt1"	1142.58	0.277325	0.077099	3.597	0.000321905	0.00274305	Y	"Akt1"	979.569	0.310055	0.0876848	3.53601	0.000406213	0.00308082	Y	"Akt1"	1160.14	0.262336	0.11523	2.27662	0.0228092	0.0736252		2
Alcam	"Alcam"	253.33	0.0907094	0.107214	0.846063	0.397518	0.564289		"Alcam"	325.993	1.0647	0.110024	9.67698	3.78e-22	2.25e-20	Y	"Alcam"	426.729	1.24698	0.106449	11.7144	1.08e-31	1.06e-29	Y	1
Aldh1a3	"Aldh1a3"	14.6187	0.0750675	0.20731	0.362103	0.717275	0.825475		"Aldh1a3"	57.4244	2.66214	0.20712	12.8531	8.26e-38	1.06e-35	Y	"Aldh1a3"	46.7659	2.17408	0.216125	10.0594	8.35e-24	5.38e-22	Y	3
Aldh2	"Aldh2"	643.435	0.401541	0.0999029	4.01931	5.84e-05	0.000688512	Y	"Aldh2"	563.004	0.49284	0.104391	4.72108	2.35e-06	2.96e-05	Y	"Aldh2"	649.706	0.381991	0.126717	3.01452	0.0025739	0.0126826	Y	1
Aldoa	"Aldoa"	1512.28	0.32849	0.111682	2.94129	0.00326845	0.0166483	Y	"Aldoa"	1265.51	0.310857	0.111017	2.80009	0.00510883	0.0263021	Y	"Aldoa"	1441.56	0.160725	0.173413	0.926834	0.354013	0.541621		2
Alpl	"Alpl"	0							"Alpl"	7.22635	1.97772	0.294584	6.71361	1.9e-11	4.68e-10	Y	"Alpl"	1.12851	0.616484	0.252591	2.44064	0.0146612
Als2cl	"Als2cl"	13.2964	0.00298824	0.208569	0.0143273	0.988569	0.993027		"Als2cl"	17.1306	0.783458	0.257768	3.03939	0.00237054	0.0139372	Y	"Als2cl"	13.3231	-0.0304118	0.279732	-0.108717	0.913427	0.952021		2
Amfr	"Amfr"	1238.4	0.106051	0.067133	1.57971	0.114173	0.235984		"Amfr"	1091.15	0.210138	0.0822999	2.55331	0.0106703	0.0470229	Y	"Amfr"	1268.6	0.113527	0.0915698	1.23979	0.215053	0.388394		2
Amotl2	"Amotl2"	544.666	-0.312628	0.0848852	-3.68295	0.000230555	0.00212367	Y	"Amotl2"	600.908	0.414517	0.0868057	4.77523	1.8e-06	2.33e-05	Y	"Amotl2"	563.367	-0.269566	0.0923549	-2.9188	0.00351378	0.0164318	Y	2
Ang2	"Ang2"	3.38695	0.160141	0.182359	0.878161	0.379856			"Ang2"	4.94078	0.750708	0.293849	2.55474	0.0106268	0.0468625	Y	"Ang2"	5.76827	0.850768	0.320591	2.65375	0.00796027	0.0317132	Y	1
Angptl2	"Angptl2"	1623.06	0.541671	0.0849012	6.38001	1.77e-10	9.95e-09	Y	"Angptl2"	1572.99	0.857392	0.0878157	9.76354	1.61e-22	9.93e-21	Y	"Angptl2"	1956.33	0.897715	0.144654	6.20595	5.44e-10	1.13e-08	Y	1
Ank	"Ank"	1731.6	0.288216	0.0930259	3.09823	0.00194678	0.0111426	Y	"Ank"	1619.12	0.539338	0.086323	6.2479	4.16e-10	9.2e-09	Y	"Ank"	1828.8	0.375103	0.129653	2.89312	0.00381433	0.0174954	Y	2
Ankrd44	"Ankrd44"	124.964	-0.171442	0.127351	-1.34622	0.178233	0.326226		"Ankrd44"	136.48	0.473871	0.137443	3.44777	0.000565231	0.00410635	Y	"Ankrd44"	156.86	0.397152	0.124389	3.19282	0.0014089	0.00769675	Y	2
Ano1	"Ano1"	15.3167	-0.0082105	0.206382	-0.039783	0.968266	0.981236		"Ano1"	20.1563	0.839669	0.247644	3.39062	0.000697335	0.00495594	Y	"Ano1"	24.7712	0.921038	0.256373	3.59257	0.000327436	0.00218841	Y	1
Ano10	"Ano10"	289.751	0.309735	0.0922693	3.35686	0.000788332	0.00557454	Y	"Ano10"	249.949	0.362262	0.106371	3.40565	0.00066006	0.00473164	Y	"Ano10"	313.067	0.457211	0.0969792	4.71453	2.42e-06	2.8e-05	Y	1
Ano6	"Ano6"	1428.51	0.0107285	0.0589878	0.181876	0.85568	0.916816		"Ano6"	1308.23	0.220852	0.0728202	3.03284	0.00242261	0.014203	Y	"Ano6"	1433.73	-0.0390445	0.0649268	-0.601361	0.547599	0.715332		2
Anp32a	"Anp32a"	283.672	0.119877	0.0924933	1.29606	0.194955	0.347383		"Anp32a"	273.622	0.455678	0.108294	4.2078	2.58e-05	0.000263234	Y	"Anp32a"	338.348	0.502958	0.108909	4.61817	3.87e-06	4.32e-05	Y	1
Anpep	"Anpep"	448.779	0.0769891	0.125326	0.614309	0.539011	0.688688		"Anpep"	471.164	0.606615	0.122498	4.95203	7.34e-07	1.02e-05	Y	"Anpep"	520.425	0.413529	0.125751	3.28847	0.00100735	0.00578456	Y	1
Antxr1	"Antxr1"	520.289	-0.463065	0.0983465	-4.7085	2.5e-06	4.89e-05	Y	"Antxr1"	595.769	0.376943	0.111476	3.38138	0.000721233	0.005117	Y	"Antxr1"	614.435	-0.0262447	0.104465	-0.25123	0.801637	0.889107		2
Anxa2	"Anxa2"	1224.75	0.227685	0.123754	1.83983	0.0657939	0.158179		"Anxa2"	1172.43	0.531652	0.128339	4.14256	3.43e-05	0.000344915	Y	"Anxa2"	1276.81	0.251594	0.248607	1.01201	0.311532	0.498955		2
Anxa5	"Anxa5"	909.664	0.217794	0.107094	2.03368	0.0419844	0.113987		"Anxa5"	817.556	0.374026	0.108081	3.46061	0.000538947	0.00395006	Y	"Anxa5"	916.875	0.184349	0.16249	1.13453	0.256572	0.439244		2
Anxa8	"Anxa8"	507.83	0.166481	0.0912515	1.82442	0.0680886	0.162405		"Anxa8"	692.391	1.23789	0.100283	12.344	5.25e-35	6.21e-33	Y	"Anxa8"	597.561	0.511619	0.128427	3.98374	6.78e-05	0.000550833	Y	1
Aox1	"Aox1"	85.2069	0.775506	0.140963	5.50148	3.77e-08	1.24e-06	Y	"Aox1"	65.5218	0.60496	0.16467	3.67378	0.000238988	0.00192914	Y	"Aox1"	99.9302	1.11198	0.170704	6.5141	7.31e-11	1.69e-09	Y	1
Ap2m1	"Ap2m1"	958.971	0.199322	0.0854989	2.33128	0.0197386	0.0648717		"Ap2m1"	861.329	0.352022	0.0890297	3.95398	7.69e-05	0.000709926	Y	"Ap2m1"	983.827	0.210606	0.129061	1.63184	0.102714	0.229993		2
Apbb1	"Apbb1"	229.554	0.0717216	0.1016	0.705918	0.480239	0.638794		"Apbb1"	229.744	0.497429	0.113927	4.36619	1.26e-05	0.000136697	Y	"Apbb1"	266.644	0.410331	0.105561	3.88714	0.000101433	0.000789302	Y	2
Apbb3	"Apbb3"	57.447	0.264998	0.159234	1.66421	0.0960703	0.20833		"Apbb3"	52.8126	0.46759	0.185103	2.5261	0.0115336	0.0496382	Y	"Apbb3"	66.6036	0.581333	0.173537	3.34992	0.000808353	0.00478591	Y	1
Apln	"Apln"	21.4288	0.570002	0.203598	2.79965	0.00511584	0.0234383	Y	"Apln"	21.5143	0.993876	0.246482	4.03225	5.52e-05	0.00052632	Y	"Apln"	29.0313	1.2738	0.230563	5.52472	3.3e-08	5.43e-07	Y	3
Aplp1	"Aplp1"	26.0813	0.219705	0.192823	1.13941	0.254531	0.418498		"Aplp1"	35.8566	1.18334	0.212828	5.56009	2.7e-08	4.7e-07	Y	"Aplp1"	39.7385	1.07413	0.204949	5.24095	1.6e-07	2.34e-06	Y	1
Apoa1bp	"Apoa1bp"	262.728	0.220986	0.0984206	2.24532	0.0247476	0.0771405		"Apoa1bp"	240.045	0.417115	0.108467	3.84556	0.000120278	0.00105598	Y	"Apoa1bp"	293.09	0.437603	0.121077	3.61426	0.000301212	0.00204216	Y	2
Apoe	"Apoe"	15.2163	-0.201922	0.20768	-0.972273	0.330915	0.497827		"Apoe"	20.2145	0.65026	0.249819	2.60292	0.00924323	0.0419695	Y	"Apoe"	19.6519	0.237581	0.257363	0.923137	0.355936	0.543405		2
Apol6	"Apol6"	8.74407	-0.475353	0.205984	-2.30772	0.0210145	0.0681729		"Apol6"	17.5077	0.893307	0.264637	3.37559	0.000736565	0.00519906	Y	"Apol6"	15.0248	0.338792	0.290868	1.16476	0.244116	0.424744		2
Aprt	"Aprt"	400.607	0.474064	0.108202	4.3813	1.18e-05	0.000181052	Y	"Aprt"	318.619	0.338313	0.119375	2.83403	0.00459657	0.0241319	Y	"Aprt"	416.692	0.516016	0.157068	3.2853	0.00101876	0.00583783	Y	1
Aqp1	"Aqp1"	1185.91	0.203405	0.0761859	2.66986	0.00758839	0.0314869	Y	"Aqp1"	1064.03	0.351042	0.089252	3.93316	8.38e-05	0.000762456	Y	"Aqp1"	1347.04	0.462601	0.13209	3.50217	0.000461491	0.00294581	Y	2
Aqp5	"Aqp5"	704.262	0.447175	0.100867	4.43332	9.28e-06	0.000147658	Y	"Aqp5"	612.167	0.522287	0.103605	5.04114	4.63e-07	6.71e-06	Y	"Aqp5"	693.572	0.368838	0.128413	2.87227	0.00407529	0.0184015	Y	1
Arcn1	"Arcn1"	1238.16	-0.0195752	0.0629717	-0.310858	0.755909	0.851913		"Arcn1"	1131.26	0.189679	0.0700535	2.70763	0.00677646	0.0328972	Y	"Arcn1"	1265.26	-0.0189776	0.0835008	-0.227274	0.82021	0.901222		2
Arf6	"Arf6"	1356.05	0.233154	0.0666224	3.49964	0.000465891	0.00368528	Y	"Arf6"	1224.14	0.396669	0.0747151	5.30908	1.1e-07	1.76e-06	Y	"Arf6"	1484.55	0.405573	0.111485	3.63791	0.00027486	0.0018879	Y	2
Arfgap3	"Arfgap3"	522.323	-0.070522	0.0927935	-0.759989	0.447261	0.609254		"Arfgap3"	525.512	0.386367	0.0967643	3.99287	6.53e-05	0.00061065	Y	"Arfgap3"	575.685	0.139175	0.104947	1.32614	0.184793	0.350339		2
Arhgdia	"Arhgdia"	1646.12	0.354786	0.0901915	3.9337	8.36e-05	0.000936652	Y	"Arhgdia"	1395.1	0.363915	0.0907131	4.01172	6.03e-05	0.00056817	Y	"Arhgdia"	1644.16	0.298806	0.147977	2.01927	0.0434589	0.12148		2
Arhgdig	"Arhgdig"	16.8538	0.266083	0.206621	1.28778	0.197821	0.350554		"Arhgdig"	17.2293	0.652206	0.255615	2.55151	0.0107256	0.0471813	Y	"Arhgdig"	19.2989	0.557436	0.254698	2.18862	0.0286244	0.0883806		1
Arhgef19	"Arhgef19"	171.086	-0.109196	0.139616	-0.782119	0.434145	0.598021		"Arhgef19"	177.932	0.399343	0.146032	2.73463	0.00624512	0.0309096	Y	"Arhgef19"	197.538	0.206131	0.155914	1.32208	0.186141	0.351682		2
Arhgef25	"Arhgef25"	291.821	0.440578	0.121866	3.61528	0.000300024	0.00260551	Y	"Arhgef25"	263.653	0.609004	0.130974	4.64982	3.32e-06	4.09e-05	Y	"Arhgef25"	338.72	0.749839	0.138245	5.42398	5.83e-08	9.13e-07	Y	1
Arhgef5	"Arhgef5"	676.357	0.0975783	0.105333	0.926382	0.354248	0.520586		"Arhgef5"	636.422	0.370874	0.108339	3.42327	0.000618732	0.00445472	Y	"Arhgef5"	672.395	0.0300955	0.121082	0.248555	0.803705	0.890287		2
Arid5b	"Arid5b"	431.061	-0.183107	0.0900193	-2.03409	0.041943	0.11393		"Arid5b"	458.288	0.423585	0.0963161	4.39786	1.09e-05	0.000121042	Y	"Arid5b"	521.768	0.292457	0.0991689	2.94908	0.00318718	0.0151341	Y	2
Arl4d	"Arl4d"	12.0421	0.572872	0.209548	2.73385	0.00625984	0.0272816	Y	"Arl4d"	39.2058	2.65365	0.247211	10.7344	7.02e-27	5.49e-25	Y	"Arl4d"	33.8913	2.35398	0.253942	9.26974	1.87e-20	9.53e-19	Y	3
Arpc1b	"Arpc1b"	860.232	0.275878	0.0973333	2.83436	0.00459169	0.0215301	Y	"Arpc1b"	780.793	0.450467	0.107159	4.20371	2.63e-05	0.000267814	Y	"Arpc1b"	905.279	0.346384	0.154393	2.24352	0.0248636	0.0790961		1
Arpc2	"Arpc2"	678.001	0.0616837	0.0951471	0.648298	0.516792	0.670643		"Arpc2"	618.812	0.26114	0.0961332	2.71644	0.00659874	0.0322107	Y	"Arpc2"	693.162	0.0629924	0.128729	0.489343	0.624599	0.770971		2
Arpc3	"Arpc3"	287.057	0.149329	0.125568	1.18923	0.234349	0.395048		"Arpc3"	266.958	0.385056	0.136223	2.82665	0.00470374	0.0245833	Y	"Arpc3"	295.574	0.165352	0.176451	0.937098	0.348708	0.536271		2
Arpc5	"Arpc5"	732.066	-0.0306487	0.0838256	-0.365624	0.714646	0.823496		"Arpc5"	686.464	0.240225	0.0925825	2.59471	0.00946704	0.0426893	Y	"Arpc5"	772.967	0.0596319	0.10063	0.592586	0.553458	0.72005		2
Arrb1	"Arrb1"	140.072	0.12362	0.119845	1.0315	0.302306	0.469168		"Arrb1"	213.865	1.40545	0.125466	11.2018	3.99e-29	3.6e-27	Y	"Arrb1"	231.709	1.2251	0.114649	10.6857	1.19e-26	8.9e-25	Y	3
Arsj	"Arsj"	150.995	0.476819	0.11425	4.17346	3e-05	0.000399171	Y	"Arsj"	136.396	0.63488	0.131249	4.83721	1.32e-06	1.73e-05	Y	"Arsj"	183.357	0.888134	0.116772	7.60571	2.83e-14	9.5e-13	Y	1
Asap1	"Asap1"	831.458	-0.0673962	0.105721	-0.637494	0.523803	0.676508		"Asap1"	825.992	0.348445	0.11375	3.06326	0.00218939	0.0130388	Y	"Asap1"	842.718	-0.0876889	0.121421	-0.722188	0.470179	0.650287		2
Asgr1	"Asgr1"	3.22242	0.0163585	0.179424	0.0911726	0.927355			"Asgr1"	13.169	1.86595	0.285751	6.52999	6.58e-11	1.54e-09	Y	"Asgr1"	17.2869	2.21702	0.288576	7.68261	1.56e-14	5.39e-13	Y	3
Asgr2	"Asgr2"	1.39773	0.0365027	0.132534	0.275423	0.782992			"Asgr2"	5.24527	1.2083	0.293649	4.11479	3.88e-05	0.000382087	Y	"Asgr2"	3.96617	1.00541	0.321333	3.12887	0.00175481	0.00923012	Y	1
Ass1	"Ass1"	113.167	0.976805	0.133831	7.29878	2.9e-13	2.86e-11	Y	"Ass1"	136.322	1.6798	0.142904	11.7547	6.68e-32	6.69e-30	Y	"Ass1"	183.914	1.89847	0.138817	13.6761	1.41e-42	2.19e-40	Y	3
Atl3	"Atl3"	1308.85	-0.354947	0.0943739	-3.76107	0.000169188	0.00164885	Y	"Atl3"	1390.28	0.277627	0.0996819	2.78513	0.00535066	0.0272647	Y	"Atl3"	1464.16	-0.0846226	0.108869	-0.777289	0.436989	0.620692		2
Atoh8	"Atoh8"	43.8396	0.669215	0.166787	4.0124	6.01e-05	0.000705531	Y	"Atoh8"	109.96	2.60731	0.164598	15.8405	1.64e-56	4.32e-54	Y	"Atoh8"	145.856	2.83415	0.14913	19.0045	1.56e-80	8.89e-78	Y	3
Atp1b3	"Atp1b3"	565.646	0.159577	0.0772872	2.06472	0.038949	0.107925		"Atp1b3"	495.795	0.249462	0.0844315	2.95461	0.00313067	0.017643	Y	"Atp1b3"	601.421	0.255389	0.109347	2.33559	0.0195127	0.0650908		2
Atp2b4	"Atp2b4"	689.032	-0.932381	0.0878716	-10.6107	2.66e-26	1.01e-23	Y	"Atp2b4"	905.037	0.407	0.0905152	4.49649	6.91e-06	8e-05	Y	"Atp2b4"	806.519	-0.438106	0.104584	-4.18904	2.8e-05	0.000253577	Y	2
Atp5a1	"Atp5a1"	1568.03	0.239366	0.10565	2.26565	0.0234726	0.0740703		"Atp5a1"	1341.42	0.273036	0.101768	2.68292	0.00729825	0.0348047	Y	"Atp5a1"	1553.91	0.166506	0.153944	1.0816	0.279429	0.464624		2
Atp5g1	"Atp5g1"	333.678	0.274102	0.0946376	2.89634	0.00377548	0.0184889	Y	"Atp5g1"	289.104	0.331184	0.110527	2.9964	0.00273185	0.0157484	Y	"Atp5g1"	338.866	0.248135	0.154235	1.60881	0.107657	0.238014		2
Atp5g2	"Atp5g2"	371.556	0.267031	0.113811	2.34627	0.0189625	0.0629318		"Atp5g2"	328.741	0.385609	0.117793	3.27363	0.00106177	0.00711068	Y	"Atp5g2"	379.564	0.261247	0.179131	1.45841	0.144726	0.295673		2
Atp6ap1	"Atp6ap1"	953.511	0.224744	0.065296	3.44192	0.000577595	0.0043419	Y	"Atp6ap1"	831.099	0.297533	0.0796747	3.73434	0.000188205	0.00156393	Y	"Atp6ap1"	986.289	0.253422	0.114028	2.22244	0.0262533	0.0824406		2
Atp6v0b	"Atp6v0b"	453.909	0.286155	0.0907478	3.1533	0.00161437	0.00958391	Y	"Atp6v0b"	391.889	0.337147	0.101543	3.32023	0.000899423	0.00615622	Y	"Atp6v0b"	435.623	0.122695	0.127458	0.962623	0.335737	0.523464		2
Atp6v0d1	"Atp6v0d1"	464.34	0.0675569	0.0782456	0.863395	0.38792	0.555072		"Atp6v0d1"	426.579	0.281749	0.0880451	3.20005	0.00137402	0.00888108	Y	"Atp6v0d1"	504.101	0.221024	0.10514	2.1022	0.035536	0.104023		2
Atp6v0e	"Atp6v0e"	340.037	0.152642	0.0986809	1.54682	0.121907	0.247717		"Atp6v0e"	308.269	0.328816	0.108881	3.01995	0.00252818	0.0147453	Y	"Atp6v0e"	354.747	0.19701	0.154886	1.27197	0.203384	0.373601		2
Atp6v1g1	"Atp6v1g1"	771.762	0.0386961	0.0991371	0.390329	0.696293	0.810206		"Atp6v1g1"	860.016	0.713814	0.104881	6.80592	1e-11	2.57e-10	Y	"Atp6v1g1"	884.037	0.323482	0.169649	1.90678	0.0565495	0.148117		2
Atp8b2	"Atp8b2"	978.354	0.339794	0.0794339	4.27769	1.89e-05	0.00026982	Y	"Atp8b2"	884.107	0.502373	0.0851279	5.9014	3.6e-09	7.11e-08	Y	"Atp8b2"	1047.32	0.465751	0.085564	5.4433	5.23e-08	8.27e-07	Y	1
Atrn	"Atrn"	543.147	0.00140732	0.0747824	0.0188189	0.984986	0.990649		"Atrn"	527.857	0.36552	0.0824943	4.43084	9.39e-06	0.000105911	Y	"Atrn"	596.125	0.212268	0.0908884	2.33548	0.0195183	0.0650908		2
Atxn1	"Atxn1"	181.942	-0.253714	0.124147	-2.04365	0.0409881	0.112285		"Atxn1"	195.842	0.370353	0.128564	2.88069	0.00396809	0.0214687	Y	"Atxn1"	205.587	0.0355464	0.133763	0.265742	0.790438	0.882333		2
Aurkaip1	"Aurkaip1"	338.895	0.264705	0.09228	2.8685	0.00412419	0.0198021	Y	"Aurkaip1"	288.471	0.282722	0.103556	2.73014	0.0063307	0.031246	Y	"Aurkaip1"	333.149	0.162837	0.118282	1.37669	0.168609	0.328947		2
Avpr1a	"Avpr1a"	11.3321	0.334063	0.209223	1.59668	0.110337	0.230232		"Avpr1a"	28.0367	2.06476	0.247724	8.33492	7.76e-17	3.16e-15	Y	"Avpr1a"	44.6394	2.64212	0.234153	11.2838	1.58e-29	1.39e-27	Y	3
Axin2	"Axin2"	4.90713	-0.324606	0.196613	-1.65099	0.0987402			"Axin2"	13.4355	1.2542	0.281579	4.45415	8.42e-06	9.58e-05	Y	"Axin2"	7.24613	0.168589	0.311382	0.54142	0.588218	0.745907		2
B3galnt1	"B3galnt1"	182.053	0.000114781	0.121631	0.000943679	0.999247	0.999755		"B3galnt1"	178.635	0.377612	0.127917	2.95202	0.00315706	0.0177789	Y	"B3galnt1"	209.845	0.313287	0.129672	2.41599	0.0156926	0.0544828		2
B3gnt9	"B3gnt9"	112.666	0.113833	0.127022	0.896164	0.370165	0.537553		"B3gnt9"	112.275	0.510993	0.14022	3.64423	0.000268195	0.00213409	Y	"B3gnt9"	122.211	0.272728	0.134521	2.0274	0.0426213	0.119913		2
B4galnt1	"B4galnt1"	178.712	0.321702	0.10822	2.97268	0.00295215	0.0153621	Y	"B4galnt1"	191.998	0.869782	0.115352	7.54024	4.69e-14	1.52e-12	Y	"B4galnt1"	239.071	0.953922	0.10394	9.17764	4.41e-20	2.19e-18	Y	1
B4galt1	"B4galt1"	882.325	-0.131265	0.0772624	-1.69894	0.0893296	0.198581		"B4galt1"	1084.73	0.810869	0.0763175	10.6249	2.28e-26	1.7e-24	Y	"B4galt1"	1068.04	0.332487	0.0818477	4.06226	4.86e-05	0.000413566	Y	2
B4galt5	"B4galt5"	773.517	0.236769	0.0874756	2.70669	0.00679572	0.0289751	Y	"B4galt5"	663.493	0.273696	0.0891651	3.06954	0.00214386	0.012786	Y	"B4galt5"	793.632	0.256978	0.0899773	2.85603	0.00428972	0.0192551	Y	2
Baalc	"Baalc"	52.9206	-0.518729	0.163659	-3.16958	0.00152661	0.00921589	Y	"Baalc"	66.0715	0.454347	0.178776	2.54143	0.0110399	0.0480885	Y	"Baalc"	73.9955	0.289973	0.162175	1.78802	0.0737724	0.17967		2
Bad	"Bad"	169.106	0.331867	0.127993	2.59285	0.00951838	0.0374328	Y	"Bad"	144.153	0.358115	0.14132	2.53408	0.0112744	0.0488362	Y	"Bad"	182.238	0.474472	0.134508	3.52746	0.000419574	0.00272025	Y	1
Bag1	"Bag1"	534.346	0.0954274	0.104653	0.911849	0.361848	0.528662		"Bag1"	514.737	0.42252	0.11558	3.65564	0.000256543	0.00205086	Y	"Bag1"	565.977	0.188748	0.14442	1.30694	0.191233	0.357736		2
Bag2	"Bag2"	195.182	0.0662716	0.108805	0.609088	0.542466	0.691503		"Bag2"	182.678	0.325541	0.121688	2.6752	0.00746839	0.0353582	Y	"Bag2"	199.812	0.070909	0.130871	0.541823	0.58794	0.745769		2
Bak1	"Bak1"	521.365	0.385598	0.0876459	4.3995	1.09e-05	0.000168489	Y	"Bak1"	418.808	0.260059	0.0971179	2.67776	0.00741157	0.0351964	Y	"Bak1"	497.002	0.217811	0.0996647	2.18543	0.0288571	0.0889178		2
BC004004	"BC004004"	335.414	0.171204	0.0907752	1.88602	0.0592922	0.146517		"BC004004"	293.839	0.26316	0.104234	2.52471	0.0115794	0.049806	Y	"BC004004"	345.42	0.191267	0.0986544	1.93875	0.0525312	0.140121		2
BC023829	"BC023829"	203.268	-0.250184	0.114354	-2.18781	0.0286837	0.0860519		"BC023829"	254.14	0.72294	0.123706	5.844	5.1e-09	9.89e-08	Y	"BC023829"	283.17	0.555871	0.118362	4.69636	2.65e-06	3.05e-05	Y	1
Bcap31	"Bcap31"	425.388	0.141057	0.0882392	1.59857	0.109915	0.229616		"Bcap31"	380.051	0.276141	0.10204	2.7062	0.00680575	0.0330136	Y	"Bcap31"	435.415	0.141169	0.115138	1.22608	0.220169	0.39533		2
Bcat1	"Bcat1"	300.866	0.139433	0.101479	1.37401	0.169438	0.314758		"Bcat1"	278.672	0.370968	0.100695	3.68409	0.000229524	0.00186243	Y	"Bcat1"	313.727	0.203508	0.100411	2.02675	0.0426882	0.120014		2
Bckdk	"Bckdk"	281.63	0.256565	0.0992762	2.58436	0.00975606	0.0381767	Y	"Bckdk"	245.385	0.330498	0.110839	2.98179	0.00286573	0.0163725	Y	"Bckdk"	303.784	0.398825	0.105194	3.79134	0.000149837	0.00111629	Y	1
Bcl6b	"Bcl6b"	14.482	0.327869	0.208357	1.57359	0.115581	0.238186		"Bcl6b"	22.2849	1.39109	0.247051	5.63079	1.79e-08	3.21e-07	Y	"Bcl6b"	39.5669	2.06305	0.239131	8.62727	6.28e-18	2.76e-16	Y	3
Bdnf	"Bdnf"	172.165	0.0541283	0.109649	0.493651	0.621553	0.752994		"Bdnf"	211.124	0.928852	0.116479	7.97444	1.53e-15	5.56e-14	Y	"Bdnf"	215.28	0.564596	0.107399	5.25698	1.46e-07	2.16e-06	Y	1
Bean1	"Bean1"	16.196	0.356233	0.206885	1.72188	0.0850905	0.191759		"Bean1"	20.792	1.12595	0.250104	4.50193	6.73e-06	7.81e-05	Y	"Bean1"	25.8071	1.2925	0.239981	5.38584	7.21e-08	1.12e-06	Y	3
Bend6	"Bend6"	127.783	0.254021	0.118016	2.15243	0.0313638	0.0921753		"Bend6"	113.126	0.368417	0.135403	2.72089	0.00651071	0.0319189	Y	"Bend6"	172.236	0.908852	0.115591	7.86263	3.76e-15	1.36e-13	Y	1
Bgn	"Bgn"	1708.07	0.308591	0.0874882	3.52723	0.000419926	0.00338291	Y	"Bgn"	1604.7	0.562517	0.0988854	5.68858	1.28e-08	2.34e-07	Y	"Bgn"	1769.5	0.338398	0.155242	2.17981	0.0292715	0.089769		2
Bhlhe40	"Bhlhe40"	774.427	-0.111197	0.0696649	-1.59617	0.11045	0.230399		"Bhlhe40"	766.906	0.314759	0.0773696	4.06826	4.74e-05	0.000457916	Y	"Bhlhe40"	753.435	-0.260413	0.0840864	-3.09696	0.00195514	0.0101214	Y	2
Bicc1	"Bicc1"	73.495	0.579344	0.149835	3.86654	0.000110393	0.00117269	Y	"Bicc1"	70.4819	0.876302	0.1673	5.23792	1.62e-07	2.52e-06	Y	"Bicc1"	109.224	1.41211	0.154779	9.12341	7.28e-20	3.55e-18	Y	1
Bloc1s5	"Bloc1s5"	140.762	0.100621	0.122381	0.822198	0.410964	0.576649		"Bloc1s5"	134.897	0.404084	0.13882	2.91086	0.00360439	0.0198218	Y	"Bloc1s5"	153.92	0.277485	0.131367	2.11229	0.0346613	0.102054		2
Blvrb	"Blvrb"	69.132	0.231916	0.158381	1.4643	0.143113	0.276831		"Blvrb"	73.7191	0.766059	0.168336	4.55078	5.34e-06	6.29e-05	Y	"Blvrb"	86.9068	0.727752	0.164361	4.42777	9.52e-06	9.58e-05	Y	1
Bmp1	"Bmp1"	962.402	0.122773	0.0711279	1.72609	0.0843317	0.190448		"Bmp1"	953.061	0.518401	0.0836514	6.19716	5.75e-10	1.25e-08	Y	"Bmp1"	977.565	0.11497	0.0726845	1.58177	0.113702	0.247885		2
Bmp2k	"Bmp2k"	253.307	-0.365305	0.112311	-3.25261	0.00114351	0.00742336	Y	"Bmp2k"	271.556	0.280526	0.11028	2.54375	0.010967	0.0478738	Y	"Bmp2k"	281.925	-0.107998	0.137122	-0.787608	0.430926	0.615688		2
Boc	"Boc"	46.5661	0.11421	0.178796	0.638774	0.52297	0.675801		"Boc"	49.4379	0.626047	0.189815	3.29821	0.000973047	0.00657323	Y	"Boc"	47.8923	0.168646	0.192232	0.877301	0.380323	0.566993		2
Bok	"Bok"	252.705	0.126801	0.11193	1.13286	0.257274	0.421949		"Bok"	243.965	0.45764	0.11526	3.97052	7.17e-05	0.00066536	Y	"Bok"	285.529	0.389415	0.114507	3.40081	0.000671872	0.00408969	Y	2
Bpgm	"Bpgm"	133.349	0.0859395	0.141447	0.607574	0.54347	0.691988		"Bpgm"	133.085	0.488822	0.150598	3.24588	0.0011709	0.0077662	Y	"Bpgm"	150.923	0.344328	0.160565	2.14447	0.031995	0.0958896		2
Brd2	"Brd2"	1500.39	0.436282	0.0757666	5.75824	8.5e-09	3.32e-07	Y	"Brd2"	1214.69	0.3293	0.0801116	4.11051	3.95e-05	0.000388003	Y	"Brd2"	1508.11	0.402169	0.0997504	4.03175	5.54e-05	0.000461903	Y	1
Bsg	"Bsg"	1097.83	0.175968	0.103062	1.70741	0.0877467	0.195991		"Bsg"	1009.07	0.383239	0.115197	3.32681	0.000878454	0.00603264	Y	"Bsg"	1112.06	0.152672	0.171959	0.887837	0.374628	0.56209		2
Bzw2	"Bzw2"	342.883	0.0103143	0.0858342	0.120165	0.904352	0.945105		"Bzw2"	330.32	0.346352	0.0943413	3.67127	0.000241352	0.00194569	Y	"Bzw2"	379.931	0.219897	0.0990325	2.22046	0.0263877	0.0827863		2
C1qtnf1	"C1qtnf1"	267.801	-0.0470609	0.0969103	-0.485613	0.627241	0.758008		"C1qtnf1"	452.206	1.50221	0.0947326	15.8573	1.25e-56	3.38e-54	Y	"C1qtnf1"	429.569	1.03342	0.0961655	10.7463	6.17e-27	4.7e-25	Y	1
C1rl	"C1rl"	37.4414	0.131661	0.182184	0.72268	0.469876	0.629596		"C1rl"	38.7303	0.577532	0.204919	2.81835	0.00482719	0.0250598	Y	"C1rl"	50.1018	0.745661	0.186899	3.98964	6.62e-05	0.000538904	Y	1
Cables1	"Cables1"	25.5891	-0.227569	0.191661	-1.18735	0.235089	0.39602		"Cables1"	34.204	0.747201	0.21824	3.42376	0.000617604	0.0044504	Y	"Cables1"	29.1844	0.00742428	0.222937	0.0333021	0.973434	0.986304		2
Cacnb3	"Cacnb3"	680.351	0.320811	0.0824496	3.891	9.98e-05	0.00107502	Y	"Cacnb3"	604.938	0.44643	0.0910148	4.90502	9.34e-07	1.27e-05	Y	"Cacnb3"	716.74	0.403843	0.0988142	4.08689	4.37e-05	0.000377455	Y	1
Calcb	"Calcb"	7.30862	-0.0271943	0.207253	-0.131213	0.895607	0.940328		"Calcb"	12.9823	1.11244	0.273184	4.07213	4.66e-05	0.000451422	Y	"Calcb"	9.82999	0.465499	0.290966	1.59984	0.109634	0.241097		1
Cald1	"Cald1"	2359.02	0.0264734	0.0767041	0.345137	0.729991	0.834256		"Cald1"	2448.23	0.547045	0.0816058	6.70351	2.03e-11	5e-10	Y	"Cald1"	2654.69	0.278975	0.140363	1.98752	0.0468646	0.128766		2
Calm2	"Calm2"	859.11	0.0797519	0.105939	0.75281	0.451564	0.612481		"Calm2"	846.747	0.465934	0.107718	4.32549	1.52e-05	0.000162012	Y	"Calm2"	929.557	0.223382	0.173232	1.2895	0.197225	0.36509		2
Calr	"Calr"	1707.39	0.289455	0.112415	2.57488	0.0100275	0.0390062	Y	"Calr"	1602.09	0.545592	0.117489	4.64377	3.42e-06	4.2e-05	Y	"Calr"	1759.77	0.310198	0.180707	1.71657	0.0860571	0.202363		2
Calu	"Calu"	2332.02	0.0405277	0.0888885	0.455938	0.648434	0.775		"Calu"	2211	0.337319	0.0904424	3.72965	0.000191745	0.00159227	Y	"Calu"	2391.43	0.0529668	0.142446	0.371839	0.710013	0.831537		2
Camk1	"Camk1"	225.04	0.369675	0.124114	2.97852	0.00289648	0.0151191	Y	"Camk1"	195.956	0.449842	0.138321	3.25215	0.00114535	0.00761706	Y	"Camk1"	241.792	0.499829	0.14706	3.3988	0.000676816	0.00410696	Y	1
Camk1d	"Camk1d"	104.856	0.517102	0.147796	3.49877	0.000467413	0.00369237	Y	"Camk1d"	110.76	1.01157	0.162341	6.23115	4.63e-10	1.02e-08	Y	"Camk1d"	114.617	0.707877	0.169101	4.18611	2.84e-05	0.000256528	Y	1
Camk2d	"Camk2d"	508.835	-0.10808	0.0984919	-1.09735	0.272488	0.438925		"Camk2d"	499.622	0.289755	0.102357	2.83082	0.00464293	0.0243269	Y	"Camk2d"	585.926	0.225182	0.105019	2.14419	0.0320174	0.0958896		2
Cant1	"Cant1"	454.549	0.301285	0.09467	3.18248	0.00146022	0.00891047	Y	"Cant1"	407.35	0.45098	0.103114	4.3736	1.22e-05	0.000132978	Y	"Cant1"	495.306	0.470675	0.105057	4.48019	7.46e-06	7.75e-05	Y	1
Cap1	"Cap1"	1432.6	0.167384	0.0779657	2.14689	0.0318022	0.0929724		"Cap1"	1259.08	0.264858	0.0847794	3.12409	0.00178358	0.0110002	Y	"Cap1"	1433.31	0.11183	0.128113	0.872903	0.382716	0.56882		2
Capg	"Capg"	786.466	0.363121	0.105927	3.42803	0.000607989	0.00453284	Y	"Capg"	687.31	0.455318	0.0977072	4.66003	3.16e-06	3.9e-05	Y	"Capg"	815.043	0.397976	0.161615	2.4625	0.0137973	0.0492306	Y	1
Capn2	"Capn2"	1693.1	0.227137	0.0842012	2.69755	0.00698518	0.0296224	Y	"Capn2"	1461.26	0.278161	0.0870973	3.19368	0.00140473	0.00903258	Y	"Capn2"	1652.38	0.111203	0.10876	1.02246	0.306563	0.493373		2
Capn5	"Capn5"	162.026	0.10305	0.116786	0.882384	0.377569	0.54442		"Capn5"	180.667	0.759657	0.120691	6.2942	3.09e-10	6.93e-09	Y	"Capn5"	204.012	0.629681	0.116572	5.40164	6.6e-08	1.03e-06	Y	1
Capns1	"Capns1"	754.982	0.181981	0.106842	1.70328	0.0885159	0.19711		"Capns1"	682.926	0.352318	0.11423	3.08428	0.00204047	0.0122695	Y	"Capns1"	763.992	0.159917	0.153194	1.04389	0.296537	0.483129		2
Capzb	"Capzb"	491.366	-0.159125	0.106078	-1.50008	0.133594	0.264453		"Capzb"	492.906	0.290308	0.112276	2.58567	0.00971911	0.0436674	Y	"Capzb"	526.733	-0.0286604	0.127978	-0.223948	0.822797	0.902315		2
Car12	"Car12"	1.42154	-0.186012	0.139499	-1.33342	0.182393			"Car12"	6.33342	1.19876	0.295259	4.06003	4.91e-05	0.000472884	Y	"Car12"	2.50118	0.169327	0.313294	0.540474	0.58887	0.746263		2
Car13	"Car13"	864.466	-0.136055	0.0826157	-1.64684	0.0995905	0.213898		"Car13"	962.989	0.575609	0.0902389	6.37872	1.79e-10	4.08e-09	Y	"Car13"	1002.57	0.208001	0.130668	1.59183	0.111423	0.244047		2
Car2	"Car2"	40.8852	-0.469998	0.172909	-2.71818	0.00656428	0.0282228	Y	"Car2"	71.5403	1.16188	0.169628	6.84959	7.41e-12	1.94e-10	Y	"Car2"	60.1501	0.4517	0.168075	2.68749	0.00719902	0.0292965	Y	1
Car3	"Car3"	120.067	-1.11145	0.131561	-8.44814	2.96e-17	5.46e-15	Y	"Car3"	407.479	2.15577	0.102868	20.9567	1.63e-97	1.27e-94	Y	"Car3"	273.313	1.06478	0.11729	9.07819	1.1e-19	5.34e-18	Y	3
Car8	"Car8"	284.94	1.16084	0.106459	10.9041	1.1e-27	4.82e-25	Y	"Car8"	364.666	1.97221	0.105803	18.6404	1.51e-77	7.21e-75	Y	"Car8"	572.035	2.40635	0.117045	20.5591	6.37e-94	4.83e-91	Y	3
Cast	"Cast"	966.659	0.0806173	0.0749229	1.076	0.281925	0.448783		"Cast"	863.044	0.222384	0.0798153	2.78624	0.0053324	0.0271939	Y	"Cast"	1017.01	0.161449	0.0860183	1.87692	0.0605292	0.155554		2
Cat	"Cat"	513.062	-0.0245246	0.0858831	-0.285558	0.775216	0.865556		"Cat"	496.054	0.324077	0.0970507	3.33925	0.000840047	0.00581388	Y	"Cat"	539.8	0.0571157	0.091322	0.625432	0.531687	0.702581		2
Cbln1	"Cbln1"	6.75943	0.067998	0.20464	0.332282	0.739677			"Cbln1"	10.2426	0.9292	0.287026	3.23733	0.00120652	0.00797691	Y	"Cbln1"	13.7179	1.16716	0.288309	4.04829	5.16e-05	0.00043474	Y	1
Cbr2	"Cbr2"	377.665	0.144438	0.118146	1.22254	0.221504	0.378429		"Cbr2"	399.977	0.684335	0.124372	5.50233	3.75e-08	6.39e-07	Y	"Cbr2"	451.571	0.522878	0.162328	3.22112	0.00127689	0.00705757	Y	2
Cbx2	"Cbx2"	143.902	0.210558	0.114998	1.83096	0.0671059	0.160581		"Cbx2"	127.624	0.323038	0.127168	2.54025	0.0110773	0.0482006	Y	"Cbx2"	174.056	0.640952	0.126558	5.06447	4.1e-07	5.59e-06	Y	1
Ccdc102a	"Ccdc102a"	174.783	0.329942	0.109378	3.01652	0.00255693	0.0137668	Y	"Ccdc102a"	174.967	0.725544	0.135082	5.37113	7.82e-08	1.28e-06	Y	"Ccdc102a"	218.454	0.820293	0.110847	7.40024	1.36e-13	4.12e-12	Y	1
Ccdc34	"Ccdc34"	106.324	0.0200673	0.134272	0.149452	0.881197	0.931767		"Ccdc34"	112.1	0.544472	0.147643	3.68777	0.000226229	0.00183689	Y	"Ccdc34"	140.332	0.634664	0.129172	4.91331	8.96e-07	1.15e-05	Y	1
Ccdc74a	"Ccdc74a"	14.2799	0.228124	0.208038	1.09655	0.272839	0.439237		"Ccdc74a"	22.1522	1.31811	0.249185	5.28969	1.23e-07	1.94e-06	Y	"Ccdc74a"	26.8675	1.40474	0.251225	5.59159	2.25e-08	3.8e-07	Y	3
Ccdc80	"Ccdc80"	1240.74	-0.369743	0.0919942	-4.0192	5.84e-05	0.000688512	Y	"Ccdc80"	1557.74	0.6715	0.0941382	7.13313	9.81e-13	2.79e-11	Y	"Ccdc80"	1471.4	0.0652334	0.126378	0.516179	0.60573	0.758002		2
Cck	"Cck"	26.6943	0.690296	0.196341	3.5158	0.000438435	0.00349151	Y	"Cck"	54.7064	2.30097	0.200192	11.4938	1.42e-30	1.33e-28	Y	"Cck"	63.2245	2.25011	0.208289	10.8028	3.34e-27	2.57e-25	Y	3
Ccl7	"Ccl7"	69.78	0.887415	0.148348	5.98199	2.2e-09	9.71e-08	Y	"Ccl7"	54.9877	0.798252	0.176938	4.51148	6.44e-06	7.5e-05	Y	"Ccl7"	74.1633	1.06025	0.162659	6.51824	7.11e-11	1.65e-09	Y	1
Cct3	"Cct3"	865.22	0.26514	0.0967972	2.73913	0.00616022	0.026987	Y	"Cct3"	732.645	0.272434	0.0981257	2.77638	0.00549677	0.0278493	Y	"Cct3"	845.41	0.154173	0.134766	1.144	0.252622	0.435048		2
Cd151	"Cd151"	1008.8	0.325827	0.0807194	4.03654	5.42e-05	0.000651933	Y	"Cd151"	899.986	0.456588	0.0910876	5.01262	5.37e-07	7.71e-06	Y	"Cd151"	1030.4	0.321877	0.137611	2.33903	0.0193337	0.064624		1
Cd248	"Cd248"	120.496	0.557892	0.142794	3.90698	9.35e-05	0.00101751	Y	"Cd248"	137.497	1.20413	0.148124	8.12915	4.32e-16	1.65e-14	Y	"Cd248"	146.674	0.969542	0.160998	6.02208	1.72e-09	3.38e-08	Y	1
Cd24a	"Cd24a"	49.8722	-0.754405	0.163453	-4.61543	3.92e-06	7.18e-05	Y	"Cd24a"	89.9698	1.08573	0.149404	7.26703	3.67e-13	1.09e-11	Y	"Cd24a"	81.252	0.486871	0.151033	3.22361	0.00126588	0.00701117	Y	1
Cd9	"Cd9"	717.778	0.212357	0.097138	2.18614	0.0288055	0.0863288		"Cd9"	633.187	0.323651	0.0975596	3.31747	0.000908357	0.00620711	Y	"Cd9"	734.762	0.217394	0.144461	1.50486	0.132359	0.277174		2
Cd99l2	"Cd99l2"	540.947	-0.0218263	0.0723051	-0.301864	0.762756	0.856848		"Cd99l2"	556.417	0.485541	0.0786642	6.17233	6.73e-10	1.45e-08	Y	"Cd99l2"	604.453	0.223408	0.0756484	2.95324	0.0031446	0.0149722	Y	2
Cda	"Cda"	62.5759	0.169912	0.160211	1.06055	0.288894	0.456186		"Cda"	114.074	1.72145	0.152609	11.2801	1.64e-29	1.51e-27	Y	"Cda"	96.5201	1.08696	0.16218	6.70221	2.05e-11	4.99e-10	Y	3
Cdc42	"Cdc42"	1553.28	0.0443162	0.0955039	0.464025	0.64263	0.770607		"Cdc42"	1442.58	0.28713	0.0973812	2.94851	0.00319309	0.017933	Y	"Cdc42"	1569.68	0.0161647	0.149924	0.107819	0.914139	0.952293		2
Cdc42ep3	"Cdc42ep3"	642.049	-0.155083	0.0880349	-1.76161	0.0781357	0.180003		"Cdc42ep3"	637.049	0.278833	0.0906099	3.07729	0.00208895	0.0124907	Y	"Cdc42ep3"	650.452	-0.180785	0.0982233	-1.84055	0.0656872	0.164834		2
Cdca7	"Cdca7"	65.0777	-0.0443162	0.149218	-0.296989	0.766475	0.859718		"Cdca7"	71.9527	0.593902	0.172382	3.44527	0.000570487	0.00414211	Y	"Cdca7"	86.2441	0.59661	0.14946	3.99178	6.56e-05	0.000534702	Y	1
Cdh11	"Cdh11"	253.815	-0.562451	0.0956788	-5.87853	4.14e-09	1.74e-07	Y	"Cdh11"	366.601	0.838352	0.108152	7.7516	9.07e-15	3.1e-13	Y	"Cdh11"	407.457	0.673969	0.0905655	7.44178	9.93e-14	3.06e-12	Y	1
Cdh24	"Cdh24"	32.8769	0.0268557	0.180956	0.14841	0.882019	0.932258		"Cdh24"	39.6588	0.76724	0.202776	3.78368	0.000154524	0.00131573	Y	"Cdh24"	41.3742	0.518581	0.194901	2.66074	0.00779684	0.0311622	Y	2
Cdk15	"Cdk15"	7.99387	0.50319	0.207238	2.42808	0.0151791	0.0533801		"Cdk15"	7.62966	0.788011	0.293598	2.68398	0.00727517	0.0347212	Y	"Cdk15"	9.6663	1.03334	0.299303	3.45249	0.000555432	0.00346599	Y	1
Cdk4	"Cdk4"	956.84	0.124035	0.0943945	1.31401	0.188843	0.3399		"Cdk4"	869.909	0.307409	0.104159	2.95134	0.00316393	0.0178095	Y	"Cdk4"	976.515	0.119645	0.152306	0.785558	0.432127	0.616659		2
Cdsn	"Cdsn"	9.24508	0.0570014	0.209204	0.272467	0.785263	0.871923		"Cdsn"	13.8242	0.971844	0.274707	3.53775	0.000403549	0.00306257	Y	"Cdsn"	15.3844	0.983141	0.270681	3.63211	0.000281118	0.0019241	Y	1
Cebpa	"Cebpa"	165.001	0.532888	0.119859	4.44595	8.75e-06	0.000140893	Y	"Cebpa"	144.639	0.627517	0.141493	4.43496	9.21e-06	0.000104095	Y	"Cebpa"	209.792	1.02224	0.131615	7.76685	8.05e-15	2.83e-13	Y	1
Cebpb	"Cebpb"	134.517	0.763835	0.126659	6.03062	1.63e-09	7.33e-08	Y	"Cebpb"	106.92	0.649282	0.151657	4.28125	1.86e-05	0.000193522	Y	"Cebpb"	165.344	1.17758	0.13082	9.00152	2.23e-19	1.04e-17	Y	1
Cebpd	"Cebpd"	44.6213	0.315444	0.179834	1.75409	0.0794151	0.181886		"Cebpd"	48.3799	0.833976	0.208144	4.00674	6.16e-05	0.000578959	Y	"Cebpd"	57.0853	0.835964	0.199442	4.19152	2.77e-05	0.000251149	Y	1
Cenpb	"Cenpb"	1298.47	0.709422	0.102738	6.90516	5.01e-12	3.97e-10	Y	"Cenpb"	960.134	0.416605	0.111117	3.74926	0.000177356	0.0014847	Y	"Cenpb"	1362.72	0.772395	0.152624	5.06077	4.18e-07	5.68e-06	Y	1
Cercam	"Cercam"	161.172	0.234593	0.114328	2.05193	0.0401764	0.110502		"Cercam"	162.139	0.654456	0.124722	5.24734	1.54e-07	2.4e-06	Y	"Cercam"	176.635	0.446576	0.136081	3.2817	0.00103184	0.0059016	Y	1
Cers5	"Cers5"	499.534	0.138181	0.0815363	1.69472	0.0901295	0.199832		"Cers5"	466.468	0.393591	0.083702	4.70229	2.57e-06	3.23e-05	Y	"Cers5"	541.312	0.291239	0.0899293	3.23853	0.00120147	0.00670868	Y	2
Cfh	"Cfh"	249.252	0.162277	0.0952206	1.70422	0.0883403	0.196939		"Cfh"	227.47	0.356666	0.110776	3.2197	0.00128324	0.00838595	Y	"Cfh"	278.215	0.409001	0.115843	3.53064	0.000414549	0.00269408	Y	2
Cfl1	"Cfl1"	1324.8	0.196165	0.124725	1.57278	0.115771	0.23841		"Cfl1"	1224.99	0.422537	0.123035	3.43427	0.000594145	0.00429632	Y	"Cfl1"	1339.12	0.170827	0.196458	0.869538	0.384553	0.57068		2
Chmp2a	"Chmp2a"	310.993	0.207539	0.109108	1.90215	0.0571516	0.142661		"Chmp2a"	280.519	0.369489	0.119702	3.08674	0.00202362	0.0121918	Y	"Chmp2a"	324.047	0.254462	0.144175	1.76495	0.0775724	0.186691		2
Chmp3	"Chmp3"	673.018	0.0957394	0.0929038	1.03052	0.302765	0.469544		"Chmp3"	610.912	0.281447	0.0985995	2.85445	0.00431114	0.0229761	Y	"Chmp3"	705.397	0.163533	0.125125	1.30696	0.191227	0.357736		2
Chn2	"Chn2"	111.283	-0.358754	0.137962	-2.60039	0.00931171	0.0367548	Y	"Chn2"	142.67	0.676975	0.143121	4.73008	2.24e-06	2.86e-05	Y	"Chn2"	116.202	-0.302421	0.152742	-1.97995	0.0477094	0.130789		2
Chp1	"Chp1"	810.079	-0.0121522	0.0709431	-0.171295	0.863992	0.921745		"Chp1"	767.128	0.287121	0.0786043	3.65274	0.000259454	0.00207146	Y	"Chp1"	866.828	0.113623	0.0941043	1.20742	0.227272	0.404676		2
Chpf	"Chpf"	437.436	0.39552	0.102843	3.84587	0.000120128	0.00124802	Y	"Chpf"	370.555	0.402218	0.12147	3.31126	0.00092876	0.00633259	Y	"Chpf"	476.467	0.566366	0.115662	4.89674	9.74e-07	1.24e-05	Y	1
Chpf2	"Chpf2"	678.049	0.192352	0.101723	1.89095	0.0586316	0.14528		"Chpf2"	614.12	0.36634	0.118985	3.07888	0.00207784	0.012446	Y	"Chpf2"	720.407	0.303632	0.115301	2.63338	0.00845409	0.0331958	Y	2
Chst1	"Chst1"	178.739	0.395619	0.126344	3.13128	0.00174047	0.0102042	Y	"Chst1"	168.873	0.657156	0.136093	4.82871	1.37e-06	1.81e-05	Y	"Chst1"	216.169	0.790863	0.141831	5.57611	2.46e-08	4.13e-07	Y	1
Chst12	"Chst12"	163.535	0.433761	0.110615	3.92135	8.81e-05	0.000973034	Y	"Chst12"	171.61	0.928239	0.1206	7.69686	1.39e-14	4.69e-13	Y	"Chst12"	172.463	0.543267	0.120112	4.52299	6.1e-06	6.47e-05	Y	1
Chst2	"Chst2"	469.963	0.0299448	0.0874731	0.342332	0.732101	0.836255		"Chst2"	492.957	0.571232	0.0962183	5.93683	2.91e-09	5.79e-08	Y	"Chst2"	565.637	0.462079	0.0917403	5.03682	4.73e-07	6.38e-06	Y	1
Chsy1	"Chsy1"	574.279	-0.110489	0.073671	-1.49977	0.133675	0.26457		"Chsy1"	561.906	0.285606	0.0849584	3.36171	0.000774609	0.00541834	Y	"Chsy1"	633.883	0.110473	0.0761035	1.45162	0.146607	0.298355		2
Cib2	"Cib2"	23.5208	-0.068888	0.193867	-0.355337	0.722337	0.829241		"Cib2"	27.7729	0.619893	0.225462	2.74943	0.00596986	0.0297845	Y	"Cib2"	27.6183	0.24981	0.217729	1.14734	0.25124	0.433276		2
Cic	"Cic"	744.746	0.102592	0.0817748	1.25457	0.209636	0.364378		"Cic"	672.375	0.272239	0.0908885	2.99531	0.00274165	0.0157902	Y	"Cic"	755.277	0.0963615	0.0875358	1.10082	0.270973	0.455273		2
Cited2	"Cited2"	846.233	-0.158547	0.0788349	-2.01112	0.0443123	0.118669		"Cited2"	832.471	0.250369	0.0886216	2.82515	0.00472585	0.024647	Y	"Cited2"	907.822	-0.0203403	0.107929	-0.18846	0.850516	0.91762		2
Ckap4	"Ckap4"	971.323	-0.0226513	0.072067	-0.314309	0.753286	0.850094		"Ckap4"	982.063	0.43956	0.079188	5.55084	2.84e-08	4.93e-07	Y	"Ckap4"	1071.46	0.183613	0.103622	1.77195	0.0764021	0.184443		2
Clca3b	"Clca3b"	29.4189	-0.285192	0.193407	-1.47457	0.140328	0.273608		"Clca3b"	43.24	0.8748	0.21237	4.11923	3.8e-05	0.000375399	Y	"Clca3b"	38.8957	0.299909	0.215529	1.3915	0.164074	0.322497		2
Clcf1	"Clcf1"	138.151	0.367264	0.13498	2.72088	0.00651091	0.0280623	Y	"Clcf1"	140.278	0.797139	0.144103	5.53174	3.17e-08	5.47e-07	Y	"Clcf1"	174.693	0.863297	0.148224	5.82427	5.74e-09	1.05e-07	Y	1
Cldn1	"Cldn1"	15.1325	0.473597	0.20714	2.28636	0.0222331	0.0712643		"Cldn1"	20.5671	1.3264	0.252427	5.25459	1.48e-07	2.32e-06	Y	"Cldn1"	18.4375	0.900962	0.267401	3.36933	0.000753507	0.00451211	Y	1
Clic1	"Clic1"	894.97	0.257949	0.114187	2.25901	0.0238829	0.0750642		"Clic1"	785.281	0.35551	0.116086	3.06248	0.00219509	0.0130664	Y	"Clic1"	924.015	0.281178	0.182977	1.53669	0.12437	0.265125		2
Clic4	"Clic4"	2563.82	0.0067499	0.0795141	0.0848893	0.932349	0.960593		"Clic4"	2541.86	0.418147	0.086012	4.8615	1.17e-06	1.55e-05	Y	"Clic4"	2722.58	0.114101	0.124467	0.916716	0.359291	0.547119		2
Clip2	"Clip2"	321.1	0.319162	0.112111	2.84685	0.00441543	0.0208997	Y	"Clip2"	268.115	0.299929	0.118672	2.52738	0.0114916	0.0495868	Y	"Clip2"	350.876	0.503566	0.114164	4.41088	1.03e-05	0.000103108	Y	1
Clk3	"Clk3"	203.172	0.174898	0.10493	1.66681	0.0955524	0.20749		"Clk3"	182.951	0.324089	0.116053	2.7926	0.00522858	0.0268075	Y	"Clk3"	235.6	0.505086	0.107928	4.67985	2.87e-06	3.28e-05	Y	2
Clmp	"Clmp"	297.162	0.182883	0.0896002	2.0411	0.0412404	0.11264		"Clmp"	292.536	0.557647	0.0975743	5.7151	1.1e-08	2.02e-07	Y	"Clmp"	370.645	0.672968	0.0929968	7.23646	4.61e-13	1.32e-11	Y	1
Cln5	"Cln5"	491.408	-0.111501	0.0799919	-1.39391	0.163345	0.306731		"Cln5"	477.509	0.262725	0.0934758	2.81062	0.00494461	0.0255839	Y	"Cln5"	547.826	0.129418	0.0941213	1.37502	0.169127	0.329569		2
Clta	"Clta"	540.65	0.278172	0.0982179	2.83219	0.00462299	0.0216353	Y	"Clta"	472.295	0.362934	0.101945	3.56011	0.000370703	0.00284099	Y	"Clta"	557.062	0.296619	0.152838	1.94074	0.05229	0.139621		2
Cltb	"Cltb"	278.66	0.466065	0.111527	4.17894	2.93e-05	0.000390563	Y	"Cltb"	229.741	0.415364	0.124992	3.32313	0.00089014	0.00610276	Y	"Cltb"	287.069	0.505146	0.121753	4.14896	3.34e-05	0.000296228	Y	1
Cnn1	"Cnn1"	9.16305	0.258445	0.20885	1.23746	0.215915	0.372059		"Cnn1"	22.5606	1.93851	0.254278	7.6236	2.47e-14	8.13e-13	Y	"Cnn1"	14.7687	1.13108	0.281835	4.01326	5.99e-05	0.000495386	Y	3
Cnn2	"Cnn2"	1207.44	0.169625	0.0916667	1.85045	0.0642481	0.155335		"Cnn2"	1064.76	0.275568	0.0980652	2.81004	0.00495346	0.025619	Y	"Cnn2"	1200.75	0.0994348	0.143754	0.691701	0.489125	0.666069		2
Cnn3	"Cnn3"	1439.95	-0.0495802	0.0977279	-0.507329	0.611924	0.745815		"Cnn3"	1383.46	0.284024	0.10538	2.69524	0.0070339	0.0338166	Y	"Cnn3"	1432.65	-0.122957	0.145811	-0.843264	0.399081	0.585299		2
Cnp	"Cnp"	154.613	0.0258333	0.113691	0.227223	0.82025	0.894777		"Cnp"	151.807	0.405618	0.12137	3.342	0.00083176	0.00575973	Y	"Cnp"	173.655	0.275303	0.110643	2.48821	0.0128388	0.0464546	Y	2
Cobll1	"Cobll1"	220.073	0.143469	0.145662	0.984948	0.32465	0.491178		"Cobll1"	228.671	0.626227	0.159125	3.93544	8.3e-05	0.0007558	Y	"Cobll1"	287.153	0.725827	0.170019	4.2691	1.96e-05	0.000185275	Y	1
Col12a1	"Col12a1"	1843.73	-0.0432843	0.0720045	-0.601133	0.547751	0.695341		"Col12a1"	2359.29	0.956608	0.0898394	10.648	1.78e-26	1.35e-24	Y	"Col12a1"	2320.94	0.509188	0.0736161	6.9168	4.62e-12	1.2e-10	Y	1
Col1a1	"Col1a1"	856.397	0.18615	0.10527	1.76831	0.0770083	0.178067		"Col1a1"	851.385	0.573887	0.122623	4.68011	2.87e-06	3.57e-05	Y	"Col1a1"	866.851	0.169746	0.125324	1.35445	0.175591	0.338419		2
Col1a2	"Col1a2"	2964.66	0.078741	0.0876816	0.898033	0.369168	0.536368		"Col1a2"	3122.08	0.621589	0.0960988	6.46823	9.92e-11	2.29e-09	Y	"Col1a2"	3159.95	0.192257	0.136597	1.40747	0.159287	0.316048		2
Col5a1	"Col5a1"	1814.26	0.197831	0.0656494	3.01345	0.00258295	0.013869	Y	"Col5a1"	1795.41	0.588009	0.0698654	8.41632	3.89e-17	1.62e-15	Y	"Col5a1"	1875.47	0.23542	0.0680232	3.46088	0.00053842	0.00337837	Y	2
Col5a2	"Col5a2"	2565.74	0.0799357	0.0852612	0.937539	0.348481	0.514934		"Col5a2"	2590.92	0.528365	0.086694	6.09459	1.1e-09	2.31e-08	Y	"Col5a2"	2638.73	0.100983	0.127529	0.791845	0.428451	0.613209		2
Col6a1	"Col6a1"	809.202	0.855854	0.0929219	9.21047	3.25e-20	7.82e-18	Y	"Col6a1"	688.181	0.886105	0.0999719	8.86354	7.75e-19	3.51e-17	Y	"Col6a1"	1058.91	1.37994	0.108786	12.685	7.16e-37	8.96e-35	Y	1
Col6a2	"Col6a2"	288.116	0.792401	0.115752	6.84569	7.61e-12	5.91e-10	Y	"Col6a2"	276.933	1.08382	0.125807	8.61495	7e-18	3.02e-16	Y	"Col6a2"	435.466	1.61498	0.115227	14.0157	1.25e-44	2.1e-42	Y	3
Col8a1	"Col8a1"	887.661	0.246689	0.0864139	2.85473	0.00430728	0.0204843	Y	"Col8a1"	872.108	0.610463	0.0990041	6.16603	7e-10	1.5e-08	Y	"Col8a1"	869.206	0.142793	0.0944153	1.5124	0.130433	0.274617		2
Col8a2	"Col8a2"	9.17102	-0.568096	0.206785	-2.74728	0.00600923	0.0264631	Y	"Col8a2"	31.2698	1.74768	0.237658	7.35377	1.93e-13	5.91e-12	Y	"Col8a2"	17.9326	0.543799	0.268226	2.02739	0.0426229	0.119913		1
Colgalt1	"Colgalt1"	513.878	0.240729	0.0779229	3.08933	0.0020061	0.0114061	Y	"Colgalt1"	443.699	0.294771	0.0877559	3.35899	0.000782288	0.00545363	Y	"Colgalt1"	532.895	0.282732	0.0831761	3.39919	0.000675846	0.00410473	Y	2
Comt	"Comt"	524.302	0.374592	0.0929182	4.03142	5.54e-05	0.000660934	Y	"Comt"	450.076	0.414085	0.102063	4.05715	4.97e-05	0.000478374	Y	"Comt"	526.169	0.33364	0.122619	2.72096	0.00650934	0.0270301	Y	1
Copa	"Copa"	1653.65	0.0693849	0.0691744	1.00304	0.31584	0.482405		"Copa"	1489.48	0.232415	0.0797939	2.91269	0.00358327	0.0197231	Y	"Copa"	1610.41	-0.0640004	0.0893072	-0.716632	0.473601	0.652499		2
Copb2	"Copb2"	867.169	0.00140739	0.0673709	0.0208902	0.983333	0.989875		"Copb2"	798.709	0.228403	0.0782616	2.91845	0.00351774	0.0194226	Y	"Copb2"	903.139	0.0512395	0.0977916	0.523966	0.600302	0.754164		2
Copg1	"Copg1"	955.606	0.128443	0.0650194	1.97545	0.0482168	0.126148		"Copg1"	856.93	0.277648	0.0765147	3.62868	0.000284874	0.00224555	Y	"Copg1"	955.308	0.0689072	0.0782186	0.880956	0.378342	0.565337		2
Copz2	"Copz2"	141.031	0.406788	0.124842	3.25842	0.00112033	0.00730841	Y	"Copz2"	127.874	0.583211	0.139321	4.18609	2.84e-05	0.000287338	Y	"Copz2"	152.169	0.54795	0.140574	3.89794	9.7e-05	0.000758374	Y	1
Coro1b	"Coro1b"	799.107	0.333568	0.0854897	3.90185	9.55e-05	0.00103455	Y	"Coro1b"	664.746	0.293842	0.092477	3.17745	0.00148574	0.00944109	Y	"Coro1b"	826.537	0.367384	0.119763	3.06759	0.00215793	0.0109266	Y	1
Cotl1	"Cotl1"	249.772	0.127557	0.127157	1.00315	0.31579	0.482405		"Cotl1"	251.814	0.555175	0.1434	3.87151	0.000108163	0.000958426	Y	"Cotl1"	293.867	0.476411	0.146494	3.25208	0.00114562	0.00643636	Y	1
Cox6a1	"Cox6a1"	337.601	0.223145	0.105246	2.12021	0.0339883	0.0974564		"Cox6a1"	308.054	0.40915	0.121068	3.37951	0.000726159	0.00514022	Y	"Cox6a1"	339.224	0.175389	0.153367	1.14359	0.252794	0.435179		2
Cox6b1	"Cox6b1"	218.899	0.158295	0.10775	1.4691	0.141807	0.275566		"Cox6b1"	200.942	0.361248	0.123805	2.91788	0.00352424	0.0194412	Y	"Cox6b1"	220.629	0.111351	0.183172	0.607903	0.543251	0.711863		2
Cox7a2l	"Cox7a2l"	610.021	0.0438079	0.0883862	0.495642	0.620147	0.751898		"Cox7a2l"	572.478	0.312057	0.098549	3.16651	0.00154279	0.00974875	Y	"Cox7a2l"	623.583	0.0403114	0.150287	0.26823	0.788522	0.881731		2
Cpe	"Cpe"	682.022	0.0989079	0.0783675	1.2621	0.206911	0.360864		"Cpe"	664.955	0.462702	0.0817306	5.66131	1.5e-08	2.73e-07	Y	"Cpe"	737.669	0.252181	0.0922748	2.73293	0.00627735	0.0262667	Y	2
Cpm	"Cpm"	8.77436	0.311202	0.206751	1.5052	0.132272	0.262763		"Cpm"	54.5826	3.24583	0.236294	13.7364	6.14e-43	8.77e-41	Y	"Cpm"	91.3186	3.92523	0.222629	17.6312	1.42e-69	4.84e-67	Y	3
Cpne2	"Cpne2"	159.006	0.819877	0.122661	6.68409	2.32e-11	1.66e-09	Y	"Cpne2"	143.967	1.00573	0.129359	7.77468	7.56e-15	2.61e-13	Y	"Cpne2"	242.413	1.67558	0.111843	14.9816	9.69e-51	2.24e-48	Y	3
Cpne8	"Cpne8"	177.72	-0.307453	0.108062	-2.84516	0.00443895	0.0209722	Y	"Cpne8"	189.948	0.322902	0.11309	2.85528	0.00429995	0.0229361	Y	"Cpne8"	185.636	-0.250564	0.106365	-2.3557	0.018488	0.0623166		2
Cpt1a	"Cpt1a"	680.537	0.579103	0.0744172	7.78184	7.15e-15	9.27e-13	Y	"Cpt1a"	542.84	0.444663	0.0875705	5.07777	3.82e-07	5.61e-06	Y	"Cpt1a"	709.483	0.64449	0.0783801	8.22263	1.99e-16	8.01e-15	Y	1
Cpz	"Cpz"	10.3812	0.145593	0.209376	0.695367	0.486825	0.643873		"Cpz"	13.9944	0.9152	0.270686	3.38103	0.000722139	0.00511759	Y	"Cpz"	15.5474	0.890221	0.277235	3.21107	0.00132241	0.00727673	Y	1
Creb3	"Creb3"	380.551	0.18096	0.0989413	1.82896	0.0674057	0.161037		"Creb3"	332.804	0.265377	0.103012	2.57617	0.00999021	0.0446594	Y	"Creb3"	373.791	0.0822101	0.103226	0.796407	0.425795	0.611011		2
Creb3l1	"Creb3l1"	198.462	-0.366748	0.136572	-2.68537	0.00724491	0.0304612	Y	"Creb3l1"	242.146	0.558182	0.139681	3.99612	6.44e-05	0.000603252	Y	"Creb3l1"	233.934	0.02103	0.146501	0.143548	0.885857	0.937106		2
Crim1	"Crim1"	208.373	0.0103842	0.101197	0.102614	0.918269	0.95273		"Crim1"	242.811	0.783936	0.113292	6.91961	4.53e-12	1.22e-10	Y	"Crim1"	250.707	0.44571	0.104453	4.26708	1.98e-05	0.000186447	Y	2
Crip1	"Crip1"	355.726	0.119719	0.138908	0.861855	0.388767	0.555677		"Crip1"	337.144	0.405368	0.14129	2.86905	0.00411701	0.0221235	Y	"Crip1"	379.421	0.218999	0.210796	1.03891	0.298845	0.485418		2
Crip2	"Crip2"	950.818	0.35544	0.110627	3.21298	0.00131368	0.00822493	Y	"Crip2"	811.681	0.38775	0.112943	3.43314	0.000596626	0.00431174	Y	"Crip2"	955.49	0.317158	0.169681	1.86915	0.0616024	0.157393		2
Crlf1	"Crlf1"	223.881	0.285649	0.114978	2.48439	0.0129772	0.0476592	Y	"Crlf1"	264.941	1.04064	0.117869	8.82877	1.06e-18	4.76e-17	Y	"Crlf1"	300.299	0.926136	0.115108	8.04581	8.57e-16	3.29e-14	Y	1
Crot	"Crot"	328.979	-0.233158	0.0962002	-2.42368	0.0153643	0.0538708		"Crot"	339.007	0.308586	0.10125	3.04777	0.00230549	0.0136223	Y	"Crot"	368.492	0.032109	0.0887904	0.361628	0.71763	0.83672		2
Crtap	"Crtap"	275.633	0.304282	0.0969617	3.13817	0.00170007	0.0100221	Y	"Crtap"	241.935	0.402498	0.111272	3.61723	0.000297773	0.00233583	Y	"Crtap"	309.217	0.536422	0.10794	4.96965	6.71e-07	8.75e-06	Y	1
Cryab	"Cryab"	495.279	0.134115	0.0907355	1.47809	0.139383	0.272345		"Cryab"	443.51	0.277216	0.0992947	2.79185	0.00524069	0.0268585	Y	"Cryab"	490.828	0.0449658	0.131611	0.341656	0.73261	0.846264		2
Csad	"Csad"	128.196	0.390245	0.125288	3.11478	0.00184084	0.010652	Y	"Csad"	109.26	0.427741	0.14206	3.011	0.00260389	0.0151301	Y	"Csad"	144.025	0.654329	0.127697	5.1241	2.99e-07	4.18e-06	Y	1
Csf1	"Csf1"	808.524	0.476236	0.0729523	6.52804	6.66e-11	4.39e-09	Y	"Csf1"	729.901	0.633505	0.0767109	8.25835	1.48e-16	5.88e-15	Y	"Csf1"	919.483	0.738642	0.071344	10.3532	4.05e-25	2.82e-23	Y	1
Csf2rb	"Csf2rb"	51.4339	-0.898683	0.164735	-5.45532	4.89e-08	1.56e-06	Y	"Csf2rb"	235.43	2.62851	0.136033	19.3226	3.47e-83	1.96e-80	Y	"Csf2rb"	195.365	2.05951	0.136438	15.0949	1.75e-51	4.19e-49	Y	3
Csf2rb2	"Csf2rb2"	4.26576	-0.151241	0.172535	-0.876581	0.380714			"Csf2rb2"	13.3309	1.29189	0.291637	4.42978	9.43e-06	0.000106241	Y	"Csf2rb2"	8.61187	0.670184	0.318396	2.10488	0.0353021	0.103538		1
Csk	"Csk"	307.636	0.311178	0.114064	2.7281	0.00637005	0.0276546	Y	"Csk"	283.362	0.527087	0.118564	4.4456	8.76e-06	9.93e-05	Y	"Csk"	365.063	0.678	0.130048	5.21347	1.85e-07	2.69e-06	Y	1
Cspg4	"Cspg4"	667.731	0.48833	0.0840534	5.80976	6.26e-09	2.52e-07	Y	"Cspg4"	736.087	1.07976	0.0911632	11.8442	2.3e-32	2.43e-30	Y	"Cspg4"	839.641	0.971953	0.0982652	9.89112	4.55e-23	2.71e-21	Y	1
Csrp1	"Csrp1"	1090.77	0.220087	0.102567	2.14578	0.0318903	0.0930685		"Csrp1"	1014.86	0.456785	0.111773	4.08673	4.37e-05	0.000426606	Y	"Csrp1"	1137.26	0.267251	0.173382	1.5414	0.12322	0.263355		2
Csrp2	"Csrp2"	178.738	0.100848	0.120118	0.839579	0.401145	0.567459		"Csrp2"	319.302	1.68131	0.114375	14.7	6.45e-49	1.21e-46	Y	"Csrp2"	267.059	0.945323	0.161899	5.83897	5.25e-09	9.64e-08	Y	3
Cst3	"Cst3"	467.739	0.326284	0.112526	2.89962	0.0037361	0.0183417	Y	"Cst3"	399.098	0.354959	0.119872	2.96114	0.00306499	0.0173232	Y	"Cst3"	473.285	0.305129	0.16411	1.85929	0.0629858	0.159849		2
Cstb	"Cstb"	304.541	0.304745	0.110144	2.76679	0.00566115	0.0253367	Y	"Cstb"	269.518	0.424941	0.114028	3.72664	0.000194053	0.00160715	Y	"Cstb"	310.541	0.294975	0.160536	1.83743	0.0661457	0.165637		2
Ctdspl	"Ctdspl"	193.664	0.146171	0.105148	1.39014	0.164486	0.30848		"Ctdspl"	189.152	0.503085	0.115779	4.34521	1.39e-05	0.000149274	Y	"Ctdspl"	244.215	0.677774	0.11114	6.09836	1.07e-09	2.16e-08	Y	1
Ctgf	"Ctgf"	657.64	-0.334818	0.0826738	-4.04987	5.12e-05	0.000621593	Y	"Ctgf"	1163.4	1.41232	0.0863898	16.3483	4.48e-60	1.32e-57	Y	"Ctgf"	1007.1	0.706991	0.134657	5.25029	1.52e-07	2.24e-06	Y	1
Cthrc1	"Cthrc1"	8.55945	-0.253777	0.207398	-1.22362	0.221095	0.377949		"Cthrc1"	48.5036	2.72034	0.222436	12.2297	2.16e-34	2.48e-32	Y	"Cthrc1"	26.9756	1.6572	0.248999	6.65547	2.82e-11	6.79e-10	Y	3
Ctla2a	"Ctla2a"	43.8737	0.0724194	0.17027	0.42532	0.670603	0.790735		"Ctla2a"	44.5191	0.497612	0.190114	2.61743	0.00885939	0.0405921	Y	"Ctla2a"	51.0786	0.394079	0.176285	2.23547	0.0253866	0.0802918		2
Ctnnb1	"Ctnnb1"	2418.4	0.0911875	0.0823052	1.10792	0.267897	0.433646		"Ctnnb1"	2297.37	0.388586	0.0883621	4.39765	1.09e-05	0.000121052	Y	"Ctnnb1"	2561.3	0.186904	0.138623	1.34829	0.177565	0.340808		2
Ctnnbip1	"Ctnnbip1"	221.124	0.0333761	0.121072	0.275672	0.7828	0.870362		"Ctnnbip1"	249.525	0.733251	0.121606	6.02974	1.64e-09	3.36e-08	Y	"Ctnnbip1"	283.314	0.600792	0.124687	4.81839	1.45e-06	1.76e-05	Y	1
Ctnnd1	"Ctnnd1"	2263.22	-0.00658871	0.0694013	-0.0949364	0.924365	0.956458		"Ctnnd1"	2071.61	0.20343	0.0767865	2.64929	0.00806601	0.0375437	Y	"Ctnnd1"	2298.99	-0.0207425	0.0924728	-0.22431	0.822516	0.902288		2
Ctsa	"Ctsa"	1008.55	0.35215	0.0864417	4.07384	4.62e-05	0.000572093	Y	"Ctsa"	841.574	0.319703	0.0925617	3.45395	0.000552446	0.00403233	Y	"Ctsa"	1011.57	0.309924	0.121533	2.55013	0.0107684	0.0403439	Y	2
Ctsb	"Ctsb"	2054.48	0.230785	0.108273	2.13151	0.0330472	0.0956172		"Ctsb"	1860.7	0.406321	0.104304	3.89553	9.8e-05	0.000876366	Y	"Ctsb"	2065.26	0.193871	0.162292	1.19458	0.23225	0.4099		2
Ctsc	"Ctsc"	2.17584	0.0842106	0.155874	0.54025	0.589025			"Ctsc"	3.94776	0.779717	0.290292	2.68598	0.00723179	0.0345673	Y	"Ctsc"	1.89937	0.0268491	0.299968	0.0895065	0.928679	0.960142		2
Ctsd	"Ctsd"	1748.14	0.226328	0.116693	1.93951	0.052439	0.133987		"Ctsd"	1665.03	0.523011	0.113703	4.59978	4.23e-06	5.07e-05	Y	"Ctsd"	1802.52	0.252683	0.174171	1.45077	0.146843	0.298567		2
Ctse	"Ctse"	592.858	-0.13562	0.0801904	-1.69123	0.0907938	0.200954		"Ctse"	612.396	0.392495	0.0908242	4.32148	1.55e-05	0.000164424	Y	"Ctse"	669.855	0.14165	0.104851	1.35097	0.176706	0.339691		2
Ctsz	"Ctsz"	564.077	0.325951	0.0852254	3.82457	0.000130998	0.00134321	Y	"Ctsz"	469.111	0.282935	0.0966962	2.92602	0.00343327	0.0190579	Y	"Ctsz"	569.358	0.293955	0.125567	2.34102	0.0192312	0.0643286		2
Cttn	"Cttn"	895.549	0.152474	0.0773504	1.97121	0.0486997	0.126989		"Cttn"	799.608	0.29153	0.0826173	3.52868	0.000417631	0.00314734	Y	"Cttn"	924.215	0.182051	0.0933759	1.94966	0.0512167	0.137719		2
Cux1	"Cux1"	515.457	0.124262	0.0773763	1.60594	0.108287	0.227219		"Cux1"	527.82	0.600955	0.0868697	6.91789	4.58e-12	1.23e-10	Y	"Cux1"	596.474	0.452566	0.0755804	5.98788	2.13e-09	4.13e-08	Y	1
Cx3cl1	"Cx3cl1"	109.916	0.948804	0.136719	6.93981	3.93e-12	3.17e-10	Y	"Cx3cl1"	87.2787	0.876187	0.158746	5.51942	3.4e-08	5.84e-07	Y	"Cx3cl1"	154.977	1.64233	0.149289	11.001	3.78e-28	3.16e-26	Y	1
Cxcr6	"Cxcr6"	8.72102	-0.279474	0.208399	-1.34105	0.179903	0.328133		"Cxcr6"	47.3759	2.65595	0.220578	12.0409	2.17e-33	2.42e-31	Y	"Cxcr6"	27.9487	1.59528	0.257853	6.18677	6.14e-10	1.27e-08	Y	3
Cyb5r3	"Cyb5r3"	1474.08	0.28374	0.093817	3.0244	0.00249129	0.0135019	Y	"Cyb5r3"	1394.19	0.558147	0.0990877	5.63286	1.77e-08	3.17e-07	Y	"Cyb5r3"	1502.39	0.276343	0.157398	1.7557	0.0791397	0.189793		2
Cyp1a1	"Cyp1a1"	16.1613	1.18575	0.208758	5.68001	1.35e-08	5e-07	Y	"Cyp1a1"	14.6255	1.6074	0.276113	5.82152	5.83e-09	1.12e-07	Y	"Cyp1a1"	58.6092	3.29644	0.261329	12.6142	1.76e-36	2.17e-34	Y	3
Cyr61	"Cyr61"	1151.29	0.00379917	0.0783138	0.0485121	0.961308	0.976701		"Cyr61"	1064.97	0.23923	0.0846716	2.82539	0.00472232	0.024639	Y	"Cyr61"	1185.94	0.0258398	0.115358	0.223997	0.82276	0.902315		2
Cyth3	"Cyth3"	659.04	0.138434	0.0799301	1.73194	0.0832841	0.18866		"Cyth3"	583.309	0.25575	0.0889695	2.87458	0.00404562	0.0218421	Y	"Cyth3"	698.448	0.242882	0.0859298	2.82651	0.00470577	0.0207203	Y	2
Cytip	"Cytip"	5.60249	0.10316	0.199675	0.516637	0.605409			"Cytip"	10.9756	1.29358	0.285311	4.53393	5.79e-06	6.77e-05	Y	"Cytip"	10.3395	1.10489	0.297195	3.71774	0.000201013	0.00143624	Y	1
D030025P21Rik	"D030025P21Rik"	9.58089	0.519897	0.209052	2.48693	0.012885	0.0474029	Y	"D030025P21Rik"	11.8957	1.21958	0.27849	4.37926	1.19e-05	0.000130224	Y	"D030025P21Rik"	21.8107	2.02606	0.262616	7.71491	1.21e-14	4.22e-13	Y	3
D630045J12Rik	"D630045J12Rik"	114.801	0.108505	0.124006	0.875004	0.381572	0.548382		"D630045J12Rik"	108.153	0.370768	0.134872	2.74903	0.00597711	0.0298088	Y	"D630045J12Rik"	132.107	0.421469	0.12165	3.46461	0.000531004	0.00333798	Y	2
D8Ertd738e	"D8Ertd738e"	243.42	0.396035	0.103859	3.81319	0.000137184	0.00138498	Y	"D8Ertd738e"	199.565	0.324572	0.118679	2.73488	0.00624027	0.0309096	Y	"D8Ertd738e"	246.206	0.364459	0.148144	2.46016	0.0138875	0.0494577	Y	1
Dact1	"Dact1"	35.2847	-0.576052	0.177271	-3.24956	0.00115583	0.00749098	Y	"Dact1"	50.3457	0.674366	0.180087	3.74467	0.000180628	0.00150802	Y	"Dact1"	40.6519	-0.241873	0.19431	-1.24478	0.213213	0.385837		2
Dact2	"Dact2"	51.9145	0.371319	0.162627	2.28325	0.0224156	0.0716545		"Dact2"	58.8184	0.992876	0.175472	5.65832	1.53e-08	2.76e-07	Y	"Dact2"	69.078	0.976124	0.162323	6.01346	1.82e-09	3.55e-08	Y	1
Dad1	"Dad1"	228.4	0.221364	0.112224	1.97252	0.0485503	0.126778		"Dad1"	207.017	0.399134	0.120901	3.30133	0.000962293	0.0065183	Y	"Dad1"	230.809	0.194358	0.134306	1.44712	0.147863	0.300185		2
Dap	"Dap"	1069.64	0.187609	0.0967744	1.93862	0.0525471	0.134105		"Dap"	1040.16	0.533929	0.0990113	5.39261	6.94e-08	1.14e-06	Y	"Dap"	1156.43	0.326642	0.156049	2.0932	0.0363316	0.105897		2
Dcaf15	"Dcaf15"	254.43	0.393535	0.108096	3.6406	0.000271999	0.00241018	Y	"Dcaf15"	216.973	0.419782	0.116758	3.59533	0.000323985	0.00252185	Y	"Dcaf15"	284.664	0.631172	0.114453	5.51468	3.49e-08	5.72e-07	Y	1
Dchs1	"Dchs1"	6.81096	0.0159973	0.199631	0.0801346	0.93613			"Dchs1"	12.1065	1.04539	0.285703	3.659	0.000253198	0.00202803	Y	"Dchs1"	14.8637	1.21665	0.296396	4.1048	4.05e-05	0.000352496	Y	1
Dctn2	"Dctn2"	886.825	0.213772	0.096838	2.20752	0.0272777	0.0830259		"Dctn2"	785.874	0.332807	0.103558	3.21372	0.00131026	0.00853556	Y	"Dctn2"	905.014	0.213017	0.138252	1.54078	0.12337	0.263527		2
Ddost	"Ddost"	779.797	0.191137	0.085869	2.22591	0.0260199	0.0802633		"Ddost"	702.956	0.352801	0.0947378	3.72397	0.000196115	0.00162041	Y	"Ddost"	796.861	0.193498	0.114418	1.69115	0.0908082	0.210844		2
Ddr1	"Ddr1"	361.438	-0.180862	0.0900118	-2.00932	0.0445033	0.118948		"Ddr1"	368.47	0.324636	0.101428	3.20064	0.00137122	0.00887221	Y	"Ddr1"	426.202	0.226227	0.0908422	2.49033	0.0127625	0.0462767	Y	2
Defb42	"Defb42"	12.5378	-0.305769	0.208962	-1.46327	0.143393	0.277116		"Defb42"	35.8252	1.82011	0.219002	8.3109	9.5e-17	3.84e-15	Y	"Defb42"	38.9136	1.68968	0.224306	7.53289	4.96e-14	1.6e-12	Y	3
Degs1	"Degs1"	824.945	0.120879	0.0714449	1.69192	0.0906614	0.200786		"Degs1"	753.294	0.321504	0.0765574	4.19952	2.67e-05	0.000272373	Y	"Degs1"	859.688	0.171786	0.108678	1.5807	0.113948	0.248102		2
Dennd5b	"Dennd5b"	382.095	-0.536212	0.104851	-5.11405	3.15e-07	8.1e-06	Y	"Dennd5b"	452.814	0.403593	0.112804	3.57781	0.000346484	0.00267518	Y	"Dennd5b"	430.899	-0.227148	0.117323	-1.9361	0.0528559	0.140822		2
Desi2	"Desi2"	622.408	-0.152406	0.0738439	-2.06389	0.0390283	0.107998		"Desi2"	641.382	0.38118	0.08201	4.64797	3.35e-06	4.12e-05	Y	"Desi2"	713.258	0.174145	0.0803558	2.16717	0.0302219	0.0921451		2
Dhps	"Dhps"	205.134	0.365542	0.133947	2.72901	0.00635244	0.0275949	Y	"Dhps"	195.701	0.649936	0.148162	4.38667	1.15e-05	0.000126201	Y	"Dhps"	237.28	0.662643	0.161458	4.10411	4.06e-05	0.000353093	Y	1
Dhrs1	"Dhrs1"	303.983	0.283275	0.0996111	2.84381	0.00445778	0.0210359	Y	"Dhrs1"	258.091	0.293667	0.112896	2.60123	0.00928907	0.0421315	Y	"Dhrs1"	302.955	0.221255	0.131532	1.68214	0.0925412	0.213669		2
Dixdc1	"Dixdc1"	49.6688	0.331595	0.173387	1.91245	0.0558183	0.140372		"Dixdc1"	45.1483	0.51946	0.205194	2.53156	0.0113557	0.0491198	Y	"Dixdc1"	64.7946	0.903798	0.201827	4.47809	7.53e-06	7.81e-05	Y	1
Dkk3	"Dkk3"	78.4624	0.482275	0.149242	3.2315	0.00123142	0.00786982	Y	"Dkk3"	66.0317	0.506511	0.175755	2.88191	0.00395271	0.021415	Y	"Dkk3"	101.23	1.04397	0.147535	7.0761	1.48e-12	4.09e-11	Y	1
Dlg4	"Dlg4"	136.647	0.237929	0.118262	2.01189	0.0442313	0.118568		"Dlg4"	126.31	0.45489	0.134006	3.39455	0.000687416	0.00489385	Y	"Dlg4"	158.323	0.560915	0.132372	4.2374	2.26e-05	0.000209403	Y	1
Dlg5	"Dlg5"	503.814	0.152935	0.0897012	1.70494	0.0882063	0.19681		"Dlg5"	459.015	0.336522	0.100133	3.36076	0.000777284	0.00542178	Y	"Dlg5"	559.458	0.377314	0.0979703	3.85131	0.000117489	0.000900883	Y	2
Dlst	"Dlst"	873.631	0.10083	0.0664953	1.51634	0.129432	0.258558		"Dlst"	784.525	0.258174	0.0754054	3.42381	0.000617492	0.0044504	Y	"Dlst"	899.901	0.122733	0.0834691	1.4704	0.141452	0.290726		2
Dlx1	"Dlx1"	5.04526	0.278518	0.195537	1.42438	0.154338			"Dlx1"	8.65321	1.26329	0.291641	4.33164	1.48e-05	0.00015782	Y	"Dlx1"	12.0041	1.62782	0.299049	5.44332	5.23e-08	8.27e-07	Y	3
Dlx2	"Dlx2"	12.2775	0.132183	0.209	0.632455	0.52709	0.679301		"Dlx2"	36.5354	2.23182	0.224303	9.95004	2.52e-23	1.6e-21	Y	"Dlx2"	42.7265	2.2641	0.230484	9.82321	8.94e-23	5.17e-21	Y	3
Dlx3	"Dlx3"	221.504	0.295859	0.125257	2.36202	0.0181757	0.0612806		"Dlx3"	210.391	0.580005	0.133757	4.33626	1.45e-05	0.000155075	Y	"Dlx3"	259.77	0.638842	0.149895	4.26194	2.03e-05	0.000190261	Y	1
Dnajb1	"Dnajb1"	564.782	0.346985	0.0848825	4.08783	4.35e-05	0.000544947	Y	"Dnajb1"	458.499	0.244825	0.0965748	2.53509	0.011242	0.0487467	Y	"Dnajb1"	575.028	0.342584	0.10195	3.36032	0.000778522	0.00463977	Y	1
Dnajb4	"Dnajb4"	558.745	0.0279391	0.0746043	0.374497	0.708035	0.818795		"Dnajb4"	517.779	0.270947	0.0927798	2.92033	0.00349664	0.0193233	Y	"Dnajb4"	700.031	0.552904	0.0835653	6.61643	3.68e-11	8.73e-10	Y	2
Dnajc10	"Dnajc10"	1074.45	-0.124689	0.0668844	-1.86425	0.0622871	0.151977		"Dnajc10"	1020.21	0.192352	0.0745848	2.57897	0.00990958	0.0443468	Y	"Dnajc10"	1166.65	0.0494165	0.0810697	0.609555	0.542157	0.711248		2
Dnpep	"Dnpep"	449.469	0.0394876	0.0890988	0.443188	0.65763	0.782078		"Dnpep"	441.492	0.423997	0.102848	4.12254	3.75e-05	0.000370625	Y	"Dnpep"	494.584	0.232303	0.11249	2.06509	0.0389142	0.111687		2
Dock5	"Dock5"	647.989	0.0265522	0.0808212	0.32853	0.742511	0.843175		"Dock5"	636.19	0.410226	0.0932191	4.40067	1.08e-05	0.000119595	Y	"Dock5"	701.048	0.193971	0.106783	1.81649	0.0692948	0.171864		2
Dok1	"Dok1"	370.32	0.315774	0.104973	3.00815	0.00262843	0.0140492	Y	"Dok1"	338.544	0.509449	0.116763	4.3631	1.28e-05	0.000138524	Y	"Dok1"	417.04	0.560909	0.119619	4.68915	2.74e-06	3.14e-05	Y	1
Dok4	"Dok4"	83.9268	0.52395	0.161373	3.24682	0.00116702	0.0075578	Y	"Dok4"	107.057	1.3725	0.170737	8.03864	9.08e-16	3.38e-14	Y	"Dok4"	131.055	1.4122	0.179014	7.88881	3.05e-15	1.12e-13	Y	3
Dpm2	"Dpm2"	146.565	0.484886	0.121562	3.98879	6.64e-05	0.000771004	Y	"Dpm2"	118.105	0.382026	0.1427	2.67712	0.00742575	0.0352101	Y	"Dpm2"	144.328	0.418989	0.128526	3.25994	0.00111434	0.0062891	Y	1
Dpysl2	"Dpysl2"	1724.59	-0.0762525	0.0716868	-1.06369	0.287469	0.454665		"Dpysl2"	1629.4	0.222545	0.0773599	2.87674	0.00401801	0.0217025	Y	"Dpysl2"	1860.37	0.0770481	0.10127	0.760821	0.446764	0.629773		2
Dpysl3	"Dpysl3"	747.352	0.33604	0.0783363	4.2897	1.79e-05	0.000258069	Y	"Dpysl3"	977.725	1.30016	0.0838611	15.5037	3.27e-54	7.53e-52	Y	"Dpysl3"	963.68	0.864714	0.128247	6.74257	1.56e-11	3.82e-10	Y	1
Dram1	"Dram1"	66.2569	0.0679112	0.144951	0.46851	0.63942	0.76788		"Dram1"	75.9355	0.766792	0.154231	4.97171	6.64e-07	9.36e-06	Y	"Dram1"	93.8108	0.848498	0.144151	5.88617	3.95e-09	7.38e-08	Y	1
Dse	"Dse"	594.666	0.040219	0.0751181	0.53541	0.592366	0.730294		"Dse"	592.841	0.461115	0.0849066	5.43085	5.61e-08	9.31e-07	Y	"Dse"	665.321	0.283408	0.083499	3.39415	0.000688412	0.00417176	Y	2
Dsel	"Dsel"	386.067	-0.379619	0.0886811	-4.28072	1.86e-05	0.000267143	Y	"Dsel"	417.5	0.315642	0.0947513	3.33127	0.000864501	0.00594668	Y	"Dsel"	433.877	-0.0783073	0.0876861	-0.893041	0.371835	0.559044		2
Dstn	"Dstn"	1198.42	0.0383972	0.0985295	0.389703	0.696756	0.810206		"Dstn"	1126.71	0.310507	0.106251	2.92239	0.00347356	0.0192385	Y	"Dstn"	1225.74	0.0422315	0.146229	0.288804	0.772731	0.871143		2
Dstyk	"Dstyk"	368.287	-0.281394	0.087734	-3.20736	0.0013396	0.00834738	Y	"Dstyk"	386.473	0.309069	0.100408	3.07813	0.00208305	0.0124652	Y	"Dstyk"	436.775	0.142811	0.0856152	1.66806	0.095304	0.218284		2
Dtnbp1	"Dtnbp1"	216.811	-0.0152242	0.09827	-0.154923	0.876882	0.929242		"Dtnbp1"	206.058	0.279681	0.108704	2.57287	0.0100859	0.0449902	Y	"Dtnbp1"	242.616	0.218741	0.0984678	2.22145	0.0263207	0.0826045		2
Duoxa1	"Duoxa1"	59.9115	-0.393236	0.16037	-2.45205	0.0142044	0.0508216		"Duoxa1"	72.818	0.498915	0.166009	3.00535	0.00265273	0.0153725	Y	"Duoxa1"	71.0782	-0.0013372	0.164179	-0.00814477	0.993501	0.996863		2
Dusp1	"Dusp1"	886.898	0.273518	0.0725223	3.77151	0.000162264	0.00159189	Y	"Dusp1"	777.565	0.361197	0.0787097	4.58898	4.45e-06	5.32e-05	Y	"Dusp1"	898.316	0.248545	0.107111	2.32045	0.0203163	0.0671954		2
Dusp10	"Dusp10"	827.37	-0.00725722	0.0723641	-0.100288	0.920116	0.953566		"Dusp10"	762.099	0.220115	0.079701	2.76176	0.00574903	0.028892	Y	"Dusp10"	809.962	-0.134123	0.0818638	-1.63837	0.101345	0.228051		2
Dynap	"Dynap"	302.91	-0.273798	0.0947722	-2.88901	0.00386456	0.0188391	Y	"Dynap"	499.48	1.31576	0.0845202	15.5674	1.21e-54	2.95e-52	Y	"Dynap"	423.746	0.554147	0.100353	5.52197	3.35e-08	5.5e-07	Y	1
Dynll1	"Dynll1"	416.87	0.084482	0.101585	0.831639	0.405613	0.571519		"Dynll1"	385.332	0.312514	0.106963	2.92169	0.00348134	0.0192587	Y	"Dynll1"	425.522	0.0786585	0.158774	0.495412	0.620309	0.767749		2
Dynlt3	"Dynlt3"	1007.63	-0.1395	0.0794455	-1.75592	0.0791019	0.181521		"Dynlt3"	970.63	0.217192	0.0818804	2.65256	0.0079885	0.0372418	Y	"Dynlt3"	1035.46	-0.123995	0.112647	-1.10074	0.271008	0.455273		2
Ece1	"Ece1"	433.857	-0.0788267	0.0814892	-0.967327	0.33338	0.500007		"Ece1"	460.107	0.508751	0.0885368	5.74621	9.13e-09	1.71e-07	Y	"Ece1"	516.312	0.335197	0.0780441	4.29496	1.75e-05	0.000166903	Y	2
Ece2	"Ece2"	111.5	0.337603	0.143239	2.35691	0.0184276	0.0618309		"Ece2"	96.3684	0.411795	0.149503	2.75443	0.0058795	0.0294557	Y	"Ece2"	128.016	0.637047	0.132718	4.79999	1.59e-06	1.92e-05	Y	1
Ech1	"Ech1"	322.026	0.270161	0.0942167	2.86744	0.00413809	0.0198608	Y	"Ech1"	278.622	0.330067	0.105338	3.1334	0.00172794	0.0107224	Y	"Ech1"	347.891	0.412713	0.119495	3.45381	0.00055273	0.00345228	Y	1
Echs1	"Echs1"	272.317	-0.20619	0.0964981	-2.13673	0.0326199	0.0947294		"Echs1"	338.52	0.762071	0.0941737	8.09219	5.86e-16	2.21e-14	Y	"Echs1"	349.559	0.389515	0.109351	3.56207	0.000367947	0.00243059	Y	2
Ecm1	"Ecm1"	751.278	0.493309	0.0904698	5.45275	4.96e-08	1.57e-06	Y	"Ecm1"	750.357	0.875725	0.095647	9.1558	5.4e-20	2.75e-18	Y	"Ecm1"	936.751	0.934222	0.133082	7.01988	2.22e-12	5.99e-11	Y	1
Edf1	"Edf1"	299.335	0.394787	0.115182	3.4275	0.000609159	0.00453869	Y	"Edf1"	265.019	0.511221	0.126335	4.04656	5.2e-05	0.000498224	Y	"Edf1"	310.167	0.432931	0.152727	2.83468	0.00458722	0.0203031	Y	1
Edn1	"Edn1"	14.0304	-0.658831	0.209343	-3.14713	0.00164879	0.0097735	Y	"Edn1"	36.8057	1.451	0.213852	6.78507	1.16e-11	2.94e-10	Y	"Edn1"	22.0368	0.144594	0.239268	0.60432	0.545631	0.713542		1
Eea1	"Eea1"	895.716	0.141474	0.0711715	1.98779	0.0468353	0.123437		"Eea1"	791.987	0.252727	0.0916409	2.7578	0.00581921	0.0292207	Y	"Eea1"	989.223	0.353934	0.0793833	4.45854	8.25e-06	8.44e-05	Y	2
Eef1b2	"Eef1b2"	604.924	0.155383	0.105675	1.47038	0.141459	0.275177		"Eef1b2"	536.422	0.279376	0.103142	2.70864	0.00675586	0.0328357	Y	"Eef1b2"	600.888	0.0813323	0.164002	0.495924	0.619948	0.767714		2
Eef1d	"Eef1d"	623.735	0.289259	0.0948998	3.04805	0.00230332	0.0127444	Y	"Eef1d"	523.54	0.272396	0.101804	2.6757	0.00745738	0.0353195	Y	"Eef1d"	617.137	0.208002	0.14646	1.4202	0.15555	0.310988		2
Eef1g	"Eef1g"	997.415	0.254914	0.104317	2.44365	0.0145395	0.0517156		"Eef1g"	883.215	0.372324	0.109407	3.40312	0.000666218	0.00476753	Y	"Eef1g"	989.818	0.182123	0.162033	1.12398	0.26102	0.444405		2
Eef2	"Eef2"	3928.32	0.168062	0.121489	1.38335	0.166556	0.311126		"Eef2"	3646.55	0.404055	0.119993	3.36733	0.000758997	0.00533014	Y	"Eef2"	3893.96	0.0958034	0.189612	0.50526	0.613376	0.763215		2
Efemp2	"Efemp2"	443.7	0.28318	0.0834442	3.39364	0.000689705	0.00501535	Y	"Efemp2"	418.002	0.546793	0.0914039	5.98216	2.2e-09	4.43e-08	Y	"Efemp2"	495.49	0.499818	0.110603	4.51901	6.21e-06	6.59e-05	Y	1
Efhd1	"Efhd1"	306.144	-0.247772	0.0908346	-2.72773	0.00637712	0.0276701	Y	"Efhd1"	314.89	0.287286	0.10339	2.77866	0.00545845	0.0277116	Y	"Efhd1"	301.084	-0.364084	0.10486	-3.47208	0.00051644	0.00326041	Y	2
Egr2	"Egr2"	60.699	0.479273	0.156944	3.05378	0.00225978	0.0125329	Y	"Egr2"	72.954	1.24089	0.167468	7.40971	1.27e-13	3.94e-12	Y	"Egr2"	99.9403	1.50531	0.150662	9.99133	1.66e-23	1.03e-21	Y	3
Ehd3	"Ehd3"	235.949	-0.371834	0.0959642	-3.87471	0.000106751	0.00114222	Y	"Ehd3"	313.589	0.794491	0.0945983	8.39858	4.52e-17	1.87e-15	Y	"Ehd3"	292.416	0.173454	0.0964662	1.79808	0.0721645	0.176795		2
Eif3i	"Eif3i"	433.448	0.264046	0.100265	2.63347	0.00845164	0.0341948	Y	"Eif3i"	370.566	0.295645	0.103066	2.86848	0.00412444	0.0221521	Y	"Eif3i"	439.055	0.237173	0.156629	1.51423	0.129968	0.273933		2
Eif3l	"Eif3l"	764.515	0.260327	0.0777583	3.3479	0.000814264	0.0057134	Y	"Eif3l"	636.708	0.222829	0.0805909	2.76494	0.00569339	0.02867	Y	"Eif3l"	740.555	0.120171	0.116874	1.02821	0.303852	0.490339		2
Eif4a1	"Eif4a1"	1490.04	0.16049	0.0999661	1.60545	0.108395	0.227346		"Eif4a1"	1347.04	0.331459	0.0994111	3.33423	0.000855374	0.00590023	Y	"Eif4a1"	1513.48	0.145133	0.166829	0.869952	0.384327	0.570406		2
Eif4g1	"Eif4g1"	2717.15	0.22323	0.0719905	3.10083	0.00192981	0.0110722	Y	"Eif4g1"	2286.03	0.207035	0.0737428	2.80753	0.00499234	0.0257772	Y	"Eif4g1"	2678.94	0.133055	0.0971073	1.37019	0.170629	0.331418		2
Elk3	"Elk3"	579.88	-0.0734109	0.0887226	-0.827421	0.407999	0.573921		"Elk3"	570.269	0.326068	0.0936307	3.48249	0.000496777	0.00367787	Y	"Elk3"	631.779	0.109675	0.0955126	1.14828	0.250853	0.432876		2
Elof1	"Elof1"	238.704	0.411412	0.12617	3.26076	0.00111112	0.00728899	Y	"Elof1"	194.86	0.348039	0.137858	2.52461	0.0115825	0.049806	Y	"Elof1"	238.65	0.377151	0.151587	2.48802	0.0128458	0.0464581	Y	1
Elovl1	"Elovl1"	508.655	0.172104	0.0943576	1.82395	0.0681592	0.162507		"Elovl1"	445.755	0.264299	0.103729	2.54798	0.0108348	0.047495	Y	"Elovl1"	513.826	0.14391	0.11661	1.23411	0.21716	0.391061		2
Elovl5	"Elovl5"	658.777	-0.153154	0.0788364	-1.94268	0.0520545	0.133391		"Elovl5"	639.671	0.229012	0.0804113	2.84801	0.00439941	0.0232966	Y	"Elovl5"	719.399	0.0358113	0.0847202	0.422701	0.672514	0.805871		2
Elovl7	"Elovl7"	20.4975	-0.0130171	0.201967	-0.0644519	0.94861	0.969559		"Elovl7"	29.6994	1.01448	0.231634	4.37969	1.19e-05	0.000130087	Y	"Elovl7"	27.3202	0.562446	0.236107	2.38216	0.0172113	0.0586989		1
Emb	"Emb"	184.452	-0.0794497	0.121193	-0.655562	0.512106	0.667168		"Emb"	250.895	1.03231	0.122124	8.45296	2.84e-17	1.2e-15	Y	"Emb"	300.588	1.02424	0.123633	8.28456	1.19e-16	4.81e-15	Y	1
Emilin2	"Emilin2"	484.392	0.921499	0.112762	8.17204	3.03e-16	4.84e-14	Y	"Emilin2"	523.581	1.44181	0.114394	12.6039	2.01e-36	2.52e-34	Y	"Emilin2"	722.879	1.69255	0.124632	13.5803	5.24e-42	7.85e-40	Y	3
Eml1	"Eml1"	641.065	0.187061	0.0696981	2.68388	0.00727729	0.0305349	Y	"Eml1"	549.128	0.217684	0.0820337	2.65359	0.00796403	0.0371804	Y	"Eml1"	692.051	0.338532	0.0706747	4.79001	1.67e-06	2e-05	Y	2
Eml3	"Eml3"	113.33	0.379584	0.128994	2.94264	0.00325429	0.0165906	Y	"Eml3"	95.0185	0.382125	0.150185	2.54437	0.0109474	0.0478738	Y	"Eml3"	122.616	0.557861	0.134993	4.13251	3.59e-05	0.000317274	Y	1
Emp1	"Emp1"	1948.04	-0.0214028	0.104839	-0.204149	0.838237	0.905692		"Emp1"	1890.1	0.331591	0.115037	2.88247	0.00394569	0.0213863	Y	"Emp1"	2050.52	0.0601573	0.166895	0.36045	0.718511	0.836874		2
Emp2	"Emp2"	1070.33	0.156072	0.0634506	2.45975	0.0139034	0.0500944		"Emp2"	973.238	0.339442	0.0731545	4.64007	3.48e-06	4.26e-05	Y	"Emp2"	1165.35	0.318239	0.100553	3.16489	0.0015514	0.00832846	Y	2
Enc1	"Enc1"	494.266	-0.252634	0.0955262	-2.64465	0.00817747	0.0333254	Y	"Enc1"	845.796	1.39288	0.0956011	14.5697	4.38e-48	7.45e-46	Y	"Enc1"	798.208	0.895706	0.110932	8.07435	6.78e-16	2.63e-14	Y	1
Eno1b	"Eno1b"	1162.42	0.307012	0.106457	2.8839	0.00392778	0.0190764	Y	"Eno1b"	1012.5	0.388724	0.100968	3.84998	0.000118127	0.0010393	Y	"Eno1b"	1141.48	0.208069	0.17666	1.17779	0.238879	0.418367		2
Enpep	"Enpep"	14.3179	0.518035	0.207775	2.49326	0.0126577	0.0467597	Y	"Enpep"	14.7734	0.920569	0.273515	3.3657	0.000763505	0.00535877	Y	"Enpep"	28.142	1.82944	0.238263	7.67826	1.61e-14	5.54e-13	Y	3
Enpp2	"Enpp2"	10.3116	-0.0932227	0.209529	-0.444915	0.656381	0.781277		"Enpp2"	46.3533	2.40214	0.248067	9.68344	3.55e-22	2.12e-20	Y	"Enpp2"	33.0768	1.84818	0.255365	7.23743	4.57e-13	1.31e-11	Y	3
Entpd5	"Entpd5"	217.214	-0.0478636	0.11113	-0.430697	0.666689	0.78864		"Entpd5"	212.021	0.32056	0.11544	2.77685	0.00548878	0.0278201	Y	"Entpd5"	247.813	0.246018	0.109866	2.23927	0.0251386	0.0797332		2
Epb4.1l1	"Epb4.1l1"	673.113	0.426458	0.072199	5.9067	3.49e-09	1.49e-07	Y	"Epb4.1l1"	655.986	0.758495	0.0800569	9.47444	2.68e-21	1.47e-19	Y	"Epb4.1l1"	763.402	0.688273	0.0743656	9.25526	2.14e-20	1.08e-18	Y	1
Epb4.1l3	"Epb4.1l3"	979.199	0.121716	0.0654214	1.86049	0.0628162	0.152786		"Epb4.1l3"	987.726	0.564676	0.0727296	7.76404	8.23e-15	2.82e-13	Y	"Epb4.1l3"	1075.04	0.312108	0.0810681	3.84995	0.000118143	0.000905386	Y	2
Epb4.1l4b	"Epb4.1l4b"	7.38664	-0.0234095	0.202645	-0.11552	0.908033	0.946467		"Epb4.1l4b"	11.1833	0.813575	0.283481	2.86995	0.00410538	0.0220784	Y	"Epb4.1l4b"	12.2727	0.752058	0.289471	2.59804	0.0093757	0.0360569	Y	1
Epdr1	"Epdr1"	498.633	0.389232	0.0761124	5.11391	3.16e-07	8.1e-06	Y	"Epdr1"	430.117	0.440163	0.0862133	5.10551	3.3e-07	4.89e-06	Y	"Epdr1"	567.249	0.650677	0.0865345	7.51928	5.51e-14	1.76e-12	Y	1
Epha7	"Epha7"	55.1713	-0.171496	0.158648	-1.08098	0.279704	0.446573		"Epha7"	67.4071	0.672802	0.166058	4.05161	5.09e-05	0.000487963	Y	"Epha7"	64.4399	0.202752	0.172265	1.17698	0.239204	0.418707		2
Ephb2	"Ephb2"	68.4748	0.388532	0.147881	2.62732	0.00860593	0.0346415	Y	"Ephb2"	79.8826	1.08587	0.161421	6.72693	1.73e-11	4.29e-10	Y	"Ephb2"	115.494	1.46038	0.14447	10.1085	5.06e-24	3.34e-22	Y	3
Ephb4	"Ephb4"	430.851	0.128745	0.0828415	1.55412	0.120157	0.245429		"Ephb4"	382.499	0.2512	0.0946103	2.6551	0.00792851	0.037061	Y	"Ephb4"	455.477	0.216356	0.0868066	2.49238	0.0126888	0.0460342	Y	2
Ephb6	"Ephb6"	638.849	0.246802	0.100165	2.46395	0.0137414	0.0497319	Y	"Ephb6"	583.825	0.444168	0.1076	4.12795	3.66e-05	0.000362885	Y	"Ephb6"	674.146	0.341197	0.111549	3.05873	0.0022228	0.0112218	Y	2
Ephx1	"Ephx1"	724.358	0.538399	0.094736	5.68315	1.32e-08	4.92e-07	Y	"Ephx1"	564.845	0.352071	0.0981273	3.5879	0.000333347	0.00258662	Y	"Ephx1"	735.447	0.525937	0.139906	3.75922	0.000170445	0.00124411	Y	1
Erbb2ip	"Erbb2ip"	1339.59	-0.200896	0.0780785	-2.573	0.0100821	0.0391925	Y	"Erbb2ip"	1344.62	0.27034	0.0833701	3.24265	0.00118423	0.00784205	Y	"Erbb2ip"	1464.61	0.00194768	0.0736929	0.0264297	0.978915	0.989872		2
Ereg	"Ereg"	186.71	0.744933	0.113836	6.54392	5.99e-11	4e-09	Y	"Ereg"	135.31	0.419555	0.131722	3.18515	0.00144677	0.00925026	Y	"Ereg"	251.59	1.33628	0.137572	9.71334	2.65e-22	1.5e-20	Y	1
Erf	"Erf"	341.069	0.372078	0.12968	2.8692	0.00411509	0.0197665	Y	"Erf"	326.56	0.671189	0.142003	4.72658	2.28e-06	2.89e-05	Y	"Erf"	385.067	0.623752	0.150021	4.15775	3.21e-05	0.000286359	Y	1
Eri3	"Eri3"	266.691	0.289903	0.108508	2.67172	0.00754641	0.0313712	Y	"Eri3"	231.991	0.361578	0.118574	3.04938	0.00229311	0.0135654	Y	"Eri3"	272.355	0.306452	0.120008	2.55359	0.010662	0.0400148	Y	2
Erp29	"Erp29"	372.089	0.269026	0.10661	2.52346	0.0116205	0.0436392	Y	"Erp29"	338.195	0.45205	0.112496	4.01837	5.86e-05	0.000554047	Y	"Erp29"	397.156	0.378205	0.142729	2.64981	0.00805381	0.0319386	Y	1
Esyt1	"Esyt1"	1789.83	0.176628	0.0770578	2.29214	0.0218973	0.07036		"Esyt1"	1543.16	0.224581	0.0821432	2.73401	0.00625674	0.0309548	Y	"Esyt1"	1801.71	0.140719	0.103268	1.36266	0.172991	0.334386		2
Etl4	"Etl4"	331.063	-0.564133	0.0922781	-6.1134	9.75e-10	4.55e-08	Y	"Etl4"	374.008	0.26262	0.102941	2.55118	0.0107358	0.0471944	Y	"Etl4"	364.889	-0.313172	0.106191	-2.94915	0.00318653	0.0151341	Y	2
Etv6	"Etv6"	230.261	-0.0511273	0.0993447	-0.514646	0.606801	0.741737		"Etv6"	223.682	0.306174	0.114589	2.67194	0.00754145	0.0355814	Y	"Etv6"	244.594	0.0591001	0.106463	0.555125	0.578809	0.739767		2
Eva1c	"Eva1c"	57.0871	1.16006	0.163116	7.11187	1.14e-12	9.98e-11	Y	"Eva1c"	45.0801	1.10429	0.20093	5.49591	3.89e-08	6.61e-07	Y	"Eva1c"	66.7519	1.57039	0.18141	8.65658	4.86e-18	2.16e-16	Y	3
Evc	"Evc"	257.145	0.278242	0.115774	2.40333	0.0162467	0.0562793		"Evc"	236.524	0.486258	0.115785	4.19967	2.67e-05	0.000272373	Y	"Evc"	306.107	0.661782	0.118209	5.59842	2.16e-08	3.67e-07	Y	1
Ext1	"Ext1"	1364.41	-0.11506	0.0699903	-1.64394	0.100189	0.214831		"Ext1"	1383.73	0.369231	0.0789861	4.67463	2.94e-06	3.65e-05	Y	"Ext1"	1485.39	0.0652348	0.0940316	0.693754	0.487837	0.664926		2
Extl3	"Extl3"	878.164	-0.0222736	0.0733155	-0.303805	0.761277	0.856083		"Extl3"	857.301	0.354114	0.0766929	4.61731	3.89e-06	4.69e-05	Y	"Extl3"	963.414	0.181064	0.0723773	2.50167	0.0123609	0.0449937	Y	2
Eya1	"Eya1"	290.437	0.0953232	0.0920464	1.0356	0.300389	0.467457		"Eya1"	267.561	0.316364	0.112232	2.81883	0.00481994	0.0250327	Y	"Eya1"	326.009	0.35744	0.0938438	3.80888	0.000139596	0.00104801	Y	2
Eya4	"Eya4"	303.203	-0.712068	0.114949	-6.19464	5.84e-10	2.9e-08	Y	"Eya4"	368.271	0.338618	0.108244	3.12828	0.00175831	0.0108728	Y	"Eya4"	383.347	-0.046866	0.111863	-0.418959	0.675246	0.807768		2
F3	"F3"	132.089	0.784541	0.12132	6.46672	1e-10	6.22e-09	Y	"F3"	107.416	0.727231	0.143218	5.07779	3.82e-07	5.61e-06	Y	"F3"	164.829	1.24464	0.126257	9.85804	6.33e-23	3.72e-21	Y	1
F5	"F5"	6.60353	-0.513552	0.202492	-2.53615	0.0112078			"F5"	26.1406	1.82883	0.247733	7.38225	1.56e-13	4.81e-12	Y	"F5"	17.8088	1.098	0.267127	4.11041	3.95e-05	0.000344696	Y	3
Fabp3	"Fabp3"	26.9346	-0.0682551	0.191481	-0.356459	0.721497	0.82864		"Fabp3"	44.3919	1.2353	0.20708	5.9653	2.44e-09	4.9e-08	Y	"Fabp3"	37.4347	0.642504	0.206297	3.11446	0.00184279	0.0096018	Y	1
Fabp5	"Fabp5"	245.67	0.13293	0.127039	1.04638	0.295388	0.462829		"Fabp5"	253.041	0.603164	0.137912	4.37355	1.22e-05	0.000132978	Y	"Fabp5"	257.302	0.192395	0.170299	1.12975	0.258581	0.441521		2
Fads1	"Fads1"	1158.94	-0.180538	0.0732116	-2.46597	0.0136641	0.0495255	Y	"Fads1"	1142.49	0.237116	0.0882039	2.68827	0.00718229	0.0344102	Y	"Fads1"	1194.12	-0.158054	0.0899553	-1.75703	0.0789128	0.189382		2
Fam101b	"Fam101b"	217.822	0.0324842	0.101515	0.319995	0.748972	0.847983		"Fam101b"	223.047	0.5134	0.10864	4.72571	2.29e-06	2.9e-05	Y	"Fam101b"	242.968	0.26198	0.100924	2.59582	0.00943653	0.036199	Y	2
Fam102b	"Fam102b"	844.365	-0.00921423	0.0667053	-0.138133	0.890135	0.936558		"Fam102b"	803.81	0.305671	0.0774485	3.94677	7.92e-05	0.000728406	Y	"Fam102b"	918.871	0.175552	0.0738164	2.37823	0.0173962	0.0592069		2
Fam110c	"Fam110c"	16.7071	0.736069	0.205922	3.5745	0.000350904	0.00293091	Y	"Fam110c"	15.5192	1.02568	0.267415	3.83553	0.000125296	0.00109385	Y	"Fam110c"	25.5234	1.65961	0.250569	6.62337	3.51e-11	8.34e-10	Y	3
Fam114a1	"Fam114a1"	559.291	0.0208152	0.0886001	0.234934	0.81426	0.890795		"Fam114a1"	580.082	0.536987	0.0923528	5.81452	6.08e-09	1.16e-07	Y	"Fam114a1"	626.93	0.265199	0.102699	2.58228	0.00981491	0.0374065	Y	2
Fam129b	"Fam129b"	1752.63	0.522537	0.0833826	6.26674	3.69e-10	1.91e-08	Y	"Fam129b"	1435.66	0.451378	0.0857209	5.26568	1.4e-07	2.19e-06	Y	"Fam129b"	1776.68	0.509977	0.116807	4.36598	1.27e-05	0.000124643	Y	1
Fam132a	"Fam132a"	38.1233	0.675674	0.182911	3.69401	0.000220748	0.00205139	Y	"Fam132a"	36.2527	0.981034	0.213243	4.60055	4.21e-06	5.05e-05	Y	"Fam132a"	59.7139	1.61459	0.180819	8.92928	4.29e-19	1.99e-17	Y	3
Fam134a	"Fam134a"	502.334	0.330295	0.0834669	3.95719	7.58e-05	0.000862243	Y	"Fam134a"	422.609	0.316511	0.096775	3.27059	0.00107323	0.00717972	Y	"Fam134a"	530.437	0.421237	0.0909797	4.63001	3.66e-06	4.1e-05	Y	1
Fam161a	"Fam161a"	15.2341	0.217546	0.208088	1.04545	0.295815	0.463209		"Fam161a"	17.2994	0.770692	0.261447	2.94779	0.0032005	0.0179665	Y	"Fam161a"	22.2428	0.955161	0.255172	3.7432	0.000181689	0.00131831	Y	1
Fam171a1	"Fam171a1"	534.771	0.0824543	0.0827147	0.996851	0.318837	0.485099		"Fam171a1"	484.384	0.262319	0.100336	2.6144	0.00893832	0.0408539	Y	"Fam171a1"	561.227	0.166073	0.0919094	1.80692	0.0707745	0.174455		2
Fam181b	"Fam181b"	4.50317	0.179191	0.192761	0.929602	0.352577			"Fam181b"	6.59901	0.889573	0.294787	3.01768	0.00254715	0.0148421	Y	"Fam181b"	10.2693	1.40726	0.300632	4.681	2.85e-06	3.26e-05	Y	3
Fam198b	"Fam198b"	175.102	0.206097	0.114941	1.79306	0.0729629	0.171604		"Fam198b"	207.229	0.973014	0.122214	7.96158	1.7e-15	6.08e-14	Y	"Fam198b"	222.64	0.748089	0.112289	6.66219	2.7e-11	6.5e-10	Y	1
Fam19a5	"Fam19a5"	98.0281	-0.158721	0.131932	-1.20305	0.228957	0.388128		"Fam19a5"	222.204	1.94203	0.11704	16.593	7.84e-62	2.5e-59	Y	"Fam19a5"	235.655	1.70745	0.123243	13.8543	1.2e-43	1.92e-41	Y	3
Fam210b	"Fam210b"	72.0454	-0.194297	0.142856	-1.3601	0.173799	0.320797		"Fam210b"	82.6634	0.563128	0.151827	3.70902	0.000208064	0.00170951	Y	"Fam210b"	81.7745	0.0897459	0.142871	0.628162	0.529898	0.701236		2
Fam57a	"Fam57a"	73.3065	0.322858	0.146399	2.20532	0.0274315	0.0833753		"Fam57a"	66.6677	0.499326	0.168621	2.96123	0.00306415	0.0173232	Y	"Fam57a"	83.1249	0.597526	0.151982	3.93156	8.44e-05	0.000668936	Y	1
Fam69b	"Fam69b"	59.7556	0.41874	0.155575	2.69157	0.00711174	0.0300081	Y	"Fam69b"	51.6826	0.499117	0.183434	2.72096	0.00650924	0.0319189	Y	"Fam69b"	70.6162	0.751672	0.177508	4.23457	2.29e-05	0.000211625	Y	1
Fam73a	"Fam73a"	149.363	-0.0923545	0.126121	-0.732271	0.464003	0.623969		"Fam73a"	159.934	0.482187	0.14193	3.39735	0.00068042	0.00484682	Y	"Fam73a"	170.294	0.179979	0.14177	1.26952	0.204257	0.374795		2
Fam84a	"Fam84a"	2.43414	-0.0336255	0.162469	-0.206965	0.836037			"Fam84a"	8.00864	1.32154	0.294912	4.48113	7.42e-06	8.53e-05	Y	"Fam84a"	5.43065	0.877446	0.320189	2.7404	0.0061364	0.0258194	Y	1
Fas	"Fas"	12.2705	0.0248023	0.209513	0.118381	0.905766	0.945491		"Fas"	24.8225	1.52871	0.240592	6.35393	2.1e-10	4.76e-09	Y	"Fas"	15.9752	0.483825	0.275195	1.75811	0.0787282	0.189073		1
Fat1	"Fat1"	2835.53	0.286401	0.0635327	4.50794	6.55e-06	0.000109895	Y	"Fat1"	2481.22	0.368502	0.0776573	4.74524	2.08e-06	2.66e-05	Y	"Fat1"	2936.86	0.332623	0.0620248	5.36275	8.2e-08	1.25e-06	Y	1
Fat4	"Fat4"	269.834	0.107828	0.106646	1.01108	0.311976	0.478677		"Fat4"	269.002	0.519205	0.110289	4.70766	2.51e-06	3.15e-05	Y	"Fat4"	286.655	0.239809	0.122866	1.95179	0.0509628	0.137201		2
Fau	"Fau"	440.746	0.290006	0.132155	2.19444	0.0282037	0.0848485		"Fau"	389.344	0.408867	0.1359	3.00859	0.00262462	0.0152363	Y	"Fau"	446.038	0.271106	0.189803	1.42835	0.153191	0.307758		2
Fbln2	"Fbln2"	1065.76	0.0329122	0.0785614	0.418936	0.675263	0.794403		"Fbln2"	1093.47	0.524458	0.0864835	6.06425	1.33e-09	2.76e-08	Y	"Fbln2"	1145.88	0.174578	0.0902172	1.93509	0.0529793	0.141066		2
Fbln5	"Fbln5"	109.569	0.0249011	0.139953	0.177925	0.858782	0.918495		"Fbln5"	154.028	1.16354	0.129387	8.9927	2.41e-19	1.13e-17	Y	"Fbln5"	183.182	1.15872	0.120801	9.592	8.64e-22	4.75e-20	Y	1
Fbln7	"Fbln7"	91.9778	0.280808	0.142138	1.97561	0.048199	0.12613		"Fbln7"	100.082	0.843828	0.148283	5.69066	1.27e-08	2.32e-07	Y	"Fbln7"	125.029	0.947295	0.152331	6.21866	5.01e-10	1.05e-08	Y	1
Fbxl20	"Fbxl20"	279.123	-0.0594355	0.0931124	-0.63832	0.523266	0.676035		"Fbxl20"	271.425	0.310682	0.10813	2.87323	0.00406292	0.0219052	Y	"Fbxl20"	284.022	-0.052433	0.0955522	-0.548736	0.583186	0.743273		2
Fbxl7	"Fbxl7"	121.696	0.095608	0.122649	0.779528	0.435669	0.599343		"Fbxl7"	123.912	0.532554	0.131902	4.0375	5.4e-05	0.000516266	Y	"Fbxl7"	131.885	0.252223	0.122192	2.06416	0.0390025	0.111913		2
Fbxo36	"Fbxo36"	34.0638	0.054934	0.181373	0.302878	0.761983	0.856411		"Fbxo36"	36.3491	0.564911	0.209039	2.70242	0.00688368	0.0332971	Y	"Fbxo36"	39.5408	0.342012	0.205916	1.66093	0.0967268	0.220533		2
Fbxo6	"Fbxo6"	276.109	0.146921	0.106574	1.37859	0.168022	0.312905		"Fbxo6"	256.511	0.376119	0.12654	2.97234	0.00295542	0.016811	Y	"Fbxo6"	292.867	0.240562	0.130844	1.83854	0.0659829	0.165303		2
Fbxw7	"Fbxw7"	167.652	-0.0760884	0.134274	-0.566666	0.570941	0.712864		"Fbxw7"	167.887	0.358268	0.1321	2.71209	0.00668607	0.032522	Y	"Fbxw7"	162.339	-0.222763	0.130548	-1.70637	0.0879398	0.205444		2
Fcgrt	"Fcgrt"	394.678	0.259721	0.0971579	2.67318	0.00751353	0.0312896	Y	"Fcgrt"	365.708	0.493301	0.100211	4.9226	8.54e-07	1.17e-05	Y	"Fcgrt"	427.274	0.409879	0.111616	3.67223	0.000240448	0.0016803	Y	2
Fdxr	"Fdxr"	104.304	0.292069	0.13519	2.16043	0.0307396	0.0906292		"Fdxr"	91.6751	0.393194	0.151328	2.59828	0.00936915	0.0423647	Y	"Fdxr"	112.819	0.455569	0.13922	3.2723	0.00106676	0.00608092	Y	1
Fez2	"Fez2"	186.261	0.101531	0.115045	0.882537	0.377487	0.544367		"Fez2"	172.166	0.322823	0.119523	2.70092	0.00691473	0.0333739	Y	"Fez2"	186.144	0.0638375	0.119094	0.536027	0.59194	0.748832		2
Fgd3	"Fgd3"	290.301	0.82797	0.0917549	9.02372	1.82e-19	4.21e-17	Y	"Fgd3"	242.579	0.813855	0.109721	7.41747	1.19e-13	3.74e-12	Y	"Fgd3"	342.423	1.14782	0.0958773	11.9718	4.99e-33	5.32e-31	Y	1
Fgf10	"Fgf10"	41.7649	0.768272	0.175961	4.36615	1.26e-05	0.000191582	Y	"Fgf10"	30.6414	0.575271	0.218719	2.63019	0.00853383	0.0394257	Y	"Fgf10"	62.4809	1.5531	0.217399	7.144	9.07e-13	2.54e-11	Y	1
Fgf2	"Fgf2"	15.5431	-0.0474249	0.20608	-0.230129	0.817992	0.893222		"Fgf2"	21.9706	0.927466	0.241031	3.84791	0.000119129	0.00104663	Y	"Fgf2"	24.7223	0.885632	0.233357	3.79518	0.000147539	0.00110097	Y	1
Fgf7	"Fgf7"	35.7479	1.23539	0.183607	6.72843	1.72e-11	1.24e-09	Y	"Fgf7"	27.9145	1.24395	0.229657	5.41655	6.08e-08	1e-06	Y	"Fgf7"	70.5835	2.53963	0.191445	13.2656	3.67e-40	5.32e-38	Y	3
Fgfr1	"Fgfr1"	1353.35	0.357138	0.0876856	4.07294	4.64e-05	0.000573108	Y	"Fgfr1"	1187.22	0.449534	0.0907615	4.95291	7.31e-07	1.02e-05	Y	"Fgfr1"	1379.96	0.363981	0.0944979	3.85173	0.000117284	0.000900321	Y	1
Fgfr2	"Fgfr2"	16.1072	-0.0593422	0.206408	-0.2875	0.77373	0.86471		"Fgfr2"	23.4287	0.944639	0.242361	3.89765	9.71e-05	0.00086996	Y	"Fgfr2"	27.1304	0.948603	0.239027	3.96861	7.23e-05	0.000583519	Y	1
Fgfrl1	"Fgfrl1"	159.582	0.126194	0.112109	1.12564	0.260319	0.424818		"Fgfrl1"	170.385	0.683453	0.115561	5.91422	3.33e-09	6.59e-08	Y	"Fgfrl1"	175.208	0.324025	0.110163	2.94133	0.00326806	0.0154629	Y	2
Fhod3	"Fhod3"	67.4853	-0.405097	0.150012	-2.70043	0.00692493	0.0294197	Y	"Fhod3"	88.5087	0.678158	0.150618	4.5025	6.72e-06	7.8e-05	Y	"Fhod3"	72.4553	-0.290408	0.157401	-1.84501	0.0650354	0.16359		2
Fibcd1	"Fibcd1"	10.8464	0.11198	0.209547	0.534393	0.593069	0.730932		"Fibcd1"	21.5079	1.56217	0.251151	6.22002	4.97e-10	1.09e-08	Y	"Fibcd1"	21.5358	1.38621	0.249189	5.56288	2.65e-08	4.43e-07	Y	3
Fis1	"Fis1"	344.748	0.19385	0.105296	1.841	0.0656219	0.157855		"Fis1"	308.026	0.334989	0.112469	2.97849	0.00289669	0.0165375	Y	"Fis1"	366.026	0.286654	0.152477	1.87998	0.060111	0.1548		2
Fkbp10	"Fkbp10"	1109.37	0.256302	0.0822791	3.11503	0.00183928	0.010652	Y	"Fkbp10"	1119.43	0.68467	0.0851681	8.03905	9.05e-16	3.38e-14	Y	"Fkbp10"	1240.64	0.476797	0.132544	3.59728	0.000321563	0.00215974	Y	1
Fkbp11	"Fkbp11"	66.8519	0.0430591	0.161331	0.266899	0.789547	0.874459		"Fkbp11"	75.3091	0.69067	0.174335	3.96175	7.44e-05	0.000687726	Y	"Fkbp11"	76.158	0.303211	0.185333	1.63603	0.101833	0.228772		2
Fkbp14	"Fkbp14"	282.649	-0.217109	0.0972684	-2.23206	0.0256109	0.0793332		"Fkbp14"	286.508	0.287021	0.105424	2.72254	0.00647828	0.031785	Y	"Fkbp14"	304.145	-0.0694594	0.0960445	-0.7232	0.469557	0.649715		2
Fkbp8	"Fkbp8"	739.899	0.442736	0.112411	3.93853	8.2e-05	0.000923229	Y	"Fkbp8"	613.155	0.406926	0.118024	3.44784	0.000565095	0.00410635	Y	"Fkbp8"	749.045	0.432163	0.150472	2.87205	0.00407822	0.0184087	Y	1
Fkbp9	"Fkbp9"	860.533	0.223677	0.0858463	2.60555	0.0091727	0.0363032	Y	"Fkbp9"	800.261	0.460811	0.0930766	4.95088	7.39e-07	1.03e-05	Y	"Fkbp9"	932.041	0.372441	0.116565	3.19515	0.0013976	0.0076442	Y	2
Flna	"Flna"	8866.85	0.209564	0.111428	1.88071	0.0600119	0.147831		"Flna"	8155.99	0.421077	0.114076	3.69118	0.000223212	0.00181715	Y	"Flna"	8827.89	0.148776	0.171541	0.867293	0.385781	0.57188		2
Flot1	"Flot1"	430.489	0.508716	0.110125	4.61943	3.85e-06	7.07e-05	Y	"Flot1"	366.499	0.53932	0.117191	4.60207	4.18e-06	5.02e-05	Y	"Flot1"	446.58	0.555015	0.141687	3.91718	8.96e-05	0.000705206	Y	1
Flt1	"Flt1"	67.4712	0.332447	0.151766	2.19053	0.0284859	0.0855447		"Flt1"	68.1263	0.739962	0.172595	4.28726	1.81e-05	0.000188998	Y	"Flt1"	86.5373	0.870802	0.154356	5.64153	1.69e-08	2.9e-07	Y	1
Flywch1	"Flywch1"	251.032	0.254878	0.111119	2.29373	0.021806	0.0701237		"Flywch1"	216.155	0.305707	0.119579	2.55652	0.0105726	0.0467082	Y	"Flywch1"	276.966	0.458345	0.107871	4.249	2.15e-05	0.000200075	Y	1
Fmod	"Fmod"	0.260013	-0.0617905	0.0609258	-1.01419	0.310491			"Fmod"	61.3205	4.53712	0.256806	17.6675	7.47e-70	2.81e-67	Y	"Fmod"	24.1163	3.27787	0.303234	10.8097	3.1e-27	2.41e-25	Y	3
Fndc3b	"Fndc3b"	1345.39	-0.155943	0.0752676	-2.07184	0.0382802	0.106729		"Fndc3b"	1301.2	0.212524	0.0792453	2.68185	0.00732163	0.0348894	Y	"Fndc3b"	1402.04	-0.0907485	0.0791961	-1.14587	0.251848	0.433935		2
Fndc4	"Fndc4"	54.938	0.128449	0.159053	0.807587	0.419329	0.584356		"Fndc4"	56.7743	0.588437	0.178144	3.30316	0.000956018	0.00648641	Y	"Fndc4"	70.0969	0.670083	0.160121	4.18485	2.85e-05	0.000257615	Y	1
Fnta	"Fnta"	354.99	0.0529048	0.0880073	0.601141	0.547746	0.695341		"Fnta"	326.087	0.266185	0.100944	2.63697	0.00836508	0.0387614	Y	"Fnta"	379.706	0.163553	0.103075	1.58674	0.112571	0.245811		2
Fosl2	"Fosl2"	786.564	0.158894	0.0738218	2.1524	0.0313657	0.0921753		"Fosl2"	734.513	0.408491	0.087836	4.65062	3.31e-06	4.08e-05	Y	"Fosl2"	793.888	0.137155	0.0826911	1.65864	0.097188	0.221289		2
Foxc1	"Foxc1"	163.894	0.25762	0.129014	1.99683	0.0458432	0.1215		"Foxc1"	178.478	0.833465	0.130731	6.37543	1.82e-10	4.16e-09	Y	"Foxc1"	201.791	0.717855	0.141836	5.06115	4.17e-07	5.68e-06	Y	1
Foxc2	"Foxc2"	75.832	0.393916	0.14586	2.70065	0.0069204	0.0294111	Y	"Foxc2"	111.995	1.55205	0.144884	10.7124	8.9e-27	6.91e-25	Y	"Foxc2"	155.796	1.81974	0.153445	11.8592	1.93e-32	2.01e-30	Y	3
Foxf2	"Foxf2"	51.1812	0.203467	0.180021	1.13024	0.258374	0.422764		"Foxf2"	62.8403	0.991796	0.190754	5.19934	2e-07	3.06e-06	Y	"Foxf2"	80.2944	1.13331	0.192526	5.88653	3.94e-09	7.37e-08	Y	1
Foxl1	"Foxl1"	38.4143	0.478024	0.178653	2.67572	0.00745691	0.0311197	Y	"Foxl1"	49.0668	1.30803	0.197766	6.61403	3.74e-11	9.06e-10	Y	"Foxl1"	78.975	1.86751	0.178741	10.4481	1.49e-25	1.06e-23	Y	3
Foxo1	"Foxo1"	174.641	-0.300916	0.138353	-2.17499	0.0296308	0.0882404		"Foxo1"	206.043	0.535495	0.14061	3.80838	0.000139882	0.00120678	Y	"Foxo1"	242.268	0.488579	0.147638	3.30931	0.000935257	0.00541734	Y	2
Foxp1	"Foxp1"	500.388	-0.494665	0.0904256	-5.4704	4.49e-08	1.45e-06	Y	"Foxp1"	558.25	0.297385	0.0952237	3.12302	0.00179007	0.0110307	Y	"Foxp1"	598.938	-0.00678238	0.102706	-0.0660368	0.947349	0.971273		2
Foxq1	"Foxq1"	11.2098	-0.235369	0.209045	-1.12593	0.260197	0.424678		"Foxq1"	32.4465	1.73535	0.245311	7.07409	1.5e-12	4.25e-11	Y	"Foxq1"	34.0271	1.6523	0.241954	6.82897	8.55e-12	2.16e-10	Y	3
Foxred2	"Foxred2"	141.015	0.562493	0.126751	4.43779	9.09e-06	0.000144951	Y	"Foxred2"	120.579	0.616534	0.137188	4.49409	6.99e-06	8.07e-05	Y	"Foxred2"	188.176	1.1813	0.121658	9.70995	2.73e-22	1.54e-20	Y	1
Foxs1	"Foxs1"	178.666	0.325231	0.139196	2.3365	0.019465	0.0641693		"Foxs1"	185.263	0.810002	0.13851	5.84798	4.98e-09	9.67e-08	Y	"Foxs1"	249.546	1.04622	0.137965	7.58317	3.37e-14	1.12e-12	Y	1
Frs2	"Frs2"	469.47	-0.343299	0.118353	-2.90064	0.003724	0.0183066	Y	"Frs2"	555.857	0.528591	0.127872	4.13375	3.57e-05	0.000355834	Y	"Frs2"	521.684	-0.100214	0.139759	-0.717052	0.473342	0.652208		2
Fscn1	"Fscn1"	1395.97	0.225174	0.0744653	3.02387	0.0024956	0.0135168	Y	"Fscn1"	1191.93	0.246702	0.0879218	2.80592	0.0050173	0.0258845	Y	"Fscn1"	1382.2	0.143996	0.114663	1.25581	0.209184	0.38082		2
Fst	"Fst"	20.7717	0.0130177	0.205181	0.0634449	0.949412	0.969812		"Fst"	45.8836	1.75464	0.213866	8.20442	2.32e-16	9.05e-15	Y	"Fst"	35.4874	1.00209	0.257321	3.89431	9.85e-05	0.000768503	Y	3
Fstl1	"Fstl1"	2268.73	0.0583264	0.0779016	0.748719	0.454027	0.614992		"Fstl1"	2636.73	0.825998	0.0943005	8.75921	1.97e-18	8.75e-17	Y	"Fstl1"	2755.46	0.486189	0.15153	3.20853	0.00133415	0.00733246	Y	2
Fstl3	"Fstl3"	35.2843	0.0159975	0.186957	0.0855679	0.93181	0.960363		"Fstl3"	38.2121	0.562699	0.211871	2.65586	0.00791055	0.0370142	Y	"Fstl3"	38.1871	0.143042	0.218257	0.655384	0.512221	0.685423		2
Ftl1	"Ftl1"	840.306	0.176427	0.138386	1.27489	0.202349	0.35571		"Ftl1"	804.72	0.484841	0.138001	3.51332	0.000442536	0.00331182	Y	"Ftl1"	871.54	0.192902	0.262333	0.735332	0.462137	0.642611		2
Ftl2	"Ftl2"	280.169	0.240121	0.134628	1.78359	0.0744904	0.173948		"Ftl2"	262.039	0.499506	0.128524	3.88647	0.000101712	0.000905784	Y	"Ftl2"	288.415	0.258601	0.191181	1.35265	0.176168	0.339		2
Fto	"Fto"	526.126	0.0255256	0.0843909	0.302469	0.762295	0.856411		"Fto"	488.442	0.268707	0.0935762	2.87154	0.00408482	0.0219964	Y	"Fto"	559.462	0.141399	0.0893064	1.5833	0.113353	0.247321		2
Fuom	"Fuom"	20.8574	0.239328	0.20057	1.19324	0.232774	0.393187		"Fuom"	26.034	1.03115	0.232859	4.42821	9.5e-06	0.000106824	Y	"Fuom"	28.7445	0.910721	0.2326	3.9154	9.03e-05	0.000709602	Y	1
Fxyd5	"Fxyd5"	68.1019	0.700531	0.147764	4.74088	2.13e-06	4.29e-05	Y	"Fxyd5"	95.6295	1.69406	0.151441	11.1863	4.76e-29	4.22e-27	Y	"Fxyd5"	114.452	1.70712	0.14615	11.6806	1.6e-31	1.56e-29	Y	3
Fyco1	"Fyco1"	496.985	0.124333	0.0773245	1.60793	0.107849	0.226685		"Fyco1"	482.044	0.465869	0.0930348	5.00747	5.51e-07	7.89e-06	Y	"Fyco1"	594.875	0.53804	0.0848703	6.33956	2.3e-10	5.05e-09	Y	1
Fzd1	"Fzd1"	598.062	0.157511	0.0875979	1.79811	0.0721588	0.170221		"Fzd1"	666.845	0.825312	0.0857911	9.62003	6.58e-22	3.79e-20	Y	"Fzd1"	717.869	0.570275	0.0861972	6.61593	3.69e-11	8.74e-10	Y	1
Fzd6	"Fzd6"	272.463	-0.272512	0.102326	-2.66317	0.00774088	0.0318876	Y	"Fzd6"	371.207	0.916169	0.0912312	10.0423	9.93e-24	6.39e-22	Y	"Fzd6"	344.117	0.317133	0.105615	3.00273	0.00267572	0.0131057	Y	2
Fzd7	"Fzd7"	596.753	-0.0781758	0.0697218	-1.12125	0.26218	0.427265		"Fzd7"	692.378	0.723576	0.0741206	9.76214	1.64e-22	1e-20	Y	"Fzd7"	785.571	0.587385	0.0680914	8.62642	6.33e-18	2.78e-16	Y	1
G6pc3	"G6pc3"	166.724	0.287172	0.125617	2.28609	0.0222489	0.0712957		"G6pc3"	152.056	0.469775	0.133208	3.52662	0.000420899	0.00316899	Y	"G6pc3"	185.692	0.504877	0.123743	4.08004	4.5e-05	0.000387272	Y	1
Gabarap	"Gabarap"	717.979	0.202686	0.109748	1.84684	0.0647705	0.156323		"Gabarap"	676.703	0.475069	0.108271	4.38776	1.15e-05	0.000125891	Y	"Gabarap"	750.211	0.253929	0.18126	1.40091	0.161241	0.318566		2
Gabarapl1	"Gabarapl1"	547.721	0.232866	0.0924181	2.5197	0.0117456	0.0439651	Y	"Gabarapl1"	491.331	0.384255	0.100884	3.80889	0.000139591	0.00120594	Y	"Gabarapl1"	555.556	0.215667	0.119245	1.80861	0.0705123	0.173997		2
Galnt10	"Galnt10"	631.262	0.251082	0.0778652	3.22457	0.00126161	0.00800607	Y	"Galnt10"	661.555	0.763035	0.0850713	8.96936	2.98e-19	1.39e-17	Y	"Galnt10"	755.352	0.646458	0.0811293	7.96824	1.61e-15	6.07e-14	Y	1
Galnt18	"Galnt18"	58.4902	0.427554	0.159101	2.68731	0.00720296	0.0303496	Y	"Galnt18"	62.6225	0.950955	0.176947	5.37423	7.69e-08	1.26e-06	Y	"Galnt18"	100.607	1.54227	0.162795	9.47368	2.7e-21	1.43e-19	Y	3
Galnt2	"Galnt2"	996.647	0.217343	0.0822926	2.6411	0.00826374	0.0336156	Y	"Galnt2"	1031.88	0.708799	0.086391	8.20455	2.31e-16	9.05e-15	Y	"Galnt2"	1124.87	0.473131	0.0973676	4.85922	1.18e-06	1.47e-05	Y	1
Gapdh	"Gapdh"	397.063	0.156315	0.127369	1.22726	0.219724	0.37637		"Gapdh"	370.376	0.402225	0.131675	3.05468	0.002253	0.0133599	Y	"Gapdh"	402.808	0.132729	0.203649	0.651752	0.514561	0.687341		2
Garem	"Garem"	65.7176	-0.0267677	0.153932	-0.173893	0.86195	0.920776		"Garem"	74.3442	0.642467	0.162872	3.94461	7.99e-05	0.00073281	Y	"Garem"	74.7962	0.268093	0.171342	1.56466	0.117662	0.254298		2
Gas1	"Gas1"	895.824	0.433205	0.0769786	5.62761	1.83e-08	6.59e-07	Y	"Gas1"	725.039	0.320216	0.101897	3.14255	0.00167486	0.0104504	Y	"Gas1"	938.283	0.496699	0.105439	4.71077	2.47e-06	2.85e-05	Y	1
Gas6	"Gas6"	62.9844	0.567332	0.174384	3.25334	0.00114056	0.00740828	Y	"Gas6"	54.2717	0.667379	0.204254	3.2674	0.00108539	0.00724936	Y	"Gas6"	87.4338	1.23259	0.204719	6.02091	1.73e-09	3.4e-08	Y	1
Gba	"Gba"	464.065	0.203176	0.0939862	2.16176	0.0306366	0.0903481		"Gba"	420.637	0.381883	0.101471	3.76346	0.00016758	0.00141334	Y	"Gba"	496.524	0.324557	0.113694	2.85466	0.00430826	0.0193129	Y	2
Gcnt4	"Gcnt4"	120.544	-0.0840051	0.122228	-0.68728	0.491906	0.648367		"Gcnt4"	150.423	0.856502	0.126301	6.78142	1.19e-11	3.01e-10	Y	"Gcnt4"	177.323	0.831611	0.116952	7.11067	1.15e-12	3.21e-11	Y	1
Gja3	"Gja3"	5.04226	0.149396	0.194547	0.767917	0.442536			"Gja3"	17.5511	2.03356	0.274291	7.4139	1.23e-13	3.84e-12	Y	"Gja3"	21.0599	2.20334	0.278666	7.90672	2.64e-15	9.88e-14	Y	3
Gjb3	"Gjb3"	10.9852	-0.532661	0.209511	-2.5424	0.0110094	0.0418328	Y	"Gjb3"	20.1491	0.877929	0.253492	3.46334	0.000533512	0.00391253	Y	"Gjb3"	25.7268	1.05547	0.228828	4.6125	3.98e-06	4.42e-05	Y	1
Gjb4	"Gjb4"	3.80334	-0.190284	0.183655	-1.0361	0.300156			"Gjb4"	18.8722	2.0264	0.27073	7.48493	7.16e-14	2.26e-12	Y	"Gjb4"	18.7887	1.98391	0.272996	7.26715	3.67e-13	1.07e-11	Y	3
Gjb5	"Gjb5"	1.52537	0.0589945	0.129098	0.456975	0.647689			"Gjb5"	5.15788	1.17247	0.292213	4.01239	6.01e-05	0.000566976	Y	"Gjb5"	6.17219	1.41665	0.321505	4.40629	1.05e-05	0.000105075	Y	1
Glis3	"Glis3"	82.6027	0.258961	0.137095	1.88892	0.0589028	0.145769		"Glis3"	92.0372	0.883503	0.150115	5.88549	3.97e-09	7.75e-08	Y	"Glis3"	108.229	0.826233	0.147761	5.59168	2.25e-08	3.8e-07	Y	1
Glrb	"Glrb"	172.568	-1.30279	0.129106	-10.0909	6.06e-24	2.1e-21	Y	"Glrb"	248.518	0.385232	0.119055	3.23574	0.0012133	0.00800468	Y	"Glrb"	219.668	-0.497263	0.135738	-3.66341	0.000248877	0.00173123	Y	2
Glrx	"Glrx"	131.629	0.314782	0.117386	2.6816	0.00732719	0.0306812	Y	"Glrx"	118.538	0.477169	0.136335	3.49996	0.000465329	0.00346154	Y	"Glrx"	144.534	0.501017	0.122232	4.09888	4.15e-05	0.000360934	Y	1
Glul	"Glul"	587.723	0.0178627	0.072968	0.244801	0.80661	0.886288		"Glul"	545.778	0.263271	0.08474	3.10681	0.00189116	0.0114941	Y	"Glul"	640.615	0.192225	0.0884223	2.17395	0.0297091	0.0909272		2
Gm10136	"Gm10136"	251.655	0.24195	0.122553	1.97425	0.0483533	0.126427		"Gm10136"	230.928	0.443498	0.134131	3.30645	0.000944847	0.00642113	Y	"Gm10136"	253.043	0.199255	0.178953	1.11345	0.265515	0.449087		2
Gm10653	"Gm10653"	64.863	0.270409	0.156431	1.72862	0.0838776	0.189641		"Gm10653"	58.9778	0.469194	0.171899	2.72948	0.00634347	0.0312842	Y	"Gm10653"	65.7854	0.241876	0.206343	1.1722	0.241116	0.42108		2
Gm12070	"Gm12070"	136.836	0.327484	0.159615	2.05172	0.0401973	0.110533		"Gm12070"	124.827	0.544179	0.15214	3.57684	0.000347772	0.0026818	Y	"Gm12070"	136.3	0.279707	0.22462	1.24525	0.21304	0.385779		2
Gm12657	"Gm12657"	175.767	0.0892864	0.124512	0.717089	0.473319	0.632232		"Gm12657"	169.72	0.42111	0.131662	3.19842	0.00138182	0.00890373	Y	"Gm12657"	183.069	0.123175	0.194694	0.632663	0.526954	0.69856		2
Gm2022	"Gm2022"	5.23129	-0.427413	0.192225	-2.2235	0.026182			"Gm2022"	10.4898	0.731147	0.283386	2.58004	0.00987892	0.0442574	Y	"Gm2022"	5.88138	-0.612394	0.31867	-1.92172	0.0546416	0.144367		2
Gm2694	"Gm2694"	1.95798	0.0134814	0.150773	0.0894154	0.928752			"Gm2694"	4.33543	0.76736	0.286191	2.68129	0.00733395	0.0349347	Y	"Gm2694"	3.98993	0.731451	0.320978	2.27882	0.0226778	0.073288		1
Gm2a	"Gm2a"	204.718	0.060332	0.106889	0.564435	0.572458	0.714256		"Gm2a"	193.95	0.351716	0.11657	3.01722	0.00255103	0.0148507	Y	"Gm2a"	232.486	0.363267	0.109564	3.31556	0.000914594	0.00531738	Y	2
Gm5424	"Gm5424"	122.576	0.797208	0.144127	5.53128	3.18e-08	1.08e-06	Y	"Gm5424"	149.581	1.54855	0.151328	10.2331	1.41e-24	9.31e-23	Y	"Gm5424"	188.569	1.5928	0.181437	8.77881	1.65e-18	7.51e-17	Y	3
Gm5662	"Gm5662"	2.61204	-0.281049	0.163007	-1.72415	0.084681			"Gm5662"	8.19506	1.09687	0.292518	3.74977	0.000177	0.00148271	Y	"Gm5662"	3.13512	-0.293359	0.315263	-0.930522	0.352101	0.539421		2
Gm6682	"Gm6682"	119.882	0.266552	0.157105	1.69665	0.0897623	0.199318		"Gm6682"	107.933	0.442835	0.160112	2.76579	0.00567855	0.0286185	Y	"Gm6682"	127.086	0.295367	0.290009	1.01848	0.308452	0.495828		2
Gm6813	"Gm6813"	130.834	0.101828	0.128051	0.795215	0.426488	0.590984		"Gm6813"	123.35	0.389975	0.133472	2.92178	0.00348042	0.0192587	Y	"Gm6813"	131.926	0.0530345	0.186486	0.284388	0.776113	0.873584		2
Gm8300	"Gm8300"	2.19839	0.048057	0.160135	0.300103	0.764098			"Gm8300"	5.09831	1.00094	0.294305	3.40104	0.000671307	0.00479842	Y	"Gm8300"	1.65439	-0.255685	0.282083	-0.90642	0.364713	0.552427		2
Gm8615	"Gm8615"	212.761	0.29747	0.10464	2.8428	0.00447193	0.0210858	Y	"Gm8615"	180.39	0.309322	0.118778	2.60421	0.00920862	0.0418583	Y	"Gm8615"	224.935	0.395352	0.10936	3.61515	0.000300173	0.00204019	Y	1
Gm9104	"Gm9104"	37.4311	0.222622	0.179718	1.23873	0.215445	0.371574		"Gm9104"	36.6129	0.545801	0.207528	2.63002	0.00853811	0.0394308	Y	"Gm9104"	38.3845	0.220142	0.211663	1.04006	0.298313	0.484959		2
Gna12	"Gna12"	313.009	0.366577	0.0933253	3.92795	8.57e-05	0.000952069	Y	"Gna12"	254.885	0.273045	0.107657	2.53625	0.0112045	0.0486501	Y	"Gna12"	321.407	0.388834	0.101944	3.8142	0.000136623	0.00102738	Y	1
Gna14	"Gna14"	7.34	0.0366796	0.205531	0.178462	0.85836	0.918283		"Gna14"	16.5873	1.53721	0.266355	5.77128	7.87e-09	1.48e-07	Y	"Gna14"	15.5812	1.31642	0.273881	4.80656	1.54e-06	1.86e-05	Y	3
Gnai2	"Gnai2"	1210.12	0.249866	0.0861423	2.90062	0.0037243	0.0183066	Y	"Gnai2"	1045.29	0.301826	0.0940272	3.20998	0.00132743	0.00862032	Y	"Gnai2"	1237.69	0.251096	0.139662	1.79789	0.0721943	0.176837		2
Gnao1	"Gnao1"	519.993	0.408004	0.090534	4.50664	6.59e-06	0.000110413	Y	"Gnao1"	418.205	0.284276	0.102016	2.78658	0.00532679	0.0271765	Y	"Gnao1"	514.409	0.347254	0.113212	3.06728	0.00216017	0.0109339	Y	1
Gnas	"Gnas"	1581.01	0.0834706	0.110623	0.754548	0.45052	0.611505		"Gnas"	1489.79	0.355859	0.120439	2.95469	0.00312981	0.017643	Y	"Gnas"	1635.82	0.117917	0.169116	0.697255	0.485643	0.662822		2
Gnb2	"Gnb2"	1082.33	0.34311	0.0845884	4.05623	4.99e-05	0.000608028	Y	"Gnb2"	889.281	0.273814	0.0831657	3.29239	0.000993392	0.00669247	Y	"Gnb2"	1076.32	0.276395	0.131385	2.10371	0.0354037	0.103702		2
Gnb2l1	"Gnb2l1"	1037.62	0.208234	0.122837	1.6952	0.0900369	0.199702		"Gnb2l1"	950.821	0.409834	0.128079	3.19984	0.00137503	0.00888297	Y	"Gnb2l1"	1047.54	0.179818	0.190435	0.944252	0.345041	0.532493		2
Gnb4	"Gnb4"	239.051	0.207103	0.099757	2.07607	0.037887	0.105955		"Gnb4"	292.557	1.04891	0.101759	10.3078	6.5e-25	4.44e-23	Y	"Gnb4"	357.917	1.08871	0.0910479	11.9576	5.93e-33	6.27e-31	Y	1
Golim4	"Golim4"	390.594	-0.056232	0.0799304	-0.703512	0.481737	0.639678		"Golim4"	429.692	0.611238	0.0990053	6.1738	6.67e-10	1.44e-08	Y	"Golim4"	518.014	0.620361	0.0818524	7.57902	3.48e-14	1.15e-12	Y	1
Gorab	"Gorab"	208.867	-0.0271503	0.100596	-0.269895	0.787241	0.87297		"Gorab"	269.446	0.980303	0.107708	9.10147	8.91e-20	4.39e-18	Y	"Gorab"	297.653	0.801361	0.094446	8.48485	2.16e-17	9.12e-16	Y	1
Gpc6	"Gpc6"	221.467	-0.308742	0.124768	-2.47452	0.0133416	0.048651	Y	"Gpc6"	285.998	0.743444	0.129488	5.74143	9.39e-09	1.75e-07	Y	"Gpc6"	318.141	0.576749	0.137808	4.18515	2.85e-05	0.000257438	Y	1
Gper1	"Gper1"	224.241	0.187076	0.114898	1.62819	0.103484	0.220058		"Gper1"	277.491	1.0471	0.126927	8.24963	1.59e-16	6.31e-15	Y	"Gper1"	306.836	0.878261	0.120391	7.29509	2.98e-13	8.76e-12	Y	1
Gpi1	"Gpi1"	1020.84	0.292398	0.0839446	3.48322	0.000495422	0.00384669	Y	"Gpi1"	856.591	0.271819	0.09549	2.84657	0.00441924	0.0233817	Y	"Gpi1"	987.03	0.151728	0.12662	1.1983	0.230799	0.408515		2
Gpm6b	"Gpm6b"	147.341	-0.229899	0.117236	-1.96099	0.0498799	0.129125		"Gpm6b"	176.297	0.635451	0.145869	4.35632	1.32e-05	0.000142515	Y	"Gpm6b"	171.918	0.150552	0.131078	1.14857	0.250733	0.432767		2
Gpr116	"Gpr116"	7.16677	0.0984275	0.204942	0.48027	0.631035			"Gpr116"	11.4117	1.03025	0.279832	3.68169	0.000231692	0.00187757	Y	"Gpr116"	12.4168	1.00116	0.287899	3.47746	0.00050618	0.00319963	Y	1
Gpr153	"Gpr153"	192.092	-0.84194	0.112491	-7.48452	7.18e-14	7.7e-12	Y	"Gpr153"	337.442	1.0803	0.103623	10.4253	1.9e-25	1.35e-23	Y	"Gpr153"	246.384	-0.119078	0.116086	-1.02577	0.304998	0.491608		1
Gpr176	"Gpr176"	28.5517	-0.0418331	0.191535	-0.21841	0.82711	0.898347		"Gpr176"	44.2398	1.20622	0.199018	6.06085	1.35e-09	2.82e-08	Y	"Gpr176"	55.1296	1.33227	0.190092	7.00855	2.41e-12	6.45e-11	Y	1
Gpr97	"Gpr97"	84.4183	-0.338427	0.137017	-2.46996	0.013513	0.049101	Y	"Gpr97"	162.206	1.50868	0.126004	11.9732	4.91e-33	5.35e-31	Y	"Gpr97"	195.692	1.52635	0.117474	12.9931	1.34e-38	1.83e-36	Y	3
Gprin3	"Gprin3"	64.8284	0.555968	0.153502	3.62189	0.000292461	0.00254901	Y	"Gprin3"	126.984	2.18068	0.141547	15.406	1.49e-53	3.37e-51	Y	"Gprin3"	159.001	2.28096	0.135686	16.8106	2.04e-63	6.18e-61	Y	3
Gps1	"Gps1"	602.588	0.342201	0.0800559	4.27453	1.92e-05	0.000273346	Y	"Gps1"	498.441	0.281307	0.101636	2.76778	0.00564398	0.0284674	Y	"Gps1"	603.641	0.293706	0.101528	2.89287	0.00381735	0.0175033	Y	2
Gpx1	"Gpx1"	351.063	0.361994	0.109053	3.31943	0.000902014	0.0062001	Y	"Gpx1"	331.787	0.633671	0.115014	5.50953	3.6e-08	6.14e-07	Y	"Gpx1"	385.08	0.53249	0.148414	3.58787	0.000333395	0.00222389	Y	1
Gpx3	"Gpx3"	40.3832	-0.0903627	0.180889	-0.499548	0.617393	0.749914		"Gpx3"	52.0752	0.82515	0.19212	4.29498	1.75e-05	0.000183932	Y	"Gpx3"	64.1415	0.89969	0.18564	4.84641	1.26e-06	1.56e-05	Y	1
Gpx4	"Gpx4"	650.414	0.22234	0.110296	2.01585	0.0438156	0.117659		"Gpx4"	596.682	0.42515	0.117687	3.61256	0.000303186	0.00237333	Y	"Gpx4"	674.018	0.25131	0.184855	1.3595	0.173988	0.335978		2
Gpx8	"Gpx8"	471.69	0.131552	0.0943502	1.3943	0.163228	0.30656		"Gpx8"	449.753	0.435398	0.0995167	4.37512	1.21e-05	0.00013237	Y	"Gpx8"	520.309	0.320137	0.145384	2.20201	0.0276646	0.0859032		2
Grem1	"Grem1"	748.301	1.15867	0.0865471	13.3878	7.13e-41	7.01e-38	Y	"Grem1"	614.479	1.1196	0.0909915	12.3044	8.58e-35	1.01e-32	Y	"Grem1"	1060.43	1.73472	0.156272	11.1006	1.25e-28	1.07e-26	Y	3
Grem2	"Grem2"	1.51697	0.0798077	0.141474	0.564115	0.572676			"Grem2"	38.8741	3.68789	0.267577	13.7825	3.25e-43	4.69e-41	Y	"Grem2"	19.0053	2.86425	0.300418	9.53422	1.51e-21	8.11e-20	Y	3
Grhl1	"Grhl1"	0.938186	0.0719072	0.117554	0.611696	0.540739			"Grhl1"	5.47237	1.50298	0.293778	5.11603	3.12e-07	4.66e-06	Y	"Grhl1"	2.84296	0.925764	0.311554	2.97144	0.00296403	0.0142518	Y	1
Grina	"Grina"	781.049	0.297219	0.0840423	3.53654	0.000405399	0.00329059	Y	"Grina"	655.857	0.278892	0.0910361	3.06353	0.00218741	0.0130332	Y	"Grina"	754.219	0.154791	0.110541	1.40031	0.161422	0.318662		2
Grn	"Grn"	1170.52	0.454086	0.0801681	5.66418	1.48e-08	5.4e-07	Y	"Grn"	898.427	0.213614	0.0829867	2.57408	0.0100508	0.0448819	Y	"Grn"	1104.89	0.264382	0.0957827	2.76023	0.00577611	0.0246349	Y	2
Gse1	"Gse1"	198.938	-0.249867	0.128439	-1.94542	0.051725	0.132795		"Gse1"	230.495	0.542016	0.126334	4.29035	1.78e-05	0.000187014	Y	"Gse1"	244.864	0.247686	0.135216	1.83178	0.0669837	0.167312		2
Gsn	"Gsn"	1575.25	0.392793	0.105397	3.72678	0.000193941	0.00183846	Y	"Gsn"	1389.45	0.505523	0.0983651	5.13925	2.76e-07	4.17e-06	Y	"Gsn"	1539.17	0.292907	0.144571	2.02604	0.0427603	0.120118		1
Gss	"Gss"	212.538	0.375757	0.100785	3.7283	0.000192779	0.00182892	Y	"Gss"	179.585	0.374312	0.112399	3.33021	0.00086782	0.0059662	Y	"Gss"	224.15	0.482438	0.105965	4.55281	5.29e-06	5.69e-05	Y	1
Gstm1	"Gstm1"	367.063	0.688275	0.0985379	6.98487	2.85e-12	2.34e-10	Y	"Gstm1"	285.598	0.511193	0.110581	4.62279	3.79e-06	4.58e-05	Y	"Gstm1"	380.386	0.727862	0.1351	5.38756	7.14e-08	1.11e-06	Y	1
Gstm2	"Gstm2"	114.371	0.239662	0.152876	1.56769	0.116953	0.240299		"Gstm2"	105.407	0.453126	0.170665	2.65506	0.00792949	0.037061	Y	"Gstm2"	121.025	0.344543	0.177316	1.9431	0.0520038	0.139122		2
H2-T23	"H2-T23"	147.011	0.244198	0.125071	1.95246	0.0508832	0.131119		"H2-T23"	137.194	0.486308	0.135702	3.58363	0.000338848	0.00262438	Y	"H2-T23"	145.295	0.188425	0.124854	1.50916	0.131258	0.275789		2
H3f3b	"H3f3b"	1553.8	0.162019	0.0953756	1.69874	0.0893673	0.198628		"H3f3b"	1379.66	0.289085	0.0897046	3.22263	0.00127019	0.00833133	Y	"H3f3b"	1610.35	0.199148	0.154279	1.29083	0.196762	0.364382		2
Hacd4	"Hacd4"	172.594	-0.425447	0.118348	-3.5949	0.00032452	0.00275539	Y	"Hacd4"	227.403	0.71182	0.110674	6.4317	1.26e-10	2.89e-09	Y	"Hacd4"	219.708	0.183103	0.104897	1.74556	0.0808879	0.193272		2
Haghl	"Haghl"	71.8394	0.25928	0.163002	1.59065	0.111688	0.232107		"Haghl"	66.7625	0.481071	0.187646	2.56371	0.0103561	0.0459454	Y	"Haghl"	80.6561	0.498764	0.185361	2.69077	0.00712879	0.0290975	Y	1
Has2	"Has2"	212.539	-0.0756964	0.10446	-0.724646	0.468669	0.628549		"Has2"	266.4	0.878873	0.104273	8.42861	3.5e-17	1.46e-15	Y	"Has2"	267.392	0.461816	0.104302	4.42767	9.53e-06	9.58e-05	Y	1
Havcr2	"Havcr2"	131.881	0.68012	0.135375	5.02396	5.06e-07	1.23e-05	Y	"Havcr2"	121.399	0.884154	0.154486	5.72319	1.05e-08	1.93e-07	Y	"Havcr2"	156.244	1.02964	0.161847	6.36181	1.99e-10	4.41e-09	Y	1
Hcfc1r1	"Hcfc1r1"	313.465	0.125568	0.110594	1.1354	0.256209	0.420905		"Hcfc1r1"	334.955	0.69165	0.113875	6.07376	1.25e-09	2.62e-08	Y	"Hcfc1r1"	358.628	0.398583	0.169084	2.3573	0.0184083	0.0620633		2
Hdac5	"Hdac5"	425.478	0.303863	0.0922704	3.29318	0.000990621	0.00665413	Y	"Hdac5"	356.239	0.281777	0.105673	2.66649	0.00766478	0.0360544	Y	"Hdac5"	462.879	0.476486	0.0925185	5.15016	2.6e-07	3.68e-06	Y	1
Hdc	"Hdc"	89.5122	-0.0628815	0.14374	-0.437467	0.661773	0.785107		"Hdc"	147.869	1.40939	0.142137	9.91572	3.56e-23	2.24e-21	Y	"Hdc"	136.597	0.895469	0.136079	6.58053	4.69e-11	1.1e-09	Y	1
Hdlbp	"Hdlbp"	2326.1	0.00570974	0.065809	0.0867622	0.930861	0.959897		"Hdlbp"	2160.96	0.253503	0.0786351	3.22379	0.00126507	0.00830212	Y	"Hdlbp"	2320	-0.0606098	0.0773414	-0.783666	0.433236	0.617854		2
Herpud1	"Herpud1"	347.655	0.22135	0.091432	2.42092	0.0154812	0.054152		"Herpud1"	301.18	0.285313	0.0990154	2.8815	0.00395785	0.0214335	Y	"Herpud1"	361.422	0.269682	0.097461	2.76707	0.00565622	0.0242707	Y	2
Hexa	"Hexa"	593.15	0.205659	0.0997638	2.06146	0.0392596	0.108435		"Hexa"	533.343	0.360628	0.106639	3.38176	0.000720235	0.00511285	Y	"Hexa"	627.449	0.295946	0.133712	2.21331	0.0268761	0.0838366		2
Hgf	"Hgf"	374.239	0.616844	0.0997619	6.18316	6.28e-10	3.06e-08	Y	"Hgf"	390.496	1.09361	0.0948706	11.5274	9.6e-31	9.17e-29	Y	"Hgf"	656.242	1.72835	0.102399	16.8786	6.47e-64	2.01e-61	Y	3
Hhipl1	"Hhipl1"	88.8357	0.363892	0.140709	2.58612	0.00970628	0.0380071	Y	"Hhipl1"	95.101	0.888864	0.163998	5.41998	5.96e-08	9.86e-07	Y	"Hhipl1"	106.492	0.775481	0.143653	5.39829	6.73e-08	1.05e-06	Y	1
Hint1	"Hint1"	393.217	0.161439	0.104966	1.53801	0.124046	0.250953		"Hint1"	362.577	0.377575	0.117206	3.22146	0.00127539	0.00835664	Y	"Hint1"	422.193	0.273096	0.180085	1.51648	0.129397	0.272899		2
Hip1	"Hip1"	582.203	-0.329376	0.0745028	-4.42098	9.83e-06	0.000154818	Y	"Hip1"	792.798	0.891463	0.0807866	11.0348	2.6e-28	2.24e-26	Y	"Hip1"	811.222	0.522907	0.0832728	6.27944	3.4e-10	7.23e-09	Y	1
Hip1r	"Hip1r"	322.797	0.329631	0.100412	3.28277	0.00102793	0.00686569	Y	"Hip1r"	323.476	0.73093	0.100934	7.24163	4.43e-13	1.31e-11	Y	"Hip1r"	351.583	0.50263	0.101221	4.96566	6.85e-07	8.91e-06	Y	1
Hist1h1a	"Hist1h1a"	537.279	0.217132	0.0983688	2.20732	0.0272916	0.0830284		"Hist1h1a"	497.572	0.443251	0.109098	4.06288	4.85e-05	0.000467506	Y	"Hist1h1a"	604.404	0.434484	0.181352	2.39581	0.0165836	0.057039		2
Hist1h1b	"Hist1h1b"	630.754	0.273628	0.0953495	2.86974	0.00410815	0.0197436	Y	"Hist1h1b"	533.992	0.277524	0.104929	2.64488	0.00817203	0.0380079	Y	"Hist1h1b"	685.457	0.412419	0.167734	2.45877	0.0139415	0.0495509	Y	1
Hist1h1c	"Hist1h1c"	1011.57	0.225219	0.100238	2.24685	0.0246496	0.0768803		"Hist1h1c"	896.988	0.3469	0.103178	3.36214	0.000773395	0.00541289	Y	"Hist1h1c"	1039.73	0.238794	0.164334	1.4531	0.146197	0.297919		2
Hist1h1d	"Hist1h1d"	766.031	0.217362	0.117889	1.84378	0.0652154	0.157172		"Hist1h1d"	684.013	0.356374	0.124616	2.85979	0.00423925	0.0226805	Y	"Hist1h1d"	807.029	0.290461	0.183753	1.58072	0.113943	0.248102		2
Hist1h1e	"Hist1h1e"	771.076	0.282044	0.113254	2.49037	0.0127609	0.0470491	Y	"Hist1h1e"	681.057	0.3964	0.114966	3.44799	0.000564784	0.00410635	Y	"Hist1h1e"	797.759	0.3079	0.185634	1.65864	0.0971878	0.221289		2
Hist1h2ab	"Hist1h2ab"	104.512	0.249726	0.133401	1.872	0.0612064	0.150303		"Hist1h2ab"	95.8239	0.443006	0.150522	2.94313	0.00324908	0.0182145	Y	"Hist1h2ab"	116.872	0.427192	0.200437	2.13131	0.0330638	0.0984553		2
Hist1h2ai	"Hist1h2ai"	81.5232	0.519352	0.142736	3.63856	0.000274167	0.00242013	Y	"Hist1h2ai"	67.3728	0.496842	0.172201	2.88525	0.00391102	0.0212261	Y	"Hist1h2ai"	87.0923	0.598067	0.20692	2.89032	0.00384844	0.0175927	Y	1
Hist1h2ak	"Hist1h2ak"	236.013	0.324584	0.123641	2.6252	0.00865975	0.0347982	Y	"Hist1h2ak"	203.821	0.385558	0.138448	2.78485	0.00535524	0.0272768	Y	"Hist1h2ak"	253.657	0.439651	0.175242	2.50883	0.0121133	0.0442167	Y	1
Hist1h2bb	"Hist1h2bb"	170.01	0.175406	0.137169	1.27876	0.200983	0.354592		"Hist1h2bb"	161.644	0.458486	0.154159	2.97412	0.00293832	0.0167444	Y	"Hist1h2bb"	188.749	0.354945	0.207773	1.70833	0.0875744	0.204801		2
Hist1h2bc	"Hist1h2bc"	176.811	0.143983	0.137696	1.04566	0.295718	0.463119		"Hist1h2bc"	162.074	0.353248	0.138604	2.54862	0.0108151	0.0474255	Y	"Hist1h2bc"	176.86	0.087557	0.171503	0.510527	0.609682	0.760554		2
Hist1h2be	"Hist1h2be"	212.518	0.284097	0.118825	2.39088	0.0168079	0.0577656		"Hist1h2be"	186.48	0.379416	0.130311	2.91163	0.00359549	0.0197816	Y	"Hist1h2be"	227.218	0.37128	0.195544	1.8987	0.0576034	0.150013		1
Hist1h2bf	"Hist1h2bf"	92.748	0.416711	0.134446	3.09946	0.0019387	0.0111125	Y	"Hist1h2bf"	80.5084	0.484975	0.156575	3.09739	0.00195232	0.0118138	Y	"Hist1h2bf"	96.6101	0.458077	0.166944	2.7439	0.0060714	0.0255933	Y	1
Hist1h2bg	"Hist1h2bg"	204.349	0.189404	0.107835	1.75642	0.0790173	0.181397		"Hist1h2bg"	186.54	0.375664	0.129236	2.90682	0.00365124	0.0200174	Y	"Hist1h2bg"	213.276	0.229298	0.176804	1.2969	0.194665	0.361775		2
Hist1h2bh	"Hist1h2bh"	197.255	0.342925	0.127735	2.68465	0.00726051	0.0305093	Y	"Hist1h2bh"	179.517	0.525372	0.142166	3.69547	0.000219478	0.00179262	Y	"Hist1h2bh"	216.763	0.498439	0.193664	2.57373	0.010061	0.038144	Y	1
Hist1h2bl	"Hist1h2bl"	114.947	0.266777	0.148794	1.79292	0.0729853	0.171622		"Hist1h2bl"	101.896	0.400321	0.158014	2.53346	0.0112943	0.0489051	Y	"Hist1h2bl"	124.478	0.400885	0.201475	1.98976	0.0466177	0.128383		1
Hist1h2bm	"Hist1h2bm"	204.814	0.317903	0.11598	2.74101	0.00612498	0.0268725	Y	"Hist1h2bm"	181.845	0.434722	0.137802	3.1547	0.00160666	0.0100856	Y	"Hist1h2bm"	224.418	0.460491	0.194453	2.36814	0.017878	0.0605898		1
Hist1h2bn	"Hist1h2bn"	107.685	0.221516	0.134263	1.64986	0.0989706	0.213031		"Hist1h2bn"	103.536	0.521795	0.155798	3.34919	0.000810493	0.00562815	Y	"Hist1h2bn"	117.447	0.344752	0.215531	1.59955	0.109699	0.241186		2
Hist1h3a	"Hist1h3a"	123.359	0.370027	0.131648	2.81073	0.00494289	0.0227925	Y	"Hist1h3a"	104.973	0.402129	0.148007	2.71696	0.00658855	0.0321862	Y	"Hist1h3a"	130.669	0.428829	0.208507	2.05666	0.0397189	0.113325		1
Hist1h3b	"Hist1h3b"	110.986	0.239404	0.132128	1.81192	0.069999	0.166257		"Hist1h3b"	107.211	0.553396	0.150772	3.67041	0.000242166	0.00194972	Y	"Hist1h3b"	118.766	0.32706	0.205439	1.59201	0.111383	0.243998		2
Hist1h3f	"Hist1h3f"	260.486	0.294262	0.13991	2.10323	0.0354457	0.100536		"Hist1h3f"	233.489	0.446095	0.149375	2.98641	0.00282274	0.0161673	Y	"Hist1h3f"	272.502	0.345165	0.206132	1.67448	0.094036	0.216096		1
Hist1h3g	"Hist1h3g"	150.65	0.449902	0.126643	3.55251	0.000381571	0.00314696	Y	"Hist1h3g"	125.001	0.421185	0.147878	2.84819	0.00439681	0.0232928	Y	"Hist1h3g"	166.26	0.605626	0.194445	3.11463	0.00184175	0.00960004	Y	1
Hist1h4a	"Hist1h4a"	132.077	0.232452	0.128936	1.80285	0.0714117	0.169067		"Hist1h4a"	119.25	0.403843	0.147077	2.7458	0.00603644	0.0300564	Y	"Hist1h4a"	147.588	0.428935	0.189249	2.26651	0.0234201	0.075241		2
Hist1h4b	"Hist1h4b"	101.449	0.334861	0.135795	2.46593	0.0136658	0.0495255	Y	"Hist1h4b"	91.5709	0.506873	0.150644	3.3647	0.000766267	0.00537208	Y	"Hist1h4b"	109.415	0.452879	0.190115	2.38214	0.0172125	0.0586989		1
Hist1h4c	"Hist1h4c"	142.997	0.352063	0.129544	2.7177	0.00657368	0.0282427	Y	"Hist1h4c"	127.626	0.483524	0.151026	3.20159	0.0013667	0.00884761	Y	"Hist1h4c"	148.383	0.370842	0.197473	1.87793	0.0603901	0.155331		1
Hist1h4d	"Hist1h4d"	321.117	0.309358	0.123812	2.4986	0.0124683	0.0461793	Y	"Hist1h4d"	287.3	0.450815	0.136659	3.29882	0.000970907	0.00656234	Y	"Hist1h4d"	339.062	0.373426	0.201895	1.84961	0.0643696	0.162364		1
Hist1h4f	"Hist1h4f"	194.232	0.363084	0.119849	3.02952	0.00244942	0.0133648	Y	"Hist1h4f"	166.743	0.411718	0.135696	3.03412	0.00241241	0.0141587	Y	"Hist1h4f"	201.653	0.392263	0.182142	2.15361	0.031271	0.0943525		1
Hist1h4h	"Hist1h4h"	237.582	0.23894	0.127226	1.87808	0.0603706	0.148563		"Hist1h4h"	213.95	0.396354	0.139635	2.83849	0.00453271	0.0238905	Y	"Hist1h4h"	252.426	0.321352	0.200118	1.60581	0.108315	0.239043		2
Hist1h4k	"Hist1h4k"	120.218	0.163608	0.143947	1.13658	0.255712	0.420147		"Hist1h4k"	115.394	0.459864	0.168162	2.73464	0.00624482	0.0309096	Y	"Hist1h4k"	134.844	0.368375	0.203179	1.81305	0.0698235	0.172705		2
Hist1h4m	"Hist1h4m"	130.765	0.0635971	0.128894	0.493406	0.621725	0.753038		"Hist1h4m"	127.199	0.415528	0.138754	2.99472	0.00274699	0.0158136	Y	"Hist1h4m"	142.853	0.212441	0.199866	1.06292	0.28782	0.473772		2
Hist2h2ac	"Hist2h2ac"	153.064	0.280304	0.121238	2.31201	0.0207771	0.0676064		"Hist2h2ac"	133.591	0.365817	0.136645	2.67714	0.00742546	0.0352101	Y	"Hist2h2ac"	165.536	0.391403	0.201942	1.93819	0.0525997	0.140276		1
Hist2h2bb	"Hist2h2bb"	513.895	0.268753	0.121038	2.22041	0.0263911	0.081006		"Hist2h2bb"	475.557	0.493133	0.127436	3.86966	0.000108988	0.000965042	Y	"Hist2h2bb"	536.038	0.30984	0.199737	1.55124	0.120844	0.259381		2
Hist2h3c2	"Hist2h3c2"	118.066	0.406639	0.130313	3.12049	0.0018055	0.0105088	Y	"Hist2h3c2"	101.606	0.461224	0.14965	3.08201	0.00205609	0.0123515	Y	"Hist2h3c2"	127.285	0.501836	0.210407	2.38507	0.0170758	0.0583786		1
Hist4h4	"Hist4h4"	296.017	0.36424	0.113671	3.20433	0.00135379	0.00842245	Y	"Hist4h4"	254.425	0.404044	0.138453	2.91827	0.00351981	0.0194254	Y	"Hist4h4"	317.145	0.454842	0.19537	2.32811	0.0199064	0.0661331		1
Hivep3	"Hivep3"	26.4126	0.800588	0.198862	4.02584	5.68e-05	0.000673388	Y	"Hivep3"	25.6984	1.15508	0.246071	4.6941	2.68e-06	3.35e-05	Y	"Hivep3"	41.8899	1.78699	0.227027	7.87127	3.51e-15	1.29e-13	Y	3
Hmgb1	"Hmgb1"	974.113	-0.0471602	0.0798292	-0.590764	0.554678	0.70059		"Hmgb1"	919.956	0.248489	0.0833172	2.98245	0.0028595	0.0163477	Y	"Hmgb1"	1034.26	0.0572746	0.142771	0.401165	0.688299	0.816087		2
Hmgcll1	"Hmgcll1"	7.49136	0.364539	0.206988	1.76117	0.0782104	0.180098		"Hmgcll1"	8.69088	0.90463	0.288432	3.13638	0.0017105	0.0106301	Y	"Hmgcll1"	8.427	0.651531	0.306885	2.12304	0.0337501	0.0999535		1
Hn1	"Hn1"	829.811	0.239648	0.0896013	2.67461	0.00748165	0.0312008	Y	"Hn1"	708.537	0.264507	0.0946747	2.79385	0.00520838	0.0267371	Y	"Hn1"	833.63	0.196505	0.136446	1.44016	0.149821	0.302728		2
Hnrnpf	"Hnrnpf"	1710.07	0.188483	0.0908618	2.0744	0.0380425	0.106292		"Hnrnpf"	1515.86	0.309512	0.0923591	3.35118	0.000804694	0.00559727	Y	"Hnrnpf"	1730.41	0.165632	0.14163	1.16947	0.242215	0.422568		2
Hoxc13	"Hoxc13"	63.7677	0.317552	0.155869	2.0373	0.0416199	0.113467		"Hoxc13"	68.8468	0.851496	0.171735	4.9582	7.11e-07	9.94e-06	Y	"Hoxc13"	79.521	0.807002	0.17389	4.64087	3.47e-06	3.91e-05	Y	1
Hr	"Hr"	313.846	0.287726	0.0909946	3.16202	0.00156681	0.00939129	Y	"Hr"	345.855	0.907431	0.0965779	9.39584	5.68e-21	3.05e-19	Y	"Hr"	429.536	0.974458	0.0901664	10.8073	3.18e-27	2.46e-25	Y	1
Hs3st3a1	"Hs3st3a1"	13.215	-0.350736	0.208911	-1.67888	0.0931754	0.204473		"Hs3st3a1"	27.2539	1.24057	0.241295	5.14129	2.73e-07	4.14e-06	Y	"Hs3st3a1"	16.4884	0.0269219	0.264109	0.101935	0.918808	0.955076		2
Hsd3b7	"Hsd3b7"	303.207	0.200226	0.096305	2.07908	0.0376097	0.105332		"Hsd3b7"	280.521	0.424584	0.106456	3.98837	6.65e-05	0.000620493	Y	"Hsd3b7"	294.69	0.0778435	0.10775	0.722442	0.470023	0.650262		2
Hsp90ab1	"Hsp90ab1"	3204.48	0.194346	0.121038	1.60566	0.108349	0.227289		"Hsp90ab1"	2980.79	0.435542	0.117958	3.69234	0.000222204	0.0018125	Y	"Hsp90ab1"	3248.25	0.163128	0.242435	0.672872	0.501029	0.675883		2
Hspa1b	"Hspa1b"	274.59	0.504253	0.1009	4.99756	5.81e-07	1.38e-05	Y	"Hspa1b"	222.586	0.409663	0.107696	3.80389	0.000142443	0.00122461	Y	"Hspa1b"	291.518	0.610021	0.106901	5.70642	1.15e-08	2.03e-07	Y	1
Hspa5	"Hspa5"	2152.2	0.146408	0.0944816	1.54959	0.12124	0.246873		"Hspa5"	1958	0.333513	0.0951699	3.5044	0.000457646	0.00341122	Y	"Hspa5"	2171.15	0.114613	0.157213	0.72903	0.465983	0.646443		2
Hspa8	"Hspa8"	1524.01	0.11106	0.125807	0.882781	0.377355	0.544367		"Hspa8"	1438.29	0.386371	0.128859	2.99839	0.00271411	0.0156752	Y	"Hspa8"	1547.03	0.0967143	0.196046	0.493325	0.621783	0.768831		2
Hspb1	"Hspb1"	951.269	0.24315	0.127933	1.90061	0.0573532	0.143013		"Hspb1"	882.869	0.477291	0.128419	3.71668	0.000201857	0.00166401	Y	"Hspb1"	954.449	0.200402	0.1986	1.00907	0.312939	0.500328		2
Hspb6	"Hspb6"	95.5242	0.22277	0.138882	1.60401	0.108711	0.227887		"Hspb6"	113.65	0.98983	0.138358	7.15414	8.42e-13	2.43e-11	Y	"Hspb6"	141.289	1.04767	0.134864	7.76838	7.95e-15	2.8e-13	Y	1
Hspb8	"Hspb8"	584.815	0.204167	0.088515	2.30658	0.0210782	0.0683122		"Hspb8"	564.774	0.533616	0.0948199	5.62768	1.83e-08	3.25e-07	Y	"Hspb8"	630.777	0.343346	0.113765	3.01802	0.00254435	0.0125615	Y	2
Htr2a	"Htr2a"	3.60907	0.10203	0.17809	0.572914	0.566703			"Htr2a"	5.46237	0.749796	0.294168	2.54887	0.0108074	0.0474083	Y	"Htr2a"	5.03736	0.592401	0.321548	1.84234	0.0654253	0.164383		1
Htra1	"Htra1"	492.202	0.161574	0.0797288	2.02654	0.0427092	0.115529		"Htra1"	430.028	0.243142	0.090024	2.70086	0.00691602	0.0333739	Y	"Htra1"	490.225	0.0920719	0.0888082	1.03675	0.299852	0.486252		2
Htra4	"Htra4"	3.79256	0.266816	0.187097	1.42608	0.153844			"Htra4"	4.74737	0.780916	0.293868	2.65737	0.00787534	0.0368772	Y	"Htra4"	7.74474	1.26848	0.315204	4.02431	5.71e-05	0.000475302	Y	1
Id1	"Id1"	155.856	0.624451	0.12937	4.82686	1.39e-06	2.93e-05	Y	"Id1"	275.686	2.06464	0.122155	16.9018	4.36e-64	1.51e-61	Y	"Id1"	385.933	2.26128	0.159922	14.1399	2.16e-45	3.82e-43	Y	3
Id2	"Id2"	131.591	-0.419332	0.122376	-3.4266	0.00061119	0.00455095	Y	"Id2"	330.142	1.97758	0.0998126	19.813	2.3e-87	1.5e-84	Y	"Id2"	388.735	1.88178	0.146398	12.8538	8.18e-38	1.09e-35	Y	3
Id3	"Id3"	257.786	0.578574	0.100915	5.73329	9.85e-09	3.77e-07	Y	"Id3"	503.697	2.20438	0.104656	21.0631	1.73e-98	1.54e-95	Y	"Id3"	560.746	1.95838	0.177214	11.0509	2.17e-28	1.84e-26	Y	3
Ier3	"Ier3"	344.788	0.774101	0.104959	7.37525	1.64e-13	1.7e-11	Y	"Ier3"	291.149	0.798711	0.10979	7.27491	3.47e-13	1.03e-11	Y	"Ier3"	349.146	0.778442	0.122602	6.34934	2.16e-10	4.76e-09	Y	1
Ier5l	"Ier5l"	167.898	0.75517	0.137198	5.50425	3.71e-08	1.23e-06	Y	"Ier5l"	138.621	0.744201	0.152454	4.88147	1.05e-06	1.42e-05	Y	"Ier5l"	206.975	1.20114	0.13603	8.82997	1.05e-18	4.78e-17	Y	1
Ifi202b	"Ifi202b"	307.429	-0.306681	0.106013	-2.89287	0.00381735	0.0186552	Y	"Ifi202b"	340.414	0.422128	0.106944	3.9472	7.91e-05	0.000727633	Y	"Ifi202b"	382.886	0.234812	0.130963	1.79297	0.0729781	0.178212		2
Ifitm10	"Ifitm10"	4.48502	0.192181	0.193464	0.993371	0.320529			"Ifitm10"	11.3673	1.65593	0.285371	5.80271	6.53e-09	1.25e-07	Y	"Ifitm10"	10.2499	1.43623	0.302216	4.75234	2.01e-06	2.37e-05	Y	3
Ifitm2	"Ifitm2"	323.434	0.329545	0.107577	3.06335	0.00218875	0.0122425	Y	"Ifitm2"	290.52	0.479996	0.117731	4.07707	4.56e-05	0.000444021	Y	"Ifitm2"	327.354	0.30645	0.161117	1.90203	0.0571669	0.149076		1
Ifitm3	"Ifitm3"	425.094	0.364242	0.101892	3.57477	0.000350535	0.0029299	Y	"Ifitm3"	375.03	0.473118	0.108304	4.36842	1.25e-05	0.000135428	Y	"Ifitm3"	454.922	0.466808	0.164248	2.84209	0.00448184	0.0199397	Y	1
Igfbp6	"Igfbp6"	537.856	0.391361	0.112446	3.48045	0.000500572	0.00387153	Y	"Igfbp6"	449.379	0.374935	0.111463	3.36378	0.000768836	0.00538402	Y	"Igfbp6"	542.797	0.371978	0.145182	2.56216	0.0104023	0.0392309	Y	1
Igfbp7	"Igfbp7"	437.061	0.113695	0.108206	1.05073	0.293384	0.460532		"Igfbp7"	530.527	0.944296	0.125537	7.52204	5.39e-14	1.72e-12	Y	"Igfbp7"	576.36	0.69578	0.176957	3.93191	8.43e-05	0.000668367	Y	1
Igfn1	"Igfn1"	1.93867	-0.0843704	0.149989	-0.562511	0.573768			"Igfn1"	8.14507	1.42881	0.294426	4.85288	1.22e-06	1.61e-05	Y	"Igfn1"	7.84951	1.43837	0.313151	4.5932	4.36e-06	4.79e-05	Y	3
Igsf10	"Igsf10"	38.7946	0.260329	0.17291	1.50557	0.132177	0.262617		"Igsf10"	62.7721	1.5395	0.18114	8.49895	1.91e-17	8.11e-16	Y	"Igsf10"	61.8138	1.21528	0.179013	6.78877	1.13e-11	2.82e-10	Y	3
Ikbkg	"Ikbkg"	641.763	0.119081	0.0861363	1.38247	0.166827	0.311386		"Ikbkg"	724.553	0.817664	0.0892924	9.15715	5.33e-20	2.72e-18	Y	"Ikbkg"	815.668	0.66845	0.0877528	7.61743	2.59e-14	8.74e-13	Y	1
Il12rb1	"Il12rb1"	36.884	0.377138	0.176963	2.13117	0.0330749	0.0956741		"Il12rb1"	34.3128	0.589318	0.215027	2.74067	0.00613144	0.0304806	Y	"Il12rb1"	47.2743	0.94556	0.19927	4.74512	2.08e-06	2.44e-05	Y	1
Il13ra1	"Il13ra1"	420.085	-0.21979	0.0874871	-2.51226	0.0119961	0.0447748	Y	"Il13ra1"	433.691	0.322999	0.102564	3.14924	0.00163697	0.0102476	Y	"Il13ra1"	481.773	0.108359	0.0923009	1.17398	0.240403	0.42032		2
Il17ra	"Il17ra"	267.296	0.120898	0.0916318	1.31939	0.18704	0.337788		"Il17ra"	254.109	0.418751	0.101268	4.13509	3.55e-05	0.000354043	Y	"Il17ra"	272.292	0.126192	0.0956504	1.31931	0.187067	0.352738		2
Il1f10	"Il1f10"	0.178091	0.0358943	0.0458856	0.782257	0.434064			"Il1f10"	37.4395	3.98106	0.272727	14.5972	2.92e-48	5.12e-46	Y	"Il1f10"	2.35872	1.13611	0.301839	3.76396	0.000167247	0.0012252	Y	3
Il1rn	"Il1rn"	57.9826	-0.666404	0.161891	-4.11637	3.85e-05	0.00049055	Y	"Il1rn"	115.744	1.35449	0.142705	9.49154	2.28e-21	1.26e-19	Y	"Il1rn"	99.6478	0.680829	0.146041	4.66191	3.13e-06	3.55e-05	Y	1
Il4ra	"Il4ra"	366.782	0.635053	0.115868	5.48082	4.23e-08	1.38e-06	Y	"Il4ra"	269.621	0.332986	0.130501	2.55159	0.0107231	0.0471813	Y	"Il4ra"	376.874	0.683088	0.134158	5.09166	3.55e-07	4.9e-06	Y	1
Il6st	"Il6st"	1160.97	0.000341247	0.0627464	0.00543851	0.995661	0.99752		"Il6st"	1139.89	0.389993	0.071797	5.43189	5.58e-08	9.27e-07	Y	"Il6st"	1336.1	0.324616	0.0651125	4.98547	6.18e-07	8.11e-06	Y	2
Ilk	"Ilk"	720.094	0.0950452	0.073939	1.28545	0.198634	0.351729		"Ilk"	643.892	0.235973	0.0862499	2.73593	0.00622052	0.0308493	Y	"Ilk"	736.876	0.0950484	0.111606	0.851645	0.394411	0.580987		2
Impact	"Impact"	604.512	-0.00275934	0.0720421	-0.0383017	0.969447	0.98218		"Impact"	558.697	0.23546	0.081202	2.89968	0.00373541	0.0204157	Y	"Impact"	647.248	0.128305	0.0794515	1.61488	0.106337	0.235745		2
Impad1	"Impad1"	1168.77	-0.263745	0.0668556	-3.945	7.98e-05	0.000902094	Y	"Impad1"	1182.48	0.23822	0.0764832	3.11468	0.00184148	0.0112693	Y	"Impad1"	1290.05	-0.0360308	0.0855804	-0.421017	0.673742	0.806823		2
Impdh2	"Impdh2"	619.393	0.374512	0.07996	4.68374	2.82e-06	5.38e-05	Y	"Impdh2"	500.164	0.257259	0.0921657	2.79127	0.00525018	0.026885	Y	"Impdh2"	636.501	0.387995	0.108624	3.5719	0.000354397	0.00235133	Y	1
Inhba	"Inhba"	74.4087	-0.0808519	0.146894	-0.55041	0.582038	0.721935		"Inhba"	132.254	1.5114	0.138951	10.8772	1.48e-27	1.21e-25	Y	"Inhba"	95.5273	0.475664	0.161741	2.9409	0.0032726	0.0154737	Y	1
Inppl1	"Inppl1"	919.226	0.159464	0.0710744	2.24362	0.0248571	0.0774046		"Inppl1"	812.442	0.273091	0.078983	3.4576	0.000545018	0.00398749	Y	"Inppl1"	995.406	0.318523	0.0731678	4.35333	1.34e-05	0.000131494	Y	2
Insc	"Insc"	13.4733	-0.855439	0.209427	-4.08466	4.41e-05	0.000549529	Y	"Insc"	36.0626	1.36001	0.224194	6.06622	1.31e-09	2.73e-08	Y	"Insc"	22.1361	0.10304	0.248641	0.414413	0.678572	0.809347		1
Iqgap1	"Iqgap1"	2609.47	0.113339	0.0723582	1.56636	0.117265	0.240815		"Iqgap1"	2448.62	0.378028	0.0840344	4.49848	6.84e-06	7.93e-05	Y	"Iqgap1"	2697.17	0.14878	0.0870257	1.70961	0.0873374	0.204527		2
Irak2	"Irak2"	129.841	-0.217248	0.14154	-1.53488	0.124812	0.251692		"Irak2"	139.743	0.387429	0.142798	2.71312	0.00666534	0.0324592	Y	"Irak2"	151.581	0.135167	0.133599	1.01173	0.311665	0.498993		2
Irf5	"Irf5"	5.59818	0.100804	0.200564	0.502605	0.615242			"Irf5"	11.53	1.32591	0.28317	4.68239	2.84e-06	3.54e-05	Y	"Irf5"	21.8644	2.1688	0.268027	8.09171	5.88e-16	2.3e-14	Y	3
Irgm1	"Irgm1"	270.814	-0.172939	0.0939784	-1.8402	0.0657394	0.15808		"Irgm1"	304.125	0.561335	0.0979508	5.73079	1e-08	1.85e-07	Y	"Irgm1"	302.493	0.0763921	0.0962727	0.793497	0.427488	0.612474		2
Irx3	"Irx3"	100.304	0.245352	0.132134	1.85684	0.0633334	0.15364		"Irx3"	160.861	1.58367	0.132407	11.9606	5.71e-33	6.17e-31	Y	"Irx3"	177.542	1.44408	0.122634	11.7755	5.22e-32	5.24e-30	Y	3
Irx5	"Irx5"	93.1895	-0.0295107	0.147805	-0.19966	0.841746	0.907915		"Irx5"	102.381	0.599617	0.154836	3.8726	0.000107682	0.000954843	Y	"Irx5"	109.349	0.334313	0.153107	2.18353	0.028997	0.0891275		2
Islr	"Islr"	353.897	0.264768	0.0983417	2.69233	0.00709553	0.0299505	Y	"Islr"	342.858	0.592069	0.110153	5.37495	7.66e-08	1.26e-06	Y	"Islr"	377.831	0.379533	0.115853	3.27598	0.00105295	0.0060047	Y	2
Itfg1	"Itfg1"	763.073	0.00102102	0.074077	0.0137832	0.989003	0.993211		"Itfg1"	702.129	0.221604	0.0842163	2.63137	0.0085042	0.0393181	Y	"Itfg1"	835.009	0.187062	0.086436	2.16417	0.0304512	0.0925132		2
Itfg3	"Itfg3"	474.826	0.316958	0.0823067	3.85093	0.000117669	0.0012268	Y	"Itfg3"	421.437	0.433809	0.0904809	4.79448	1.63e-06	2.13e-05	Y	"Itfg3"	487.947	0.341477	0.0864256	3.95111	7.78e-05	0.000622369	Y	1
Itga1	"Itga1"	3.00464	0.188185	0.172354	1.09185	0.274898			"Itga1"	4.48098	0.755497	0.287826	2.62484	0.00866901	0.0398576	Y	"Itga1"	5.2878	0.988017	0.321032	3.07763	0.00208655	0.0106482	Y	1
Itga11	"Itga11"	5.99	-0.0119544	0.191861	-0.0623076	0.950318			"Itga11"	17.0933	1.59748	0.277662	5.75334	8.75e-09	1.64e-07	Y	"Itga11"	10.7568	0.854249	0.297185	2.87447	0.00404709	0.0182924	Y	1
Itgb1	"Itgb1"	2525.58	-0.0547644	0.0976083	-0.561063	0.574754	0.715986		"Itgb1"	2512.83	0.368299	0.100989	3.64694	0.000265386	0.00211475	Y	"Itgb1"	2615.44	-0.0147386	0.142895	-0.103143	0.917849	0.95449		2
Itgb3	"Itgb3"	582.38	-0.339071	0.0831882	-4.07595	4.58e-05	0.00056778	Y	"Itgb3"	692.285	0.571696	0.0842455	6.78607	1.15e-11	2.93e-10	Y	"Itgb3"	736.843	0.26907	0.0837863	3.21138	0.00132098	0.00727179	Y	2
Itgb5	"Itgb5"	909.346	0.107752	0.0779563	1.38221	0.166909	0.311489		"Itgb5"	882.53	0.454745	0.0942909	4.82279	1.42e-06	1.86e-05	Y	"Itgb5"	972.842	0.233977	0.0894852	2.6147	0.00893049	0.034687	Y	2
Itm2c	"Itm2c"	484.72	0.100192	0.0887556	1.12886	0.258958	0.42336		"Itm2c"	435.859	0.263294	0.0988031	2.66484	0.00770253	0.0362045	Y	"Itm2c"	511.552	0.189603	0.0984616	1.92566	0.0541471	0.14331		2
Itpkb	"Itpkb"	35.9357	0.312728	0.181286	1.72505	0.0845183	0.19076		"Itpkb"	40.0837	0.911226	0.199322	4.57163	4.84e-06	5.74e-05	Y	"Itpkb"	42.64	0.722484	0.195331	3.69876	0.000216653	0.00153279	Y	1
Itpripl2	"Itpripl2"	1189.75	0.320675	0.0600955	5.33608	9.5e-08	2.79e-06	Y	"Itpripl2"	1012.68	0.334992	0.0681343	4.91665	8.8e-07	1.2e-05	Y	"Itpripl2"	1267.91	0.433948	0.0609047	7.12503	1.04e-12	2.9e-11	Y	1
Jag1	"Jag1"	73.4437	-0.113022	0.146873	-0.769524	0.441582	0.604778		"Jag1"	103.572	1.04369	0.142489	7.32469	2.39e-13	7.29e-12	Y	"Jag1"	111.458	0.842565	0.146768	5.74081	9.42e-09	1.68e-07	Y	1
Jak2	"Jak2"	284.676	-0.0489442	0.098829	-0.495241	0.62043	0.752134		"Jak2"	346.713	0.844671	0.104564	8.078	6.58e-16	2.47e-14	Y	"Jak2"	400.705	0.773607	0.0928607	8.33083	8.03e-17	3.32e-15	Y	1
Junb	"Junb"	778.889	0.599739	0.110586	5.4233	5.85e-08	1.82e-06	Y	"Junb"	722.501	0.828802	0.108225	7.65811	1.89e-14	6.25e-13	Y	"Junb"	905.051	0.895406	0.141137	6.34422	2.24e-10	4.9e-09	Y	1
Kalrn	"Kalrn"	115.358	0.257966	0.128958	2.00039	0.045458	0.120882		"Kalrn"	128.067	0.87127	0.140119	6.21808	5.03e-10	1.1e-08	Y	"Kalrn"	146.515	0.797789	0.146995	5.42732	5.72e-08	8.98e-07	Y	1
Kank1	"Kank1"	24.1848	0.282595	0.197239	1.43275	0.151929	0.290187		"Kank1"	27.205	0.848541	0.23438	3.62036	0.000294194	0.00231168	Y	"Kank1"	30.6257	0.782121	0.220479	3.54737	0.000389099	0.00255178	Y	1
Kank4	"Kank4"	0.868258	-0.106688	0.0958547	-1.11302	0.265702			"Kank4"	4.01382	0.853964	0.282798	3.0197	0.00253025	0.0147505	Y	"Kank4"	4.04491	0.836859	0.314591	2.66015	0.00781064	0.0312082	Y	1
Kazald1	"Kazald1"	16.3096	-0.0530099	0.205412	-0.258066	0.796356	0.879222		"Kazald1"	46.0772	2.10328	0.203475	10.3368	4.8e-25	3.3e-23	Y	"Kazald1"	64.8434	2.3824	0.201505	11.823	2.97e-32	3.05e-30	Y	3
Kcnf1	"Kcnf1"	118.33	0.414272	0.140759	2.94313	0.00324908	0.0165711	Y	"Kcnf1"	134.555	1.06447	0.152507	6.97981	2.96e-12	8.07e-11	Y	"Kcnf1"	172.64	1.19584	0.154288	7.75073	9.14e-15	3.2e-13	Y	3
Kcnh2	"Kcnh2"	15.2475	-0.348732	0.208357	-1.67373	0.0941846	0.205677		"Kcnh2"	25.9659	0.925614	0.247266	3.74339	0.000181555	0.00151475	Y	"Kcnh2"	20.8175	0.164121	0.264952	0.619435	0.53563	0.705589		2
Kcnj16	"Kcnj16"	8.5107	-0.353324	0.206584	-1.71031	0.087208	0.19493		"Kcnj16"	18.2009	1.11835	0.26663	4.1944	2.74e-05	0.000277916	Y	"Kcnj16"	17.1725	0.836757	0.281522	2.97226	0.00295617	0.014219	Y	1
Kcnj2	"Kcnj2"	389.425	-0.240586	0.093202	-2.58134	0.00984171	0.0384354	Y	"Kcnj2"	514.101	0.868135	0.109541	7.92522	2.28e-15	8.11e-14	Y	"Kcnj2"	540.728	0.573441	0.106829	5.36786	7.97e-08	1.22e-06	Y	1
Kcnmb4	"Kcnmb4"	9.64413	-0.0314991	0.208595	-0.151006	0.879971	0.931077		"Kcnmb4"	28.2943	1.993	0.243767	8.17583	2.94e-16	1.14e-14	Y	"Kcnmb4"	23.3182	1.51918	0.24985	6.08036	1.2e-09	2.4e-08	Y	3
Kctd1	"Kctd1"	59.5512	0.108967	0.166746	0.65349	0.51344	0.6678		"Kctd1"	59.3287	0.486439	0.187655	2.5922	0.00953639	0.0429553	Y	"Kctd1"	70.2541	0.491211	0.170185	2.88634	0.00389754	0.017728	Y	1
Kctd15	"Kctd15"	41.036	-0.295392	0.176165	-1.67679	0.0935841	0.204913		"Kctd15"	56.2599	0.787415	0.184673	4.26383	2.01e-05	0.000207864	Y	"Kctd15"	64.6483	0.725176	0.172991	4.19198	2.77e-05	0.000250807	Y	1
Kctd17	"Kctd17"	331.865	0.333166	0.0933047	3.57073	0.00035599	0.00296499	Y	"Kctd17"	303.657	0.531157	0.0978466	5.42847	5.68e-08	9.43e-07	Y	"Kctd17"	367.431	0.534855	0.102391	5.22366	1.75e-07	2.55e-06	Y	1
Kdelr3	"Kdelr3"	288.379	0.102523	0.0975776	1.05069	0.293403	0.460532		"Kdelr3"	288.26	0.514666	0.102432	5.02445	5.05e-07	7.3e-06	Y	"Kdelr3"	302.983	0.160248	0.121486	1.31906	0.187148	0.352746		2
Khk	"Khk"	28.6458	0.312006	0.187514	1.66391	0.0961305	0.208362		"Khk"	28.4464	0.674474	0.219192	3.07709	0.00209029	0.0124907	Y	"Khk"	36.0596	0.784532	0.205468	3.81826	0.000134395	0.0010123	Y	1
Kidins220	"Kidins220"	1243.8	-0.201016	0.0715567	-2.80918	0.00496683	0.0228889	Y	"Kidins220"	1260.25	0.295025	0.0782	3.77269	0.000161497	0.00137025	Y	"Kidins220"	1293.27	-0.144278	0.0742068	-1.94427	0.0518624	0.138933		2
Kif1a	"Kif1a"	121.236	0.0798357	0.127391	0.626698	0.530857	0.682204		"Kif1a"	133.565	0.693143	0.145291	4.77071	1.84e-06	2.37e-05	Y	"Kif1a"	145.301	0.495745	0.122735	4.03914	5.36e-05	0.000450335	Y	2
Kif1c	"Kif1c"	1504.69	0.559609	0.0739157	7.5709	3.71e-14	4.17e-12	Y	"Kif1c"	1128.69	0.268103	0.0779162	3.44091	0.000579756	0.0042045	Y	"Kif1c"	1437.2	0.407568	0.0816607	4.99099	6.01e-07	7.91e-06	Y	1
Kif21b	"Kif21b"	95.0367	-0.5301	0.144135	-3.6778	0.000235256	0.00215734	Y	"Kif21b"	129.296	0.673957	0.151396	4.45162	8.52e-06	9.69e-05	Y	"Kif21b"	121.723	0.10974	0.151358	0.725038	0.468429	0.648846		2
Kif5a	"Kif5a"	8.08052	0.697166	0.204597	3.40752	0.000655572	0.00482361	Y	"Kif5a"	6.06583	0.792917	0.29522	2.68585	0.00723456	0.0345673	Y	"Kif5a"	9.26438	1.33705	0.305555	4.37581	1.21e-05	0.000119587	Y	1
Kif7	"Kif7"	75.4231	0.127813	0.150035	0.851888	0.394276	0.561173		"Kif7"	73.0425	0.450411	0.174294	2.58421	0.0097602	0.0438204	Y	"Kif7"	90.3981	0.537872	0.164697	3.26584	0.00109142	0.00619647	Y	1
Kifap3	"Kifap3"	620.474	-0.219666	0.0737167	-2.97987	0.00288374	0.0150726	Y	"Kifap3"	651.523	0.366009	0.0796367	4.59598	4.31e-06	5.15e-05	Y	"Kifap3"	722.314	0.15318	0.0758737	2.01888	0.0434995	0.121544		2
Kirrel	"Kirrel"	1282.98	-0.130941	0.0771094	-1.69811	0.0894861	0.198854		"Kirrel"	1232.52	0.21537	0.0844401	2.55056	0.010755	0.047245	Y	"Kirrel"	1351.89	-0.0356552	0.0873104	-0.408374	0.682999	0.812558		2
Klf10	"Klf10"	490.456	-0.132068	0.0812776	-1.6249	0.104183	0.221106		"Klf10"	503.977	0.390719	0.0856717	4.56065	5.1e-06	6.02e-05	Y	"Klf10"	589.331	0.310828	0.0806877	3.85223	0.000117046	0.000899504	Y	2
Klf6	"Klf6"	2029.82	0.0692373	0.0776851	0.891256	0.372792	0.53964		"Klf6"	1879.89	0.30582	0.0810804	3.77181	0.000162066	0.00137336	Y	"Klf6"	2020.74	-0.000336763	0.110453	-0.00304893	0.997567	0.999179		2
Klf9	"Klf9"	244.985	-0.00244118	0.0965415	-0.0252864	0.979827	0.987778		"Klf9"	254.88	0.523957	0.102699	5.10189	3.36e-07	4.97e-06	Y	"Klf9"	280.329	0.308978	0.10248	3.01502	0.00256963	0.012668	Y	2
Klhdc8a	"Klhdc8a"	402.125	0.622777	0.0867284	7.18078	6.93e-13	6.39e-11	Y	"Klhdc8a"	346.292	0.672436	0.0981799	6.84902	7.44e-12	1.94e-10	Y	"Klhdc8a"	426.465	0.722641	0.0994158	7.26888	3.62e-13	1.06e-11	Y	1
Klhl26	"Klhl26"	285.863	0.0114768	0.0966977	0.118688	0.905523	0.945416		"Klhl26"	290.227	0.480226	0.0989817	4.85166	1.22e-06	1.62e-05	Y	"Klhl26"	310.003	0.183314	0.0917947	1.997	0.0458256	0.126694		2
Kremen1	"Kremen1"	990.912	-0.114947	0.0657365	-1.74861	0.0803589	0.183645		"Kremen1"	1140.27	0.678273	0.0692366	9.79645	1.17e-22	7.24e-21	Y	"Kremen1"	1200.94	0.352141	0.07335	4.80083	1.58e-06	1.91e-05	Y	2
Krt13	"Krt13"	35.7877	-0.280154	0.190355	-1.47175	0.14109	0.27464		"Krt13"	56.4045	1.01948	0.19051	5.35131	8.73e-08	1.42e-06	Y	"Krt13"	82.3163	1.40517	0.178668	7.8647	3.7e-15	1.35e-13	Y	1
Krt14	"Krt14"	43.7505	-0.793094	0.171949	-4.61237	3.98e-06	7.26e-05	Y	"Krt14"	269.041	3.12768	0.126812	24.6639	2.61e-134	5.41e-131	Y	"Krt14"	175.878	2.09377	0.1671	12.5301	5.11e-36	6.01e-34	Y	3
Krt16	"Krt16"	1.27346	0.318478	0.127311	2.50157	0.0123643			"Krt16"	25.4833	3.52292	0.280554	12.557	3.64e-36	4.52e-34	Y	"Krt16"	13.7648	2.84292	0.314998	9.0252	1.79e-19	8.56e-18	Y	3
Lamb2	"Lamb2"	1163.52	0.220345	0.0781944	2.81791	0.00483374	0.022398	Y	"Lamb2"	1163.75	0.630525	0.083682	7.53478	4.89e-14	1.57e-12	Y	"Lamb2"	1320.82	0.493787	0.0802303	6.15462	7.53e-10	1.55e-08	Y	1
Lamb3	"Lamb3"	156.045	-0.728269	0.12792	-5.69315	1.25e-08	4.69e-07	Y	"Lamb3"	401.681	1.83572	0.116349	15.7777	4.43e-56	1.15e-53	Y	"Lamb3"	236.114	0.397807	0.139838	2.84478	0.00444428	0.0198213	Y	1
Lamp1	"Lamp1"	1809.05	0.163157	0.118083	1.38171	0.167062	0.311627		"Lamp1"	1644.61	0.348114	0.117387	2.96553	0.00302157	0.0171402	Y	"Lamp1"	1820.82	0.129859	0.17108	0.759054	0.44782	0.630675		2
Lamtor1	"Lamtor1"	326.977	0.331175	0.113448	2.91918	0.00350958	0.0175956	Y	"Lamtor1"	274.515	0.319767	0.123951	2.57978	0.00988621	0.0442741	Y	"Lamtor1"	348.99	0.440219	0.147458	2.98539	0.00283215	0.0137168	Y	1
Laptm4a	"Laptm4a"	839.339	0.0929839	0.0837438	1.11034	0.266854	0.432433		"Laptm4a"	756.316	0.257345	0.0922051	2.79101	0.00525438	0.0268954	Y	"Laptm4a"	886.965	0.17781	0.147681	1.20402	0.228583	0.405685		2
Layn	"Layn"	167.505	0.415501	0.115373	3.60139	0.000316523	0.00271878	Y	"Layn"	144.29	0.468877	0.127893	3.66616	0.00024622	0.00197596	Y	"Layn"	197.803	0.762869	0.124551	6.12498	9.07e-10	1.84e-08	Y	1
Lce1g	"Lce1g"	0.6197	0.0907316	0.0950254	0.954814	0.339672			"Lce1g"	3.374	1.14589	0.279217	4.10393	4.06e-05	0.000397962	Y	"Lce1g"	2.45649	0.956514	0.298985	3.19921	0.00137805	0.00754189	Y	1
Lctl	"Lctl"	0.993626	-0.0725051	0.116991	-0.619751	0.535422			"Lctl"	4.06288	0.926689	0.286353	3.23618	0.00121141	0.00800071	Y	"Lctl"	2.3652	0.486927	0.308007	1.58089	0.113902	0.248083		1
Ldb1	"Ldb1"	319.454	0.206461	0.0892885	2.31229	0.0207617	0.0675943		"Ldb1"	276.53	0.264089	0.100463	2.62872	0.0085707	0.0395226	Y	"Ldb1"	343.224	0.350959	0.0909925	3.857	0.000114786	0.000884628	Y	2
Ldha	"Ldha"	1146.35	0.346832	0.111104	3.12168	0.00179824	0.0104823	Y	"Ldha"	996.151	0.423636	0.10925	3.87769	0.000105454	0.000937094	Y	"Ldha"	1151.59	0.305497	0.177367	1.7224	0.0849979	0.200529		1
Ldlrad3	"Ldlrad3"	455.756	0.0845474	0.0810409	1.04327	0.296824	0.46442		"Ldlrad3"	448.583	0.464447	0.0917141	5.06408	4.1e-07	6.01e-06	Y	"Ldlrad3"	528.551	0.420854	0.0863213	4.87544	1.09e-06	1.37e-05	Y	2
Ldlrad4	"Ldlrad4"	47.1133	-0.131499	0.173931	-0.75604	0.449625	0.610923		"Ldlrad4"	53.733	0.549108	0.186215	2.94879	0.00319022	0.017925	Y	"Ldlrad4"	51.5344	0.0462513	0.191515	0.241502	0.809166	0.894041		2
Ldlrap1	"Ldlrap1"	140.63	0.416198	0.117558	3.54036	0.000399579	0.00325679	Y	"Ldlrap1"	126.968	0.579828	0.134114	4.3234	1.54e-05	0.000163274	Y	"Ldlrap1"	163.707	0.737594	0.11449	6.44242	1.18e-10	2.69e-09	Y	1
Leprot	"Leprot"	485.082	0.0350189	0.0914566	0.382902	0.701792	0.81417		"Leprot"	449.807	0.274847	0.0973058	2.82457	0.00473435	0.0246707	Y	"Leprot"	500.956	0.0635124	0.105913	0.599667	0.548728	0.71631		2
Lfng	"Lfng"	157.846	-0.0364121	0.119457	-0.304814	0.760508	0.855381		"Lfng"	235.641	1.24417	0.128659	9.67031	4.03e-22	2.37e-20	Y	"Lfng"	244.179	0.953588	0.117983	8.0824	6.35e-16	2.47e-14	Y	1
Lgals1	"Lgals1"	816.1	0.127922	0.136342	0.938238	0.348122	0.514751		"Lgals1"	766.375	0.390271	0.138265	2.82263	0.00476318	0.0248001	Y	"Lgals1"	830.304	0.110454	0.252079	0.438172	0.661262	0.797549		2
Lgals2	"Lgals2"	14.6141	0.313659	0.207211	1.51372	0.130096	0.259512		"Lgals2"	17.6057	0.979922	0.259615	3.77452	0.000160319	0.00136134	Y	"Lgals2"	31.7285	1.69954	0.240714	7.06044	1.66e-12	4.56e-11	Y	3
Lgals3	"Lgals3"	852.558	0.253487	0.119817	2.11562	0.0343771	0.0982844		"Lgals3"	745.387	0.34263	0.120745	2.83763	0.00454504	0.0239149	Y	"Lgals3"	856.043	0.212582	0.181149	1.17352	0.240587	0.420464		2
Lgals9	"Lgals9"	235.213	0.178688	0.0995556	1.79486	0.0726761	0.1711		"Lgals9"	227.602	0.509885	0.110643	4.60839	4.06e-06	4.88e-05	Y	"Lgals9"	260.166	0.38061	0.104639	3.63737	0.00027544	0.00188903	Y	2
Lgr4	"Lgr4"	324.836	-0.267594	0.0957171	-2.79568	0.00517905	0.0236453	Y	"Lgr4"	710.928	1.85569	0.0814391	22.7862	6.29e-115	7.1e-112	Y	"Lgr4"	580.639	1.10917	0.0916713	12.0995	1.06e-33	1.16e-31	Y	3
Lgr6	"Lgr6"	52.5933	0.235674	0.16927	1.39229	0.163834	0.307403		"Lgr6"	304.829	3.59719	0.137255	26.2081	2.15e-151	6.67e-148	Y	"Lgr6"	251.449	3.04586	0.150563	20.2297	5.36e-91	3.66e-88	Y	3
Lhfp	"Lhfp"	399.98	0.26024	0.0838764	3.10266	0.00191789	0.0110092	Y	"Lhfp"	377.312	0.526039	0.0938706	5.60388	2.1e-08	3.7e-07	Y	"Lhfp"	458.337	0.542022	0.0950555	5.70216	1.18e-08	2.07e-07	Y	1
Lhx6	"Lhx6"	57.3415	0.283421	0.158517	1.78795	0.0737839	0.172846		"Lhx6"	64.6317	0.921459	0.172011	5.35697	8.46e-08	1.38e-06	Y	"Lhx6"	83.39	1.05551	0.164895	6.40108	1.54e-10	3.46e-09	Y	1
Lhx9	"Lhx9"	15.1526	0.289917	0.206239	1.40573	0.159804	0.30128		"Lhx9"	17.7541	0.936515	0.253938	3.68797	0.000226055	0.00183668	Y	"Lhx9"	23.9773	1.22862	0.238561	5.15014	2.6e-07	3.68e-06	Y	1
Limd1	"Limd1"	659.469	0.0555303	0.0802446	0.692012	0.48893	0.645814		"Limd1"	595.763	0.226919	0.0894783	2.53602	0.0112119	0.0486501	Y	"Limd1"	671.37	0.0463406	0.090389	0.512679	0.608176	0.759648		2
Limd2	"Limd2"	235.001	-0.0588328	0.0982746	-0.598658	0.549401	0.696908		"Limd2"	234.065	0.366729	0.105086	3.48981	0.000483368	0.00359144	Y	"Limd2"	255.308	0.102555	0.101288	1.01251	0.311293	0.498834		2
Limk2	"Limk2"	241.463	0.124237	0.0983251	1.26353	0.206399	0.360291		"Limk2"	265.401	0.757274	0.103714	7.30152	2.85e-13	8.56e-12	Y	"Limk2"	266.211	0.331251	0.0989957	3.34612	0.000819513	0.00484358	Y	2
Lims2	"Lims2"	138.804	0.922657	0.142255	6.48594	8.82e-11	5.63e-09	Y	"Lims2"	95.5781	0.551603	0.163612	3.37141	0.000747844	0.00526074	Y	"Lims2"	109.868	0.460881	0.170951	2.69598	0.00701827	0.0287237	Y	1
Lin7a	"Lin7a"	1.3557	0.0449926	0.132573	0.339381	0.734323			"Lin7a"	4.71073	1.14857	0.291686	3.93768	8.23e-05	0.00075042	Y	"Lin7a"	7.06881	1.70661	0.318603	5.35655	8.48e-08	1.29e-06	Y	3
Lipa	"Lipa"	429.226	0.149082	0.0839754	1.7753	0.0758479	0.176143		"Lipa"	404.848	0.424247	0.0890498	4.76416	1.9e-06	2.45e-05	Y	"Lipa"	490.079	0.440912	0.0801381	5.50191	3.76e-08	6.11e-07	Y	2
Lix1l	"Lix1l"	436.659	-0.0192099	0.0863321	-0.222511	0.823916	0.896456		"Lix1l"	413.723	0.277465	0.0900344	3.08177	0.00205773	0.0123553	Y	"Lix1l"	486.651	0.216655	0.0850079	2.54864	0.0108143	0.04046	Y	2
Lman1	"Lman1"	915.57	-0.0236335	0.06828	-0.346126	0.729248	0.834133		"Lman1"	842.651	0.204965	0.0728735	2.81262	0.00491404	0.0254575	Y	"Lman1"	957.852	0.0430649	0.0922046	0.467058	0.640458	0.78284		2
Lman1l	"Lman1l"	3.32467	-0.132251	0.174797	-0.7566	0.44929			"Lman1l"	30.3604	2.87386	0.256372	11.2097	3.65e-29	3.31e-27	Y	"Lman1l"	29.7602	2.81835	0.263424	10.6989	1.03e-26	7.76e-25	Y	3
Lman2	"Lman2"	1013.66	0.170047	0.0701374	2.42449	0.01533	0.0537825		"Lman2"	876.002	0.220859	0.0861723	2.56299	0.0103776	0.0460101	Y	"Lman2"	1023.44	0.13924	0.0940093	1.48113	0.138571	0.286879		2
Lmna	"Lmna"	2758.14	0.355038	0.102701	3.45699	0.00054624	0.00415381	Y	"Lmna"	2475.44	0.507388	0.0990572	5.12216	3.02e-07	4.52e-06	Y	"Lmna"	2872.24	0.399329	0.167323	2.38658	0.0170059	0.0581834		1
Lmo2	"Lmo2"	2.7654	-0.247914	0.168627	-1.47019	0.14151			"Lmo2"	6.78553	0.888335	0.294469	3.01673	0.00255518	0.0148679	Y	"Lmo2"	4.91036	0.230776	0.321249	0.718373	0.472528	0.651612		2
Lox	"Lox"	1998.26	0.00213535	0.0977157	0.0218527	0.982565	0.989338		"Lox"	2284.91	0.73969	0.105457	7.01414	2.31e-12	6.4e-11	Y	"Lox"	2329.95	0.345791	0.137474	2.51533	0.0118922	0.0435845	Y	2
Loxl3	"Loxl3"	599.188	0.643771	0.102878	6.25764	3.91e-10	2.01e-08	Y	"Loxl3"	552.977	0.854664	0.106996	7.98785	1.37e-15	5e-14	Y	"Loxl3"	761.56	1.12502	0.124886	9.00834	2.09e-19	9.87e-18	Y	1
Lpar1	"Lpar1"	516.08	-0.0729978	0.0758268	-0.962692	0.335702	0.501959		"Lpar1"	540.881	0.484983	0.0912524	5.31474	1.07e-07	1.71e-06	Y	"Lpar1"	603.77	0.289829	0.0865813	3.34748	0.000815501	0.00482196	Y	2
Lphn1	"Lphn1"	360.9	-0.0305957	0.0841978	-0.363379	0.716322	0.824703		"Lphn1"	419.712	0.758935	0.0935633	8.11146	5e-16	1.9e-14	Y	"Lphn1"	501.859	0.749458	0.0877962	8.53634	1.39e-17	5.94e-16	Y	1
Lpin2	"Lpin2"	411.334	-0.330896	0.0842668	-3.92676	8.61e-05	0.000955899	Y	"Lpin2"	433.304	0.282737	0.0900875	3.13847	0.00169833	0.0105597	Y	"Lpin2"	472.858	0.0244396	0.090143	0.27112	0.786298	0.880607		2
Lrfn4	"Lrfn4"	368.418	0.435424	0.108649	4.00763	6.13e-05	0.000717379	Y	"Lrfn4"	319.999	0.507758	0.129626	3.91711	8.96e-05	0.000806161	Y	"Lrfn4"	432.935	0.774779	0.121381	6.38302	1.74e-10	3.87e-09	Y	1
Lrig3	"Lrig3"	136.697	-0.209333	0.124456	-1.68199	0.0925717	0.203565		"Lrig3"	172.169	0.769364	0.115762	6.6461	3.01e-11	7.32e-10	Y	"Lrig3"	175.742	0.408309	0.115397	3.53829	0.000402733	0.0026273	Y	2
Lrp11	"Lrp11"	145.237	-0.156689	0.118473	-1.32257	0.185978	0.336128		"Lrp11"	148.429	0.334647	0.125058	2.67594	0.00745196	0.0353073	Y	"Lrp11"	172.016	0.243772	0.120761	2.01864	0.0435251	0.12159		2
Lrrc16a	"Lrrc16a"	90.9682	0.273067	0.145263	1.87981	0.0601345	0.148103		"Lrrc16a"	107.349	1.02444	0.149796	6.8389	7.98e-12	2.08e-10	Y	"Lrrc16a"	111.486	0.731394	0.172689	4.23532	2.28e-05	0.000211071	Y	1
Lrrc4c	"Lrrc4c"	52.3705	-0.597521	0.163283	-3.65943	0.00025278	0.00226523	Y	"Lrrc4c"	68.764	0.517796	0.168275	3.07709	0.00209033	0.0124907	Y	"Lrrc4c"	63.283	-0.14568	0.165203	-0.88182	0.377874	0.564885		2
Lrrc75b	"Lrrc75b"	16.8673	0.230104	0.207485	1.10902	0.267423	0.433177		"Lrrc75b"	57.8912	2.60508	0.208552	12.4913	8.33e-36	1.01e-33	Y	"Lrrc75b"	53.323	2.25877	0.223056	10.1264	4.22e-24	2.81e-22	Y	3
Ltbp1	"Ltbp1"	827.199	0.206308	0.0792093	2.6046	0.00919823	0.0363799	Y	"Ltbp1"	741.871	0.35215	0.0912422	3.85951	0.000113616	0.00100387	Y	"Ltbp1"	929.868	0.45352	0.0931764	4.86732	1.13e-06	1.42e-05	Y	2
Ltbp2	"Ltbp2"	812.927	0.588755	0.0736029	7.99907	1.25e-15	1.79e-13	Y	"Ltbp2"	940.595	1.26599	0.0810555	15.6188	5.42e-55	1.35e-52	Y	"Ltbp2"	1330.06	1.58566	0.0750994	21.1142	5.89e-99	5.02e-96	Y	3
Ltbr	"Ltbr"	535.663	0.363315	0.0990003	3.66984	0.000242702	0.0021966	Y	"Ltbr"	461.685	0.413311	0.111951	3.69188	0.000222599	0.00181334	Y	"Ltbr"	558.184	0.421804	0.117363	3.594	0.000325635	0.00217744	Y	1
Lurap1l	"Lurap1l"	426.986	-0.0622161	0.081339	-0.764898	0.444332	0.606875		"Lurap1l"	500.525	0.750564	0.0888659	8.44603	3.01e-17	1.26e-15	Y	"Lurap1l"	529.35	0.437155	0.103391	4.22818	2.36e-05	0.000217431	Y	2
Luzp1	"Luzp1"	939.209	-0.290655	0.0735615	-3.95119	7.78e-05	0.000882473	Y	"Luzp1"	965.846	0.254892	0.0804545	3.16815	0.00153413	0.009699	Y	"Luzp1"	1011.42	-0.128403	0.0787979	-1.62952	0.103202	0.23086		2
Lxn	"Lxn"	140.201	0.231273	0.132275	1.74843	0.0803903	0.183645		"Lxn"	159.427	0.906735	0.137721	6.58385	4.58e-11	1.1e-09	Y	"Lxn"	181.468	0.786107	0.137377	5.72225	1.05e-08	1.87e-07	Y	1
Ly6a	"Ly6a"	685.776	0.0296516	0.114807	0.258274	0.796195	0.879182		"Ly6a"	725.733	0.584135	0.117848	4.95667	7.17e-07	1e-05	Y	"Ly6a"	798.071	0.345462	0.190548	1.81299	0.069833	0.172705		2
Ly6c1	"Ly6c1"	336.456	-0.1015	0.104133	-0.974719	0.3297	0.496562		"Ly6c1"	335.897	0.334154	0.109151	3.06139	0.00220312	0.0131047	Y	"Ly6c1"	382.024	0.173794	0.157474	1.10364	0.269749	0.454165		2
Lynx1	"Lynx1"	726.143	0.0804911	0.0863902	0.931716	0.351483	0.51762		"Lynx1"	690.247	0.379731	0.0928597	4.0893	4.33e-05	0.000422236	Y	"Lynx1"	822.145	0.348226	0.108	3.22432	0.00126273	0.00700197	Y	2
Lztr1	"Lztr1"	494.219	0.127043	0.094174	1.34903	0.177327	0.325022		"Lztr1"	441.138	0.264315	0.101504	2.60399	0.0092145	0.0418697	Y	"Lztr1"	518.567	0.202752	0.10379	1.95349	0.0507616	0.136888		2
Maged1	"Maged1"	1770.41	0.134167	0.0864505	1.55196	0.120673	0.246081		"Maged1"	1627.2	0.347353	0.0900868	3.85575	0.000115373	0.00101723	Y	"Maged1"	1809.08	0.135466	0.144172	0.939613	0.347416	0.534959		2
Maged2	"Maged2"	433.807	-0.000850949	0.11266	-0.00755325	0.993973	0.996294		"Maged2"	422.218	0.360781	0.116312	3.10184	0.00192319	0.0116545	Y	"Maged2"	472.428	0.171238	0.131617	1.30103	0.193248	0.36032		2
Mal	"Mal"	19.5888	-0.482473	0.204965	-2.35393	0.0185763	0.0620716		"Mal"	87.0797	2.50135	0.188452	13.2731	3.32e-40	4.53e-38	Y	"Mal"	41.5581	1.01566	0.216132	4.69927	2.61e-06	3.01e-05	Y	3
Malat1	"Malat1"	6574.46	0.148691	0.10218	1.45518	0.145619	0.280495		"Malat1"	6067.83	0.36902	0.110143	3.35038	0.00080702	0.0056103	Y	"Malat1"	6748.73	0.165957	0.14584	1.13794	0.255146	0.437626		2
Man2b1	"Man2b1"	336.953	0.161362	0.0941746	1.71344	0.0866316	0.194304		"Man2b1"	334.521	0.560647	0.0987488	5.6775	1.37e-08	2.49e-07	Y	"Man2b1"	374.154	0.3896	0.0989901	3.93574	8.29e-05	0.000659314	Y	2
Maoa	"Maoa"	452.324	-0.365491	0.0855368	-4.27291	1.93e-05	0.000274671	Y	"Maoa"	476.698	0.254061	0.0926108	2.74332	0.00608212	0.0302596	Y	"Maoa"	528.462	0.0357514	0.0895759	0.399118	0.689806	0.817235		2
Map1lc3b	"Map1lc3b"	722.859	0.0977344	0.0703676	1.38891	0.16486	0.3088		"Map1lc3b"	678.446	0.362117	0.0835827	4.33244	1.47e-05	0.000157383	Y	"Map1lc3b"	737.09	0.0872361	0.107803	0.809214	0.418392	0.604289		2
Map3k3	"Map3k3"	300.679	0.236528	0.0966977	2.44606	0.0144428	0.0515276		"Map3k3"	266.17	0.354056	0.106959	3.3102	0.000932298	0.00634936	Y	"Map3k3"	327.528	0.414386	0.108484	3.81977	0.000133577	0.00100837	Y	2
Map4	"Map4"	1941.86	-0.112139	0.0667667	-1.67956	0.0930427	0.204334		"Map4"	1938.5	0.330632	0.0845969	3.90832	9.29e-05	0.000835437	Y	"Map4"	2106.48	0.0593723	0.100903	0.588409	0.556258	0.722177		2
Map6	"Map6"	426.38	0.282992	0.0939493	3.01218	0.00259381	0.013902	Y	"Map6"	382.739	0.431584	0.10491	4.11384	3.89e-05	0.000383359	Y	"Map6"	430.953	0.264264	0.0993029	2.66119	0.00778645	0.031139	Y	2
Map7d1	"Map7d1"	987.569	0.183205	0.0696234	2.63138	0.008504	0.0343478	Y	"Map7d1"	877.241	0.306206	0.0800049	3.82735	0.000129533	0.00112846	Y	"Map7d1"	995.65	0.149638	0.0784063	1.90849	0.0563281	0.147657		2
Mapk11	"Mapk11"	172.25	0.233589	0.110268	2.11838	0.0341432	0.0977817		"Mapk11"	154.279	0.377658	0.12414	3.0422	0.00234857	0.0138321	Y	"Mapk11"	190.254	0.441345	0.113615	3.88458	0.000102508	0.000797212	Y	2
Mapk15	"Mapk15"	3.10072	0.300435	0.157542	1.90702	0.0565185			"Mapk15"	3.4931	0.759659	0.279755	2.71544	0.00661871	0.0322828	Y	"Mapk15"	2.46875	0.431594	0.293802	1.46899	0.141834	0.291336		1
Mapk3	"Mapk3"	393.495	-0.12647	0.114021	-1.10918	0.267352	0.433177		"Mapk3"	405.844	0.383917	0.122202	3.14165	0.00167998	0.0104718	Y	"Mapk3"	464.233	0.255976	0.133074	1.92356	0.0544096	0.143865		2
Mapre2	"Mapre2"	301.501	0.00895327	0.0914798	0.0978715	0.922034	0.954929		"Mapre2"	285.328	0.306071	0.101335	3.02039	0.00252453	0.0147322	Y	"Mapre2"	342.015	0.298265	0.0894119	3.33585	0.000850383	0.00498499	Y	2
Mar-02	"Marc2"	184.526	-0.0686387	0.104945	-0.654046	0.513082	0.667678		"Marc2"	185.563	0.380279	0.111421	3.41299	0.000642545	0.00461941	Y	"Marc2"	215.386	0.268215	0.114553	2.3414	0.0192115	0.0642787		2
Mar-11	"March11"	47.1581	-0.292719	0.17101	-1.71171	0.0869501	0.194685		"March11"	54.8968	0.471998	0.186426	2.53182	0.0113473	0.0491177	Y	"March11"	57.0014	0.135088	0.173922	0.776718	0.437325	0.620959		2
Marveld1	"Marveld1"	398.491	0.199148	0.0844933	2.35697	0.018425	0.0618309		"Marveld1"	381.02	0.502722	0.0983563	5.11124	3.2e-07	4.76e-06	Y	"Marveld1"	418.102	0.264576	0.0961349	2.75213	0.00592088	0.0251062	Y	2
Masp1	"Masp1"	937.866	0.373061	0.0665658	5.60439	2.09e-08	7.38e-07	Y	"Masp1"	918.843	0.719687	0.076783	9.373	7.05e-21	3.76e-19	Y	"Masp1"	1072.85	0.641404	0.101945	6.29165	3.14e-10	6.75e-09	Y	1
Matn2	"Matn2"	661.923	0.343637	0.0727167	4.72569	2.29e-06	4.55e-05	Y	"Matn2"	537.255	0.236612	0.0880764	2.68644	0.00722183	0.034533	Y	"Matn2"	694.816	0.41845	0.0762041	5.49117	3.99e-08	6.43e-07	Y	1
Max	"Max"	250.941	0.164558	0.100774	1.63294	0.102481	0.218634		"Max"	223.968	0.307464	0.110774	2.7756	0.00551003	0.0278823	Y	"Max"	257.676	0.19581	0.103633	1.88946	0.0588308	0.15225		2
Mb21d2	"Mb21d2"	68.8595	0.195155	0.155276	1.25683	0.208814	0.363485		"Mb21d2"	66.9458	0.519352	0.165326	3.14138	0.00168153	0.0104763	Y	"Mb21d2"	88.6908	0.728166	0.149589	4.86779	1.13e-06	1.42e-05	Y	1
Mbnl1	"Mbnl1"	2377.39	-0.188502	0.0802688	-2.34838	0.0188551	0.06279		"Mbnl1"	2734.53	0.611286	0.084619	7.22398	5.05e-13	1.48e-11	Y	"Mbnl1"	2660.92	0.0726485	0.119147	0.609738	0.542036	0.711158		2
Mcam	"Mcam"	19.7871	-0.260023	0.201571	-1.28998	0.197058	0.349794		"Mcam"	44.2195	1.57781	0.203267	7.76222	8.35e-15	2.86e-13	Y	"Mcam"	47.1862	1.42886	0.204157	6.99883	2.58e-12	6.88e-11	Y	3
Mcf2l	"Mcf2l"	228.443	0.714742	0.112299	6.36463	1.96e-10	1.07e-08	Y	"Mcf2l"	210.531	0.918691	0.121413	7.56668	3.83e-14	1.25e-12	Y	"Mcf2l"	246.506	0.870557	0.121421	7.16971	7.52e-13	2.12e-11	Y	1
Mcfd2	"Mcfd2"	396.013	0.0526141	0.0830818	0.63328	0.526551	0.678941		"Mcfd2"	370.262	0.317001	0.0956201	3.31521	0.000915738	0.00625066	Y	"Mcfd2"	421.933	0.155442	0.108055	1.43855	0.150278	0.303425		2
Mcl1	"Mcl1"	1092.39	0.0964634	0.0710809	1.35709	0.174752	0.321951		"Mcl1"	968.321	0.220296	0.074773	2.9462	0.00321702	0.018051	Y	"Mcl1"	1132.94	0.138459	0.0897342	1.54299	0.122833	0.262751		2
Mdga1	"Mdga1"	5.21679	0.282121	0.197905	1.42554	0.154002			"Mdga1"	9.26855	1.33646	0.289783	4.61194	3.99e-06	4.81e-05	Y	"Mdga1"	13.9116	1.79772	0.293403	6.12713	8.95e-10	1.82e-08	Y	3
Me2	"Me2"	352.78	0.190473	0.0865873	2.19978	0.0278223	0.0843204		"Me2"	336.182	0.489901	0.0916335	5.3463	8.98e-08	1.45e-06	Y	"Me2"	408.027	0.508688	0.0832834	6.10791	1.01e-09	2.04e-08	Y	1
Mea1	"Mea1"	231.007	0.495573	0.1409	3.5172	0.000436121	0.00347812	Y	"Mea1"	199.132	0.570923	0.151152	3.77714	0.000158638	0.00134891	Y	"Mea1"	247.34	0.616704	0.185194	3.33005	0.000868314	0.00506833	Y	1
Med22	"Med22"	349.156	0.172061	0.117132	1.46895	0.141846	0.275566		"Med22"	315.97	0.348193	0.129564	2.68742	0.00720061	0.0344846	Y	"Med22"	384.896	0.373094	0.134853	2.76667	0.0056632	0.024293	Y	2
Megf8	"Megf8"	957.446	0.238059	0.0684205	3.47935	0.000502637	0.00388228	Y	"Megf8"	808.989	0.232261	0.0859043	2.70372	0.00685682	0.0332095	Y	"Megf8"	960.766	0.203163	0.0839324	2.42056	0.0154968	0.0539404		2
Metrnl	"Metrnl"	217.248	0.0689122	0.0991223	0.695224	0.486915	0.643873		"Metrnl"	203.93	0.341829	0.109705	3.1159	0.00183386	0.0112397	Y	"Metrnl"	230.727	0.173665	0.105281	1.64953	0.0990386	0.224526		2
Mettl7a1	"Mettl7a1"	102.811	0.419317	0.146578	2.8607	0.00422704	0.020181	Y	"Mettl7a1"	99.9159	0.742951	0.158951	4.6741	2.95e-06	3.66e-05	Y	"Mettl7a1"	111.774	0.607	0.161107	3.76769	0.000164764	0.00120901	Y	1
Mfsd5	"Mfsd5"	383.328	0.510716	0.106494	4.79572	1.62e-06	3.36e-05	Y	"Mfsd5"	305.875	0.386415	0.118901	3.2499	0.00115447	0.00766951	Y	"Mfsd5"	378.308	0.446288	0.124984	3.57074	0.00035597	0.00236061	Y	1
Mgl2	"Mgl2"	95.5052	0.353183	0.137495	2.56871	0.0102078	0.0394863	Y	"Mgl2"	99.174	0.827938	0.149724	5.52975	3.21e-08	5.53e-07	Y	"Mgl2"	136.997	1.10926	0.142713	7.77263	7.69e-15	2.72e-13	Y	1
Mgll	"Mgll"	33.1621	-0.0306326	0.181963	-0.168345	0.866312	0.923096		"Mgll"	58.4056	1.45505	0.181643	8.01052	1.14e-15	4.21e-14	Y	"Mgll"	59.6828	1.1929	0.183505	6.50062	8e-11	1.85e-09	Y	1
Mill2	"Mill2"	9.09829	0.192911	0.20876	0.924082	0.355444	0.521695		"Mill2"	11.0977	0.793424	0.281355	2.82001	0.0048022	0.0249614	Y	"Mill2"	11.6496	0.695094	0.286447	2.42661	0.0152408	0.0531847		1
Mknk2	"Mknk2"	1152.55	0.105842	0.0721722	1.46652	0.142505	0.276302		"Mknk2"	1021.4	0.22642	0.08591	2.63555	0.00840009	0.0388947	Y	"Mknk2"	1163.4	0.0749533	0.091946	0.815188	0.414965	0.600714		2
Mlec	"Mlec"	2240.46	-0.015903	0.0700482	-0.227029	0.820401	0.894786		"Mlec"	2076.5	0.229531	0.0722225	3.17811	0.00148238	0.00942943	Y	"Mlec"	2285.8	-0.0170758	0.0983342	-0.173651	0.86214	0.924345		2
Mlf2	"Mlf2"	728.362	0.254381	0.0970805	2.62031	0.0087849	0.0352531	Y	"Mlf2"	651.603	0.397528	0.101739	3.90734	9.33e-05	0.000838248	Y	"Mlf2"	737.425	0.232836	0.141288	1.64795	0.0993624	0.224888		2
Mlph	"Mlph"	5.16489	0.0294983	0.194716	0.151494	0.879586			"Mlph"	8.50089	0.897222	0.291967	3.07303	0.00211901	0.0126499	Y	"Mlph"	6.88626	0.443281	0.320849	1.38159	0.167098	0.326886		2
Mmp11	"Mmp11"	404.378	-0.0075232	0.0893889	-0.0841626	0.932927	0.960805		"Mmp11"	411.603	0.474992	0.0920813	5.1584	2.49e-07	3.79e-06	Y	"Mmp11"	442.95	0.182709	0.0939018	1.94575	0.0516849	0.138541		2
Mmp14	"Mmp14"	1162.47	0.158756	0.0686618	2.31215	0.0207693	0.0676006		"Mmp14"	1140.68	0.529735	0.078327	6.76312	1.35e-11	3.39e-10	Y	"Mmp14"	1243.44	0.277651	0.107529	2.58211	0.00981987	0.0374065	Y	2
Mmp23	"Mmp23"	21.2505	0.209076	0.198699	1.05222	0.292697	0.460036		"Mmp23"	23.5724	0.728887	0.239233	3.04677	0.00231313	0.0136513	Y	"Mmp23"	28.3227	0.781564	0.246197	3.17455	0.00150069	0.00809465	Y	1
Mmp24	"Mmp24"	3.83099	-0.0133602	0.188422	-0.0709056	0.943473			"Mmp24"	7.1018	0.891408	0.294798	3.02379	0.00249626	0.0145935	Y	"Mmp24"	6.84987	0.763206	0.312938	2.43884	0.0147343	0.0518018		1
Mmp28	"Mmp28"	75.6419	0.0578212	0.142425	0.405976	0.684761	0.801405		"Mmp28"	90.0667	0.846854	0.148748	5.6932	1.25e-08	2.28e-07	Y	"Mmp28"	113.37	0.969289	0.135227	7.16788	7.62e-13	2.15e-11	Y	1
Morf4l2	"Morf4l2"	1373.9	0.0526865	0.0970973	0.542616	0.587394	0.726137		"Morf4l2"	1274.29	0.292564	0.0984121	2.97284	0.00295056	0.016791	Y	"Morf4l2"	1406.76	0.0592857	0.156611	0.378554	0.705019	0.828209		2
Mr1	"Mr1"	146.069	-0.0389788	0.124867	-0.312163	0.754917	0.851201		"Mr1"	147.446	0.402226	0.129129	3.11491	0.00184002	0.0112659	Y	"Mr1"	177.61	0.405348	0.118951	3.4077	0.000655137	0.00400212	Y	2
Mras	"Mras"	301.088	0.0277526	0.0890943	0.311497	0.755423	0.851528		"Mras"	278.913	0.270116	0.100014	2.70078	0.00691765	0.0333739	Y	"Mras"	320.959	0.161693	0.0931613	1.73562	0.0826307	0.196097		2
Mrfap1	"Mrfap1"	1098.78	0.155274	0.0828976	1.87308	0.0610573	0.15		"Mrfap1"	979.716	0.290477	0.0911896	3.18541	0.00144548	0.00924674	Y	"Mrfap1"	1131.33	0.173983	0.133507	1.30317	0.192515	0.35931		2
Mrgpre	"Mrgpre"	69.2642	-0.123001	0.158453	-0.776259	0.437596	0.600944		"Mrgpre"	85.3453	0.752447	0.158744	4.73999	2.14e-06	2.73e-05	Y	"Mrgpre"	87.0639	0.415094	0.172908	2.40066	0.0163655	0.0564028		2
Msn	"Msn"	2890.16	-0.0250729	0.0884311	-0.28353	0.776771	0.866457		"Msn"	2828.59	0.355672	0.0933727	3.80917	0.000139433	0.00120541	Y	"Msn"	3019.63	0.0388586	0.140719	0.276143	0.782438	0.878022		2
Msrb3	"Msrb3"	626.539	-0.0967031	0.088112	-1.0975	0.272422	0.438925		"Msrb3"	629.769	0.360149	0.0951296	3.78588	0.000153165	0.00130505	Y	"Msrb3"	714.013	0.200243	0.107112	1.86947	0.0615569	0.157335		2
Mt1	"Mt1"	290.036	0.406228	0.114756	3.53993	0.000400226	0.00325981	Y	"Mt1"	244.865	0.409157	0.129831	3.15146	0.00162458	0.0101828	Y	"Mt1"	293.404	0.378766	0.17313	2.18775	0.0286878	0.0884961		1
Mtmr11	"Mtmr11"	234.004	-0.154122	0.0995317	-1.54847	0.12151	0.247151		"Mtmr11"	240.336	0.355265	0.105308	3.37358	0.000741967	0.00523421	Y	"Mtmr11"	274.759	0.238841	0.104492	2.28572	0.0222706	0.0722457		2
Mtpn	"Mtpn"	2200.75	-0.0866464	0.0768175	-1.12795	0.25934	0.423592		"Mtpn"	2081.64	0.215495	0.0812193	2.65325	0.00797205	0.0372039	Y	"Mtpn"	2283.76	-0.0404574	0.121126	-0.334011	0.738371	0.849467		2
Murc	"Murc"	253.51	-0.541594	0.105015	-5.15732	2.51e-07	6.58e-06	Y	"Murc"	297.947	0.381706	0.108145	3.52958	0.000416217	0.00313944	Y	"Murc"	282.601	-0.270963	0.107554	-2.51932	0.0117581	0.0431975	Y	2
Musk	"Musk"	306.591	-0.463163	0.0960001	-4.82461	1.4e-06	2.96e-05	Y	"Musk"	390.246	0.632994	0.0916374	6.90759	4.93e-12	1.32e-10	Y	"Musk"	368.153	0.0179205	0.0841686	0.212912	0.831395	0.906487		2
Mustn1	"Mustn1"	249.824	-0.3973	0.123445	-3.21843	0.00128894	0.0081088	Y	"Mustn1"	281.482	0.366729	0.129216	2.8381	0.00453827	0.0238995	Y	"Mustn1"	275.511	-0.183215	0.144544	-1.26754	0.204962	0.375671		2
Mxd4	"Mxd4"	164.16	0.284034	0.128341	2.21313	0.0268887	0.082234		"Mxd4"	154.447	0.538949	0.150672	3.57696	0.00034762	0.0026818	Y	"Mxd4"	181.379	0.477754	0.163005	2.93092	0.00337959	0.0158804	Y	1
Mxra8	"Mxra8"	751.792	0.144483	0.0809331	1.78522	0.0742263	0.173484		"Mxra8"	760.012	0.589885	0.0820674	7.18781	6.58e-13	1.91e-11	Y	"Mxra8"	803.382	0.264825	0.0991879	2.66994	0.00758657	0.0305186	Y	2
Mydgf	"Mydgf"	261.825	0.320783	0.110046	2.915	0.00355693	0.0177726	Y	"Mydgf"	220.186	0.313991	0.121632	2.58147	0.00983792	0.0441056	Y	"Mydgf"	276.482	0.398606	0.149218	2.6713	0.00755589	0.0304326	Y	1
Myf5	"Myf5"	358.588	-0.390402	0.0841005	-4.64209	3.45e-06	6.44e-05	Y	"Myf5"	404.541	0.410532	0.0930045	4.41411	1.01e-05	0.000113314	Y	"Myf5"	402.7	-0.11033	0.114802	-0.961053	0.336526	0.524394		2
Myh9	"Myh9"	5109.48	0.171515	0.0931678	1.84092	0.0656327	0.157855		"Myh9"	4722.82	0.394032	0.103689	3.80013	0.000144621	0.00124076	Y	"Myh9"	5069.97	0.0993053	0.135693	0.731836	0.464269	0.644582		2
Myl6	"Myl6"	743.554	0.23284	0.120742	1.92841	0.0538046	0.136501		"Myl6"	686.984	0.453729	0.126922	3.57487	0.000350406	0.00269876	Y	"Myl6"	769.866	0.266186	0.181439	1.46708	0.142353	0.292094		2
Myo10	"Myo10"	1078.23	-0.581909	0.109112	-5.33315	9.65e-08	2.82e-06	Y	"Myo10"	1430.2	0.629165	0.117827	5.33972	9.31e-08	1.5e-06	Y	"Myo10"	1409.68	0.146603	0.124775	1.17494	0.240018	0.419808		2
Myo1d	"Myo1d"	176.131	-0.0433156	0.118383	-0.365895	0.714444	0.823344		"Myo1d"	266.418	1.28827	0.115093	11.1933	4.4e-29	3.93e-27	Y	"Myo1d"	247.858	0.772916	0.12033	6.42331	1.33e-10	3.02e-09	Y	1
Myo5a	"Myo5a"	1803.41	0.0278807	0.0780896	0.357035	0.721065	0.828548		"Myo5a"	1660.59	0.24926	0.0909959	2.73924	0.0061581	0.0305886	Y	"Myo5a"	2016.87	0.276402	0.0841506	3.28461	0.00102123	0.00584582	Y	2
Myo9b	"Myo9b"	910.084	0.205887	0.0743882	2.76774	0.00564465	0.0252764	Y	"Myo9b"	787.229	0.262297	0.0823577	3.18486	0.00144826	0.009255	Y	"Myo9b"	929.744	0.216832	0.0871213	2.48885	0.0128157	0.0463931	Y	2
Myod1	"Myod1"	322.973	-0.591405	0.0880771	-6.71463	1.89e-11	1.36e-09	Y	"Myod1"	366.917	0.264532	0.0932072	2.8381	0.00453824	0.0238995	Y	"Myod1"	433.173	0.216776	0.0815798	2.65722	0.00787876	0.0314344	Y	2
Naaa	"Naaa"	115.388	0.0418126	0.125495	0.333182	0.738997	0.841139		"Naaa"	121.747	0.580881	0.140549	4.13294	3.58e-05	0.000356284	Y	"Naaa"	144.769	0.565997	0.123503	4.58285	4.59e-06	5e-05	Y	1
Nacc1	"Nacc1"	1102.92	0.276039	0.0705741	3.91134	9.18e-05	0.00100209	Y	"Nacc1"	910.568	0.212908	0.078949	2.69678	0.00700143	0.0337127	Y	"Nacc1"	1101.48	0.223353	0.0755443	2.95658	0.00311067	0.0148415	Y	2
Nagk	"Nagk"	245.728	0.397098	0.0989763	4.01206	6.02e-05	0.000705531	Y	"Nagk"	203.226	0.335976	0.118553	2.83397	0.00459742	0.0241319	Y	"Nagk"	261.844	0.506512	0.112554	4.50018	6.79e-06	7.14e-05	Y	1
Nav2	"Nav2"	180.047	-0.428252	0.13232	-3.23649	0.00121011	0.00776604	Y	"Nav2"	216.393	0.486216	0.140704	3.45559	0.000549097	0.00401025	Y	"Nav2"	236.326	0.266466	0.145853	1.82696	0.0677064	0.168814		2
Nav3	"Nav3"	181.235	0.206562	0.113256	1.82385	0.0681753	0.162507		"Nav3"	169.169	0.449876	0.127088	3.53987	0.000400323	0.00304172	Y	"Nav3"	206.209	0.489107	0.124715	3.9218	8.79e-05	0.000693012	Y	1
Nbl1	"Nbl1"	721.514	0.174177	0.0791289	2.20119	0.0277228	0.0841091		"Nbl1"	669.681	0.411095	0.0863963	4.75824	1.95e-06	2.51e-05	Y	"Nbl1"	744.804	0.203707	0.0945981	2.15339	0.0312879	0.0943618		2
Ncam1	"Ncam1"	1255.63	-0.464366	0.0645821	-7.19032	6.46e-13	6.05e-11	Y	"Ncam1"	1377.55	0.285607	0.0743745	3.84011	0.000122977	0.00107663	Y	"Ncam1"	1350.11	-0.299529	0.0726082	-4.12528	3.7e-05	0.000325247	Y	2
Ncf1	"Ncf1"	1.10348	-0.0333727	0.117533	-0.283944	0.776453			"Ncf1"	3.64685	0.866843	0.285703	3.03407	0.00241279	0.0141587	Y	"Ncf1"	1.83439	0.273671	0.298516	0.916773	0.359262	0.547119		2
Ncf4	"Ncf4"	0.789768	-0.153582	0.110339	-1.39191	0.16395			"Ncf4"	12.9411	2.1	0.293229	7.16162	7.97e-13	2.31e-11	Y	"Ncf4"	4.99798	1.22059	0.321452	3.79711	0.000146394	0.00109303	Y	3
Nck2	"Nck2"	346.464	0.0144155	0.0893208	0.16139	0.871786	0.926322		"Nck2"	343.963	0.427628	0.0982035	4.35451	1.33e-05	0.000143443	Y	"Nck2"	361.199	0.0754401	0.0959195	0.786494	0.431578	0.616221		2
Ncs1	"Ncs1"	753.205	0.238398	0.0681913	3.49602	0.000472257	0.00371572	Y	"Ncs1"	656.426	0.312008	0.0818964	3.8098	0.000139082	0.00120321	Y	"Ncs1"	782.494	0.291942	0.0736929	3.9616	7.44e-05	0.00059915	Y	2
Ndel1	"Ndel1"	441.418	0.325505	0.0954826	3.40905	0.000651893	0.00480252	Y	"Ndel1"	381.397	0.385334	0.10168	3.78968	0.000150839	0.00128789	Y	"Ndel1"	444.519	0.30245	0.103754	2.91506	0.00355623	0.0165961	Y	2
Necap2	"Necap2"	284.261	0.268646	0.112846	2.38065	0.0172823	0.0588475		"Necap2"	250.053	0.371496	0.126444	2.93802	0.00330319	0.0184762	Y	"Necap2"	291.613	0.291037	0.121494	2.39548	0.0165987	0.0570766		2
Nedd4	"Nedd4"	4317.03	0.103129	0.107099	0.962932	0.335582	0.501959		"Nedd4"	3947.54	0.302874	0.109209	2.77334	0.00554849	0.0280427	Y	"Nedd4"	4348.22	0.0700543	0.155667	0.450027	0.652691	0.792044		2
Nedd8	"Nedd8"	277.961	0.25704	0.115568	2.22415	0.0261384	0.0805235		"Nedd8"	243.526	0.353491	0.121994	2.8976	0.00376027	0.0205245	Y	"Nedd8"	280.415	0.226443	0.152821	1.48175	0.138406	0.286668		2
Nenf	"Nenf"	185.6	0.161437	0.117082	1.37883	0.167947	0.312882		"Nenf"	169.173	0.345805	0.133161	2.5969	0.00940701	0.0424803	Y	"Nenf"	198.614	0.271465	0.145665	1.86363	0.0623732	0.158767		2
Neo1	"Neo1"	1191.39	-0.063384	0.0650479	-0.97442	0.329848	0.496603		"Neo1"	1109.94	0.199226	0.0760892	2.61832	0.00883634	0.0405369	Y	"Neo1"	1260.9	0.0407555	0.0656042	0.621233	0.534446	0.704589		2
Nfatc1	"Nfatc1"	107.327	0.100182	0.124929	0.80191	0.422605	0.587881		"Nfatc1"	123.564	0.816187	0.135577	6.02009	1.74e-09	3.56e-08	Y	"Nfatc1"	117.658	0.310584	0.134918	2.30202	0.0213342	0.0698056		2
Nfatc4	"Nfatc4"	55.5784	0.166455	0.161611	1.02997	0.303023	0.469882		"Nfatc4"	59.3373	0.68899	0.179628	3.83565	0.000125235	0.00109385	Y	"Nfatc4"	60.8264	0.39562	0.178496	2.21642	0.026663	0.0834581		2
Nfe2l2	"Nfe2l2"	1032.67	0.173381	0.0656125	2.6425	0.00822972	0.0334921	Y	"Nfe2l2"	881.43	0.19499	0.0734788	2.6537	0.00796155	0.0371804	Y	"Nfe2l2"	1062.36	0.192571	0.0939935	2.04877	0.040485	0.115005		2
Nfil3	"Nfil3"	132.912	0.00408716	0.123603	0.0330667	0.973621	0.984212		"Nfil3"	145.474	0.624811	0.134775	4.63595	3.55e-06	4.33e-05	Y	"Nfil3"	154.47	0.337647	0.128502	2.62755	0.00860011	0.0336119	Y	2
Nfkbia	"Nfkbia"	169.368	0.656797	0.120816	5.43632	5.44e-08	1.7e-06	Y	"Nfkbia"	139.478	0.624463	0.134616	4.63884	3.5e-06	4.28e-05	Y	"Nfkbia"	209.717	1.10254	0.12801	8.61296	7.12e-18	3.11e-16	Y	1
Nhsl2	"Nhsl2"	8.8951	-0.173797	0.208923	-0.83187	0.405483	0.571404		"Nhsl2"	13.5086	0.812455	0.268624	3.02451	0.00249036	0.0145658	Y	"Nhsl2"	19.5899	1.24762	0.259321	4.81109	1.5e-06	1.82e-05	Y	1
Nipal1	"Nipal1"	25.2555	-0.0173846	0.191723	-0.0906756	0.92775	0.958063		"Nipal1"	37.7846	1.13575	0.205405	5.52934	3.21e-08	5.53e-07	Y	"Nipal1"	39.1233	0.870824	0.203233	4.28485	1.83e-05	0.000173703	Y	1
Nkd2	"Nkd2"	9.6305	-0.361539	0.208647	-1.73278	0.083135	0.188442		"Nkd2"	78.4304	3.16098	0.216007	14.6337	1.71e-48	3.04e-46	Y	"Nkd2"	30.9848	1.68594	0.230556	7.3125	2.62e-13	7.78e-12	Y	3
Nme2	"Nme2"	515.209	0.227165	0.128448	1.76854	0.0769712	0.178045		"Nme2"	478.671	0.461777	0.134346	3.43722	0.000587715	0.00425477	Y	"Nme2"	518.79	0.191427	0.194005	0.986713	0.323783	0.511728		2
Nmnat2	"Nmnat2"	118.705	0.297143	0.122765	2.42043	0.015502	0.0542089		"Nmnat2"	104.018	0.405687	0.148811	2.72618	0.00640717	0.0314859	Y	"Nmnat2"	125.172	0.414945	0.152476	2.72137	0.00650112	0.0270124	Y	1
Nol4l	"Nol4l"	2.91119	0.0496174	0.172668	0.287358	0.773838			"Nol4l"	5.39401	0.831565	0.29474	2.82135	0.00478226	0.024889	Y	"Nol4l"	3.68289	0.30217	0.320096	0.943998	0.345171	0.532633		2
Nono	"Nono"	1341.24	0.0732228	0.0791524	0.925086	0.354921	0.521433		"Nono"	1205.74	0.232948	0.0811408	2.87092	0.00409285	0.0220301	Y	"Nono"	1358.73	0.0512905	0.122698	0.418023	0.67593	0.808102		2
Notum	"Notum"	3.84719	0.193127	0.180243	1.07148	0.283955			"Notum"	11.2246	1.73829	0.289462	6.00526	1.91e-09	3.88e-08	Y	"Notum"	14.8326	2.14023	0.29531	7.24741	4.25e-13	1.22e-11	Y	3
Npc2	"Npc2"	1278.22	-0.0168218	0.0969651	-0.173483	0.862272	0.920953		"Npc2"	1396.12	0.624396	0.100249	6.22843	4.71e-10	1.03e-08	Y	"Npc2"	1468.89	0.288149	0.155649	1.85128	0.06413	0.161821		2
Npm1	"Npm1"	950.32	0.128907	0.105617	1.22052	0.222267	0.379623		"Npm1"	852.808	0.280688	0.109691	2.55889	0.0105008	0.0464572	Y	"Npm1"	946.731	0.0637351	0.16039	0.397376	0.69109	0.818011		2
Npnt	"Npnt"	614.542	-0.437737	0.0760656	-5.75473	8.68e-09	3.37e-07	Y	"Npnt"	811.362	0.748426	0.0776947	9.63291	5.81e-22	3.35e-20	Y	"Npnt"	801.276	0.270416	0.0849296	3.184	0.00145253	0.00789714	Y	2
Npr2	"Npr2"	174.802	0.343089	0.113043	3.03503	0.00240509	0.0131818	Y	"Npr2"	160.458	0.535696	0.12954	4.13536	3.54e-05	0.000353908	Y	"Npr2"	192.496	0.560692	0.12518	4.47908	7.5e-06	7.78e-05	Y	1
Npr3	"Npr3"	13.6336	-0.320795	0.20924	-1.53315	0.12524	0.252319		"Npr3"	36.6663	1.66653	0.228611	7.2898	3.1e-13	9.31e-12	Y	"Npr3"	24.0011	0.718864	0.24311	2.95695	0.00310695	0.0148292	Y	1
Nptn	"Nptn"	1049.63	-0.0271585	0.0869454	-0.312363	0.754765	0.851112		"Nptn"	983.928	0.243849	0.0942341	2.58769	0.00966205	0.0434425	Y	"Nptn"	1108.61	0.0638377	0.127742	0.499738	0.61726	0.765943		2
Nqo1	"Nqo1"	351.965	0.466072	0.0918063	5.07669	3.84e-07	9.69e-06	Y	"Nqo1"	319.839	0.644696	0.098327	6.55665	5.5e-11	1.31e-09	Y	"Nqo1"	445.606	0.955376	0.103844	9.20007	3.58e-20	1.79e-18	Y	1
Nr4a2	"Nr4a2"	113.742	0.153391	0.137393	1.11644	0.264234	0.42933		"Nr4a2"	117.307	0.622894	0.147449	4.22446	2.4e-05	0.000245706	Y	"Nr4a2"	145.783	0.694605	0.145181	4.78439	1.72e-06	2.05e-05	Y	1
Nradd	"Nradd"	293.058	0.263601	0.0889471	2.96358	0.00304088	0.0157544	Y	"Nradd"	260.145	0.386413	0.104006	3.7153	0.000202966	0.00167093	Y	"Nradd"	299.809	0.263387	0.103945	2.5339	0.01128	0.0418211	Y	2
Nrbp2	"Nrbp2"	69.5763	0.138118	0.148019	0.933108	0.350764	0.516948		"Nrbp2"	84.5291	0.936048	0.158889	5.89121	3.83e-09	7.51e-08	Y	"Nrbp2"	94.6879	0.830839	0.154657	5.37214	7.78e-08	1.2e-06	Y	1
Nrep	"Nrep"	126.95	-0.379781	0.123813	-3.06737	0.00215949	0.0121363	Y	"Nrep"	182.78	0.921401	0.135246	6.81276	9.57e-12	2.47e-10	Y	"Nrep"	219.032	0.930876	0.110571	8.41883	3.8e-17	1.6e-15	Y	1
Nrp1	"Nrp1"	645.027	-0.0874261	0.0733246	-1.19232	0.233137	0.393688		"Nrp1"	723.408	0.636214	0.0848344	7.49949	6.41e-14	2.03e-12	Y	"Nrp1"	773.335	0.351746	0.0781465	4.50111	6.76e-06	7.12e-05	Y	2
Nsg1	"Nsg1"	244.381	0.270173	0.1182	2.28573	0.0222703	0.0713255		"Nsg1"	416.191	1.72179	0.117104	14.7031	6.16e-49	1.18e-46	Y	"Nsg1"	432.708	1.44817	0.130873	11.0655	1.84e-28	1.57e-26	Y	3
Nsmf	"Nsmf"	286.105	0.0394851	0.100105	0.394437	0.693259	0.807684		"Nsmf"	271.183	0.337203	0.105513	3.19585	0.00139421	0.00897891	Y	"Nsmf"	321.103	0.297658	0.100325	2.96692	0.00300796	0.0144173	Y	2
Nt5e	"Nt5e"	54.6795	-0.346792	0.161209	-2.15119	0.0314612	0.0923184		"Nt5e"	73.257	0.738814	0.168961	4.37269	1.23e-05	0.000133389	Y	"Nt5e"	59.8825	-0.182855	0.177003	-1.03306	0.301575	0.487883		2
Ntan1	"Ntan1"	124.347	0.0186442	0.130543	0.14282	0.886432	0.935163		"Ntan1"	120.49	0.34448	0.136353	2.52638	0.0115245	0.0496382	Y	"Ntan1"	136.232	0.193053	0.128335	1.50428	0.132509	0.277402		2
Nucb1	"Nucb1"	691.858	0.431196	0.0973975	4.42717	9.55e-06	0.000151453	Y	"Nucb1"	567.832	0.364824	0.103391	3.5286	0.00041777	0.00314734	Y	"Nucb1"	701.629	0.422323	0.123026	3.43279	0.000597405	0.00368909	Y	1
Nudt9	"Nudt9"	209.553	0.387142	0.116928	3.31096	0.000929767	0.00634284	Y	"Nudt9"	187.149	0.523297	0.125426	4.17216	3.02e-05	0.000303996	Y	"Nudt9"	266.989	0.891859	0.127256	7.00841	2.41e-12	6.45e-11	Y	1
Nupr1	"Nupr1"	131.07	0.219341	0.139973	1.56702	0.11711	0.240537		"Nupr1"	132.463	0.64915	0.151289	4.29081	1.78e-05	0.000186791	Y	"Nupr1"	128.257	0.118638	0.16469	0.720373	0.471295	0.650632		2
Nynrin	"Nynrin"	194.557	0.097278	0.105231	0.92442	0.355268	0.521566		"Nynrin"	182.701	0.3626	0.120287	3.01445	0.00257449	0.0149732	Y	"Nynrin"	221.411	0.389885	0.115677	3.37048	0.00075038	0.00449733	Y	2
Oaf	"Oaf"	277.717	0.308815	0.103434	2.98563	0.00282992	0.0148175	Y	"Oaf"	258.006	0.534421	0.117864	4.53421	5.78e-06	6.77e-05	Y	"Oaf"	309.377	0.522243	0.120601	4.33033	1.49e-05	0.000144055	Y	1
Oaz1	"Oaz1"	809.8	0.238618	0.103906	2.29647	0.0216489	0.0698039		"Oaz1"	718.409	0.363128	0.103622	3.50434	0.00045774	0.00341122	Y	"Oaz1"	841.075	0.276942	0.166386	1.66446	0.0960215	0.219365		2
Odf3l1	"Odf3l1"	3.06401	-0.202438	0.174379	-1.16091	0.24568			"Odf3l1"	6.77687	0.747186	0.295142	2.53161	0.011354	0.0491198	Y	"Odf3l1"	3.88728	-0.0175869	0.321528	-0.0546978	0.956379	0.976838		2
Ogn	"Ogn"	1322.75	-0.484723	0.0973403	-4.97968	6.37e-07	1.49e-05	Y	"Ogn"	1510.92	0.355523	0.105447	3.37158	0.000747394	0.00526055	Y	"Ogn"	1431.78	-0.298771	0.155619	-1.91989	0.0548717	0.144835		2
Olfml3	"Olfml3"	374.478	0.0243189	0.106096	0.229216	0.818701	0.893711		"Olfml3"	488.631	1.03346	0.110421	9.35925	8.03e-21	4.25e-19	Y	"Olfml3"	526.826	0.787068	0.139735	5.63256	1.78e-08	3.04e-07	Y	1
Olr1	"Olr1"	5.4393	-0.2816	0.19346	-1.4556	0.145503			"Olr1"	13.8145	1.29522	0.271423	4.77198	1.82e-06	2.36e-05	Y	"Olr1"	8.66814	0.388863	0.300561	1.29379	0.195737	0.363026		1
Omd	"Omd"	29.9292	-0.524971	0.192215	-2.73116	0.00631115	0.0274445	Y	"Omd"	105.757	2.22953	0.184529	12.0822	1.31e-33	1.48e-31	Y	"Omd"	54.4695	0.773857	0.195479	3.95876	7.53e-05	0.000604176	Y	3
Optn	"Optn"	145.319	-0.193617	0.136389	-1.4196	0.155725	0.29543		"Optn"	296.48	1.71907	0.114639	14.9955	7.85e-51	1.63e-48	Y	"Optn"	274.037	1.22973	0.111877	10.9917	4.19e-28	3.48e-26	Y	3
Orai2	"Orai2"	372.096	0.415943	0.113272	3.67208	0.000240584	0.00218078	Y	"Orai2"	407.032	0.996003	0.126762	7.85724	3.93e-15	1.38e-13	Y	"Orai2"	484.345	0.973803	0.127643	7.62912	2.36e-14	8e-13	Y	1
Orc6	"Orc6"	182.479	0.0390517	0.108849	0.35877	0.719767	0.827458		"Orc6"	173.455	0.323698	0.12091	2.67718	0.00742445	0.0352101	Y	"Orc6"	213.537	0.380481	0.106434	3.57482	0.000350475	0.00232757	Y	2
Ormdl3	"Ormdl3"	210.721	0.136573	0.111595	1.22383	0.221016	0.37787		"Ormdl3"	195.788	0.380074	0.126467	3.00532	0.00265304	0.0153725	Y	"Ormdl3"	227.955	0.288347	0.122622	2.35152	0.0186971	0.0628815		2
Os9	"Os9"	648.392	0.364681	0.127218	2.86659	0.00414924	0.0199039	Y	"Os9"	561.983	0.439097	0.133067	3.29982	0.000967465	0.00654977	Y	"Os9"	686.807	0.471305	0.15025	3.13681	0.00170799	0.00903753	Y	1
Osbpl6	"Osbpl6"	32.6961	0.187392	0.194087	0.965501	0.334294	0.500804		"Osbpl6"	37.7348	0.847497	0.217676	3.89338	9.89e-05	0.000882252	Y	"Osbpl6"	49.5627	1.05931	0.219464	4.82682	1.39e-06	1.69e-05	Y	1
Ost4	"Ost4"	149.893	0.227571	0.116219	1.95813	0.0502148	0.129793		"Ost4"	134.611	0.3667	0.135392	2.70843	0.00676029	0.0328444	Y	"Ost4"	153.467	0.21577	0.1458	1.4799	0.1389	0.287298		2
Ostc	"Ostc"	341.084	-0.0198512	0.088471	-0.224381	0.822461	0.895585		"Ostc"	330.059	0.332613	0.0977112	3.40404	0.00066396	0.00475685	Y	"Ostc"	358.736	0.0544901	0.101281	0.53801	0.59057	0.747863		2
Ostf1	"Ostf1"	305.798	0.19237	0.0896704	2.1453	0.0319292	0.0931562		"Ostf1"	285.875	0.442773	0.101526	4.36118	1.29e-05	0.000139625	Y	"Ostf1"	328.971	0.313913	0.115684	2.71353	0.00665697	0.0275425	Y	2
Oxct1	"Oxct1"	1185.94	0.205702	0.0728536	2.8235	0.00475028	0.0221044	Y	"Oxct1"	1072.42	0.375732	0.0774073	4.85396	1.21e-06	1.6e-05	Y	"Oxct1"	1313.74	0.40863	0.116228	3.51575	0.000438521	0.00281897	Y	2
Oxr1	"Oxr1"	854.383	-0.057355	0.0696218	-0.823809	0.410048	0.575775		"Oxr1"	798.569	0.215233	0.0745319	2.8878	0.00387947	0.0210918	Y	"Oxr1"	969.005	0.233507	0.072873	3.2043	0.0013539	0.00742605	Y	2
P2rx4	"P2rx4"	201.021	0.485746	0.0999311	4.86081	1.17e-06	2.54e-05	Y	"P2rx4"	157.945	0.314583	0.118029	2.6653	0.00769192	0.0361683	Y	"P2rx4"	215.972	0.632744	0.102667	6.1631	7.13e-10	1.48e-08	Y	1
P2rx7	"P2rx7"	168.549	0.310331	0.110686	2.80371	0.00505183	0.0232172	Y	"P2rx7"	150.522	0.452889	0.12237	3.70098	0.000214772	0.00175765	Y	"P2rx7"	185.702	0.531178	0.131822	4.0295	5.59e-05	0.000465772	Y	1
P3h2	"P3h2"	3.7195	0.137989	0.186675	0.739193	0.45979			"P3h2"	6.80926	1.08545	0.294723	3.68293	0.000230567	0.00186967	Y	"P3h2"	9.51742	1.50398	0.307079	4.89769	9.7e-07	1.23e-05	Y	3
P3h3	"P3h3"	90.9134	0.403947	0.133389	3.02834	0.00245898	0.0134046	Y	"P3h3"	82.4465	0.57818	0.150554	3.84035	0.000122861	0.00107638	Y	"P3h3"	115.558	0.922682	0.13123	7.03103	2.05e-12	5.56e-11	Y	1
P3h4	"P3h4"	435.829	0.20348	0.108734	1.87135	0.0612964	0.150315		"P3h4"	406.603	0.44762	0.117423	3.81204	0.000137826	0.00119318	Y	"P3h4"	481.04	0.40221	0.125328	3.20926	0.00133076	0.00731678	Y	2
P4ha3	"P4ha3"	34.0258	0.181831	0.178041	1.02128	0.307121	0.474181		"P4ha3"	98.1343	2.44099	0.167256	14.5944	3.05e-48	5.26e-46	Y	"P4ha3"	100.019	2.24519	0.155587	14.4305	3.33e-47	6.58e-45	Y	3
P4hb	"P4hb"	2064.34	0.162935	0.101429	1.6064	0.108187	0.227071		"P4hb"	1973.67	0.469226	0.105731	4.43792	9.08e-06	0.000102771	Y	"P4hb"	2126.66	0.184735	0.164945	1.11998	0.262722	0.446133		2
Palm	"Palm"	606.798	0.355379	0.0829011	4.28679	1.81e-05	0.000260906	Y	"Palm"	574.398	0.623381	0.0931226	6.69419	2.17e-11	5.31e-10	Y	"Palm"	692.15	0.625829	0.0938589	6.66776	2.6e-11	6.28e-10	Y	1
Palm2	"Palm2"	247.826	-0.560048	0.102339	-5.47246	4.44e-08	1.44e-06	Y	"Palm2"	301.399	0.446754	0.11607	3.84899	0.000118605	0.00104277	Y	"Palm2"	296.312	-0.0771315	0.100272	-0.769224	0.441761	0.625478		2
Pank1	"Pank1"	136.059	-0.258155	0.125209	-2.06178	0.0392283	0.108374		"Pank1"	180.887	0.845714	0.120704	7.0065	2.44e-12	6.72e-11	Y	"Pank1"	217.929	0.847139	0.115866	7.31138	2.64e-13	7.82e-12	Y	1
Paox	"Paox"	41.193	-0.198484	0.178485	-1.11205	0.266117	0.431695		"Paox"	66.4026	1.18456	0.175993	6.73072	1.69e-11	4.19e-10	Y	"Paox"	64.2658	0.793092	0.186196	4.25945	2.05e-05	0.000191994	Y	1
Paqr4	"Paqr4"	82.2286	0.50976	0.148802	3.42575	0.000613107	0.00455948	Y	"Paqr4"	79.1198	0.793107	0.169695	4.67371	2.96e-06	3.66e-05	Y	"Paqr4"	114.067	1.19687	0.1558	7.68211	1.56e-14	5.39e-13	Y	1
Pbx1	"Pbx1"	845.913	-0.0774225	0.0933773	-0.829136	0.407028	0.572933		"Pbx1"	864.836	0.413216	0.105271	3.92528	8.66e-05	0.000784973	Y	"Pbx1"	1056.79	0.454182	0.109612	4.14354	3.42e-05	0.000302921	Y	2
Pcbp3	"Pcbp3"	35.6037	0.520648	0.181066	2.87546	0.0040344	0.0194661	Y	"Pcbp3"	31.0836	0.628516	0.214509	2.93002	0.00338941	0.0188734	Y	"Pcbp3"	51.2264	1.2909	0.185895	6.94426	3.8e-12	9.9e-11	Y	1
Pcdh18	"Pcdh18"	90.8543	0.078454	0.131468	0.596752	0.550673	0.697846		"Pcdh18"	99.4446	0.699868	0.139613	5.01292	5.36e-07	7.71e-06	Y	"Pcdh18"	96.9231	0.22204	0.143567	1.54659	0.121962	0.261339		2
Pcdh7	"Pcdh7"	809.607	-0.0210662	0.068788	-0.306248	0.759415	0.854399		"Pcdh7"	777.303	0.316372	0.0766518	4.12739	3.67e-05	0.000363479	Y	"Pcdh7"	898.235	0.209001	0.0753524	2.77364	0.00554325	0.0238836	Y	2
Pcdhgc5	"Pcdhgc5"	25.0572	-0.51576	0.191559	-2.69243	0.00709331	0.0299505	Y	"Pcdhgc5"	33.7959	0.540363	0.207548	2.60356	0.00922602	0.0419067	Y	"Pcdhgc5"	38.3676	0.434621	0.196948	2.20678	0.0273297	0.08496		2
Pcolce2	"Pcolce2"	314.964	0.240749	0.102067	2.35874	0.0183369	0.0616911		"Pcolce2"	306.631	0.592397	0.105731	5.60288	2.11e-08	3.71e-07	Y	"Pcolce2"	360.554	0.530374	0.105386	5.03269	4.84e-07	6.5e-06	Y	1
Pde2a	"Pde2a"	74.8504	-0.230527	0.146066	-1.57823	0.114512	0.23652		"Pde2a"	81.1945	0.411075	0.153706	2.67442	0.00748588	0.035414	Y	"Pde2a"	91.5779	0.264042	0.146345	1.80424	0.0711932	0.175107		2
Pde4a	"Pde4a"	28.0299	0.206859	0.191499	1.08021	0.280048	0.447062		"Pde4a"	28.2867	0.59444	0.228845	2.59757	0.00938857	0.0424125	Y	"Pde4a"	42.3652	1.06626	0.211736	5.0358	4.76e-07	6.41e-06	Y	1
Pde8a	"Pde8a"	123.587	0.191835	0.1246	1.53961	0.123656	0.25028		"Pde8a"	146.938	0.980039	0.129786	7.55119	4.31e-14	1.4e-12	Y	"Pde8a"	144.394	0.55035	0.121326	4.53612	5.73e-06	6.12e-05	Y	1
Pde8b	"Pde8b"	14.8674	0.369791	0.207062	1.7859	0.0741155	0.173428		"Pde8b"	15.0018	0.713062	0.265389	2.68685	0.00721287	0.0345168	Y	"Pde8b"	18.7899	0.898407	0.262076	3.42804	0.000607966	0.00374752	Y	1
Pdgfa	"Pdgfa"	145.727	0.0759467	0.112218	0.676779	0.498546	0.654633		"Pdgfa"	144.31	0.465819	0.124095	3.75373	0.000174224	0.00146242	Y	"Pdgfa"	166.14	0.35498	0.115209	3.08119	0.00206178	0.0105494	Y	2
Pdgfc	"Pdgfc"	365.703	-0.691078	0.118067	-5.85328	4.82e-09	2.01e-07	Y	"Pdgfc"	439.459	0.319512	0.116194	2.74982	0.00596288	0.0297617	Y	"Pdgfc"	403.05	-0.454392	0.128497	-3.5362	0.000405925	0.00264686	Y	2
Pdgfra	"Pdgfra"	105.386	-0.293432	0.149137	-1.96753	0.0491218	0.127864		"Pdgfra"	162.899	1.11421	0.141483	7.87528	3.4e-15	1.2e-13	Y	"Pdgfra"	168.416	0.804193	0.169656	4.74013	2.14e-06	2.5e-05	Y	1
Pdgfrb	"Pdgfrb"	1103.58	0.292599	0.069953	4.1828	2.88e-05	0.000385291	Y	"Pdgfrb"	981.84	0.417915	0.0802839	5.20546	1.94e-07	2.97e-06	Y	"Pdgfrb"	1102.06	0.245424	0.0685155	3.58203	0.000340941	0.00226867	Y	2
Pdgfrl	"Pdgfrl"	70.4117	-0.339475	0.154583	-2.19607	0.0280868	0.0846613		"Pdgfrl"	111.147	1.08871	0.154744	7.03558	1.98e-12	5.56e-11	Y	"Pdgfrl"	98.5743	0.458974	0.155757	2.94672	0.00321164	0.0152329	Y	1
Pdia4	"Pdia4"	753.824	0.0665247	0.0829717	0.801775	0.422683	0.587918		"Pdia4"	692.476	0.28094	0.0923508	3.0421	0.00234932	0.0138321	Y	"Pdia4"	781.999	0.106534	0.113706	0.936922	0.348799	0.53635		2
Pdia6	"Pdia6"	949.93	0.181347	0.0878465	2.06436	0.0389835	0.107925		"Pdia6"	856.873	0.34598	0.0927974	3.72834	0.000192748	0.00159847	Y	"Pdia6"	984.144	0.217583	0.133484	1.63004	0.103094	0.230693		2
Pdk1	"Pdk1"	351.698	0.233484	0.0893317	2.61368	0.00895735	0.0357265	Y	"Pdk1"	322.624	0.435287	0.0998163	4.36088	1.3e-05	0.000139696	Y	"Pdk1"	335.098	0.052423	0.0899087	0.583069	0.559847	0.724836		2
Pdk4	"Pdk4"	110.677	-0.314043	0.146601	-2.14216	0.0321807	0.0936613		"Pdk4"	209.809	1.48181	0.127868	11.5886	4.71e-31	4.53e-29	Y	"Pdk4"	162.284	0.589123	0.145969	4.03593	5.44e-05	0.000454864	Y	1
Pdzd4	"Pdzd4"	42.2835	-0.0786537	0.173501	-0.453332	0.65031	0.776818		"Pdzd4"	46.0713	0.507711	0.189372	2.68102	0.00733986	0.0349494	Y	"Pdzd4"	44.834	0.0446351	0.195772	0.227995	0.81965	0.9011		2
Pebp1	"Pebp1"	736.704	0.265444	0.104676	2.53585	0.0112173	0.0423921	Y	"Pebp1"	647.817	0.365947	0.110926	3.29904	0.000970174	0.00656095	Y	"Pebp1"	743.671	0.236925	0.154514	1.53336	0.125188	0.266369		2
Peg10	"Peg10"	312.555	-0.762202	0.112193	-6.79365	1.09e-11	8.27e-10	Y	"Peg10"	413.202	0.505117	0.112675	4.48295	7.36e-06	8.47e-05	Y	"Peg10"	336.896	-0.590412	0.128196	-4.60555	4.11e-06	4.57e-05	Y	2
Peli2	"Peli2"	284.942	0.277901	0.0932707	2.97951	0.00288712	0.0150836	Y	"Peli2"	269.144	0.551102	0.103963	5.30092	1.15e-07	1.83e-06	Y	"Peli2"	334.687	0.626178	0.0955841	6.55107	5.71e-11	1.33e-09	Y	1
Pfdn5	"Pfdn5"	306.209	0.166344	0.108947	1.52684	0.126802	0.254856		"Pfdn5"	287.249	0.424993	0.116686	3.6422	0.000270317	0.00214715	Y	"Pfdn5"	317.908	0.203811	0.150485	1.35436	0.175623	0.338419		2
Pfkfb4	"Pfkfb4"	150.42	-0.117664	0.125472	-0.937772	0.348362	0.514927		"Pfkfb4"	162.054	0.501915	0.127807	3.92714	8.6e-05	0.000780073	Y	"Pfkfb4"	175.701	0.264852	0.140961	1.8789	0.0602577	0.15509		2
Pfkp	"Pfkp"	672.34	0.211099	0.0748708	2.81951	0.00480965	0.0223127	Y	"Pfkp"	577.307	0.250286	0.0860127	2.90988	0.00361569	0.0198751	Y	"Pfkp"	661.999	0.116012	0.081737	1.41933	0.155803	0.3114		2
Pgam1	"Pgam1"	1002.01	0.26503	0.0936561	2.82982	0.00465746	0.021752	Y	"Pgam1"	883.352	0.371757	0.0944146	3.9375	8.23e-05	0.000750451	Y	"Pgam1"	988.899	0.174266	0.16155	1.07871	0.280717	0.465848		2
Pgd	"Pgd"	873.436	0.482136	0.0920265	5.2391	1.61e-07	4.46e-06	Y	"Pgd"	731.655	0.468528	0.0951078	4.92629	8.38e-07	1.15e-05	Y	"Pgd"	893.109	0.493596	0.117599	4.19729	2.7e-05	0.000245487	Y	1
Pgf	"Pgf"	150.557	0.108187	0.125137	0.864549	0.387286	0.554362		"Pgf"	153.229	0.556998	0.139645	3.98868	6.64e-05	0.000620149	Y	"Pgf"	187.981	0.599561	0.13154	4.558	5.16e-06	5.57e-05	Y	1
Pgrmc1	"Pgrmc1"	670.162	0.0139054	0.0730759	0.190287	0.849084	0.911902		"Pgrmc1"	626.823	0.279075	0.0836446	3.33644	0.000848574	0.00586309	Y	"Pgrmc1"	728.502	0.17527	0.11454	1.53021	0.125966	0.267515		2
Phf23	"Phf23"	430.88	0.206213	0.0935134	2.20517	0.0274424	0.0833869		"Phf23"	383.494	0.338574	0.101499	3.33573	0.000850768	0.00587498	Y	"Phf23"	452.207	0.285866	0.10365	2.75798	0.00581592	0.0247612	Y	2
Phlda3	"Phlda3"	598.45	0.461279	0.0790815	5.83296	5.45e-09	2.23e-07	Y	"Phlda3"	500.01	0.426989	0.10334	4.13187	3.6e-05	0.00035761	Y	"Phlda3"	638.206	0.55896	0.118118	4.73221	2.22e-06	2.6e-05	Y	1
Phldb1	"Phldb1"	889.349	0.351323	0.108977	3.22382	0.00126491	0.00800882	Y	"Phldb1"	800.852	0.51217	0.114519	4.47236	7.74e-06	8.87e-05	Y	"Phldb1"	933.818	0.437212	0.12209	3.58105	0.000342219	0.00227607	Y	1
Phospho1	"Phospho1"	25.3997	0.422738	0.193225	2.1878	0.028684	0.0860519		"Phospho1"	28.4073	0.987951	0.234041	4.22127	2.43e-05	0.000249006	Y	"Phospho1"	33.5602	1.0525	0.222712	4.72581	2.29e-06	2.67e-05	Y	1
Pi15	"Pi15"	208.849	-0.283366	0.124978	-2.26733	0.0233702	0.0738066		"Pi15"	247.12	0.559412	0.161423	3.46551	0.000529236	0.00389727	Y	"Pi15"	201.557	-0.456518	0.134265	-3.40014	0.00067351	0.00409601	Y	2
Piezo2	"Piezo2"	365.981	0.0446272	0.0962273	0.463768	0.642814	0.77075		"Piezo2"	383.606	0.576345	0.105689	5.4532	4.95e-08	8.29e-07	Y	"Piezo2"	412.349	0.317093	0.119162	2.66103	0.0077902	0.0311448	Y	2
Pik3c2a	"Pik3c2a"	903.285	-0.237879	0.0760618	-3.12745	0.00176331	0.0103125	Y	"Pik3c2a"	916.999	0.267524	0.0876189	3.05327	0.00226361	0.0134164	Y	"Pik3c2a"	1042.1	0.114071	0.0862181	1.32306	0.185816	0.35141		2
Pik3ip1	"Pik3ip1"	88.6716	0.439881	0.13447	3.27123	0.00107081	0.00708789	Y	"Pik3ip1"	93.5331	0.935852	0.154558	6.05501	1.4e-09	2.91e-08	Y	"Pik3ip1"	116.58	1.0201	0.135684	7.51823	5.55e-14	1.77e-12	Y	1
Pik3r1	"Pik3r1"	820.088	-0.103185	0.0708857	-1.45565	0.145488	0.28029		"Pik3r1"	778.001	0.209084	0.080407	2.60032	0.00931373	0.0421817	Y	"Pik3r1"	868.201	0.00736176	0.0842991	0.0873291	0.93041	0.961421		2
Pik3r3	"Pik3r3"	320.43	-0.503547	0.0920785	-5.46867	4.53e-08	1.45e-06	Y	"Pik3r3"	392.748	0.523117	0.0948249	5.51667	3.45e-08	5.92e-07	Y	"Pik3r3"	402.275	0.117504	0.0926758	1.2679	0.204833	0.375554		2
Pim1	"Pim1"	148.504	0.150691	0.120961	1.24578	0.212843	0.368463		"Pim1"	172.425	0.883136	0.126361	6.98901	2.77e-12	7.58e-11	Y	"Pim1"	171.01	0.464216	0.124875	3.71745	0.000201244	0.00143651	Y	2
Pink1	"Pink1"	303.907	0.333965	0.117255	2.84819	0.00439692	0.0208487	Y	"Pink1"	291.264	0.641277	0.120717	5.31225	1.08e-07	1.73e-06	Y	"Pink1"	336.656	0.549172	0.125667	4.37007	1.24e-05	0.000122599	Y	1
Pitpna	"Pitpna"	640.79	-0.0431267	0.0708335	-0.608846	0.542627	0.691503		"Pitpna"	611.712	0.277281	0.078642	3.52586	0.000422109	0.00317617	Y	"Pitpna"	688.074	0.0935844	0.0743469	1.25875	0.20812	0.379337		2
Pkd2	"Pkd2"	459.32	0.0697346	0.084479	0.825467	0.409107	0.574806		"Pkd2"	427.389	0.317089	0.0931849	3.40279	0.000667006	0.00477042	Y	"Pkd2"	533.985	0.415032	0.0972007	4.26985	1.96e-05	0.000184783	Y	2
Pkm	"Pkm"	2339.1	0.267173	0.125198	2.13401	0.0328422	0.0951407		"Pkm"	2205.04	0.534977	0.129523	4.13036	3.62e-05	0.000359682	Y	"Pkm"	2410.43	0.265532	0.245705	1.08069	0.279834	0.46489		2
Pkp1	"Pkp1"	591.639	-0.197118	0.0766316	-2.57229	0.0101029	0.0392476	Y	"Pkp1"	649.973	0.494324	0.0817445	6.04718	1.47e-09	3.04e-08	Y	"Pkp1"	693.713	0.191882	0.0776707	2.47046	0.013494	0.0484127	Y	2
Pkp2	"Pkp2"	98.2504	-0.46172	0.135653	-3.40369	0.000664819	0.00487341	Y	"Pkp2"	126.468	0.635587	0.129009	4.9267	8.36e-07	1.15e-05	Y	"Pkp2"	117.683	-0.0113473	0.13078	-0.0867658	0.930858	0.96152		2
Pla2g4a	"Pla2g4a"	117.762	-0.228853	0.130411	-1.75486	0.0792839	0.181729		"Pla2g4a"	134.39	0.527293	0.134258	3.92747	8.58e-05	0.00077956	Y	"Pla2g4a"	146.229	0.311703	0.135874	2.29406	0.0217872	0.0710155		2
Pla2r1	"Pla2r1"	90.9858	-0.11295	0.132755	-0.850818	0.394871	0.561681		"Pla2r1"	93.9249	0.386788	0.148133	2.61108	0.00902556	0.0411807	Y	"Pla2r1"	115.871	0.475907	0.134103	3.54881	0.000386975	0.00254152	Y	2
Plat	"Plat"	456.285	-0.063235	0.0875241	-0.722487	0.469995	0.629616		"Plat"	507.659	0.628459	0.0930324	6.75528	1.43e-11	3.57e-10	Y	"Plat"	542.154	0.336192	0.0975396	3.44672	0.000567435	0.00352798	Y	2
Plaur	"Plaur"	185.187	0.313631	0.116763	2.68605	0.00723016	0.030438	Y	"Plaur"	165.21	0.450452	0.129261	3.48482	0.000492462	0.00365027	Y	"Plaur"	198.182	0.431701	0.131406	3.28523	0.00101898	0.00583783	Y	1
Plcb1	"Plcb1"	32.3118	0.437249	0.183267	2.38586	0.0170392	0.0583059		"Plcb1"	41.0176	1.27047	0.203277	6.24995	4.11e-10	9.09e-09	Y	"Plcb1"	51.8968	1.4362	0.192021	7.47937	7.47e-14	2.37e-12	Y	3
Plcd1	"Plcd1"	189.508	0.251554	0.101125	2.48755	0.0128626	0.0473352	Y	"Plcd1"	172.703	0.438253	0.117225	3.73857	0.000185066	0.00154094	Y	"Plcd1"	231.296	0.703835	0.104791	6.71658	1.86e-11	4.54e-10	Y	1
Plcd3	"Plcd3"	279.891	0.179022	0.110606	1.61857	0.105541	0.223145		"Plcd3"	279.486	0.581782	0.118116	4.92551	8.41e-07	1.15e-05	Y	"Plcd3"	320.215	0.47049	0.116196	4.0491	5.14e-05	0.000433745	Y	1
Plec	"Plec"	10911.6	0.328072	0.0941707	3.4838	0.000494351	0.00384566	Y	"Plec"	9086.32	0.289868	0.103774	2.79327	0.00521782	0.0267634	Y	"Plec"	10584.1	0.20716	0.11059	1.87322	0.0610376	0.156434		2
Plek	"Plek"	3.8923	0.36166	0.185209	1.95271	0.0508538			"Plek"	5.83123	1.12031	0.294987	3.79781	0.000145981	0.00124984	Y	"Plek"	4.94184	0.894452	0.321407	2.78292	0.00538719	0.02327	Y	1
Plekha5	"Plekha5"	276.362	-0.306381	0.0936162	-3.27274	0.00106512	0.00706208	Y	"Plekha5"	304.004	0.406792	0.0982951	4.13848	3.5e-05	0.000350547	Y	"Plekha5"	340.533	0.237625	0.0982479	2.41862	0.0155795	0.0541313		2
Plekhf1	"Plekhf1"	145.689	-0.00905159	0.131008	-0.0690916	0.944917	0.967294		"Plekhf1"	147.602	0.438651	0.149357	2.93693	0.00331477	0.0185326	Y	"Plekhf1"	158.411	0.148882	0.14478	1.02833	0.303793	0.490339		2
Plekhg4	"Plekhg4"	24.0844	-0.197622	0.199368	-0.99124	0.321569	0.488501		"Plekhg4"	50.9399	1.55372	0.21091	7.36677	1.75e-13	5.39e-12	Y	"Plekhg4"	41.8124	0.925865	0.214651	4.31335	1.61e-05	0.000154579	Y	1
Plekho1	"Plekho1"	376.145	0.319958	0.123114	2.59888	0.00935281	0.03688	Y	"Plekho1"	326.43	0.395677	0.129828	3.0477	0.00230603	0.0136223	Y	"Plekho1"	404.876	0.453451	0.15694	2.88932	0.00386076	0.0176195	Y	1
Plin3	"Plin3"	750.751	0.317599	0.0832839	3.81346	0.000137037	0.00138498	Y	"Plin3"	626.506	0.286736	0.0875397	3.2755	0.00105475	0.0070675	Y	"Plin3"	760.628	0.300161	0.109867	2.73203	0.00629456	0.0263225	Y	2
Plin4	"Plin4"	344.209	0.580702	0.11314	5.13258	2.86e-07	7.4e-06	Y	"Plin4"	389.693	1.21259	0.117917	10.2835	8.37e-25	5.65e-23	Y	"Plin4"	532.632	1.45951	0.124527	11.7204	1e-31	9.98e-30	Y	3
Plod1	"Plod1"	435.813	0.297865	0.0913384	3.26111	0.00110976	0.0072844	Y	"Plod1"	399.069	0.49286	0.0988429	4.98629	6.15e-07	8.72e-06	Y	"Plod1"	475.526	0.468769	0.0972976	4.81789	1.45e-06	1.77e-05	Y	1
Plod3	"Plod3"	619.237	0.271057	0.0846869	3.20069	0.00137098	0.00850698	Y	"Plod3"	520.29	0.25688	0.0908449	2.82768	0.00468873	0.0245255	Y	"Plod3"	616.146	0.207791	0.0977033	2.12676	0.0334403	0.0992728		2
Plp2	"Plp2"	498.341	0.307163	0.0978534	3.13901	0.00169519	0.0100033	Y	"Plp2"	435.539	0.390747	0.106488	3.6694	0.000243124	0.0019549	Y	"Plp2"	510.375	0.306045	0.158915	1.92584	0.0541242	0.143305		2
Pltp	"Pltp"	182.171	0.0357595	0.115674	0.309141	0.757214	0.852896		"Pltp"	176.461	0.37566	0.127042	2.95697	0.00310679	0.0175355	Y	"Pltp"	202.63	0.25829	0.12367	2.08854	0.0367487	0.10683		2
Plxna4	"Plxna4"	24.5241	-1.32488	0.200339	-6.61319	3.76e-11	2.58e-09	Y	"Plxna4"	337.855	3.99162	0.14215	28.0804	1.7e-173	7.05e-170	Y	"Plxna4"	87.4368	1.57294	0.187891	8.37155	5.69e-17	2.36e-15	Y	3
Plxnd1	"Plxnd1"	564.419	0.173249	0.0900514	1.92389	0.0543687	0.137577		"Plxnd1"	546.582	0.505174	0.105645	4.78182	1.74e-06	2.26e-05	Y	"Plxnd1"	619.351	0.370074	0.105116	3.52062	0.000430536	0.00277811	Y	2
Pmp22	"Pmp22"	563.157	0.265114	0.0747962	3.54449	0.000393379	0.00321736	Y	"Pmp22"	527.678	0.519148	0.0833229	6.23056	4.65e-10	1.02e-08	Y	"Pmp22"	682.933	0.678208	0.0956424	7.09108	1.33e-12	3.68e-11	Y	1
Pnp	"Pnp"	255.904	0.191743	0.0938031	2.0441	0.0409438	0.112194		"Pnp"	239.915	0.452082	0.102105	4.42762	9.53e-06	0.000107023	Y	"Pnp"	274.4	0.30814	0.1148	2.68414	0.00727175	0.0295396	Y	2
Podnl1	"Podnl1"	128.038	0.165944	0.150094	1.1056	0.268898	0.43473		"Podnl1"	159.591	1.02188	0.151623	6.73959	1.59e-11	3.95e-10	Y	"Podnl1"	198.384	1.08584	0.164794	6.58911	4.42e-11	1.04e-09	Y	1
Podxl2	"Podxl2"	30.7299	0.0357496	0.194874	0.18345	0.854445	0.915818		"Podxl2"	36.3671	0.743767	0.221272	3.36133	0.000775685	0.00542178	Y	"Podxl2"	42.8859	0.739909	0.213885	3.45938	0.000541428	0.00339413	Y	1
Pofut2	"Pofut2"	595.372	0.0323196	0.0802492	0.40274	0.687139	0.803039		"Pofut2"	557.265	0.297028	0.0875275	3.39354	0.000689944	0.00490903	Y	"Pofut2"	627.216	0.11535	0.0986817	1.16891	0.24244	0.422852		2
Pold4	"Pold4"	270.888	0.208133	0.117051	1.77814	0.0753803	0.175367		"Pold4"	269.279	0.603235	0.119491	5.04838	4.46e-07	6.49e-06	Y	"Pold4"	296.917	0.380989	0.158356	2.40591	0.0161323	0.0557679		2
Poldip3	"Poldip3"	779.388	0.117871	0.0698174	1.68828	0.0913573	0.20191		"Poldip3"	685.496	0.216646	0.0770699	2.81103	0.00493824	0.0255616	Y	"Poldip3"	808.384	0.157403	0.0757786	2.07715	0.0377881	0.10914		2
Postn	"Postn"	112.718	-1.94714	0.144705	-13.456	2.84e-41	3.05e-38	Y	"Postn"	260.647	1.1568	0.116689	9.91359	3.63e-23	2.28e-21	Y	"Postn"	152.201	-0.720959	0.153476	-4.69753	2.63e-06	3.03e-05	Y	2
Ppap2b	"Ppap2b"	178.264	0.587476	0.116669	5.03541	4.77e-07	1.17e-05	Y	"Ppap2b"	222.081	1.41746	0.119038	11.9076	1.08e-32	1.16e-30	Y	"Ppap2b"	285.461	1.55195	0.107188	14.4788	1.65e-47	3.36e-45	Y	3
Pparg	"Pparg"	77.8593	0.0477596	0.144779	0.329879	0.741492	0.842666		"Pparg"	86.9278	0.714017	0.154517	4.62095	3.82e-06	4.62e-05	Y	"Pparg"	118.864	0.996032	0.132287	7.52935	5.1e-14	1.64e-12	Y	1
Ppia	"Ppia"	749.234	0.0846505	0.140036	0.604489	0.545518	0.693623		"Ppia"	724.803	0.417916	0.14278	2.92698	0.0034227	0.0190247	Y	"Ppia"	769.186	0.0885208	0.264201	0.335051	0.737587	0.848994		2
Ppib	"Ppib"	197.109	0.205289	0.121782	1.68571	0.0918525	0.202564		"Ppib"	183.487	0.450427	0.124315	3.62329	0.000290882	0.00228801	Y	"Ppib"	202.989	0.222876	0.162196	1.37411	0.169407	0.329818		2
Ppic	"Ppic"	424.868	-0.075295	0.0815458	-0.923347	0.355827	0.522083		"Ppic"	435.314	0.424915	0.0905324	4.69351	2.69e-06	3.36e-05	Y	"Ppic"	472.47	0.151066	0.110248	1.37024	0.170611	0.331418		2
Ppm1m	"Ppm1m"	147.078	0.402528	0.134191	2.99966	0.00270278	0.0143621	Y	"Ppm1m"	133.672	0.58333	0.144635	4.03311	5.5e-05	0.000525205	Y	"Ppm1m"	170.886	0.720286	0.14253	5.05356	4.34e-07	5.88e-06	Y	1
Ppp1ca	"Ppp1ca"	923.628	0.242262	0.112596	2.15161	0.0314284	0.0922563		"Ppp1ca"	820.852	0.373468	0.10856	3.44019	0.000581312	0.00421333	Y	"Ppp1ca"	934.281	0.218778	0.172433	1.26877	0.204523	0.375088		2
Ppp2r1b	"Ppp2r1b"	271.98	0.13463	0.0964337	1.39609	0.162688	0.305837		"Ppp2r1b"	244.944	0.292957	0.10838	2.70305	0.00687067	0.0332636	Y	"Ppp2r1b"	286.622	0.230847	0.104306	2.21318	0.0268854	0.0838462		2
Pqlc1	"Pqlc1"	57.253	0.162958	0.155745	1.04632	0.295415	0.462829		"Pqlc1"	57.9734	0.582738	0.187548	3.10715	0.00188903	0.0114868	Y	"Pqlc1"	72.6817	0.676426	0.155817	4.34116	1.42e-05	0.000137805	Y	1
Pqlc3	"Pqlc3"	287.531	0.267322	0.0913216	2.92726	0.00341968	0.017277	Y	"Pqlc3"	269.29	0.524912	0.0989019	5.3074	1.11e-07	1.77e-06	Y	"Pqlc3"	360.669	0.768005	0.088143	8.71317	2.95e-18	1.33e-16	Y	1
Praf2	"Praf2"	414.242	0.125835	0.10325	1.21875	0.222941	0.380444		"Praf2"	412.906	0.535976	0.107993	4.96307	6.94e-07	9.75e-06	Y	"Praf2"	434.106	0.191931	0.132689	1.44648	0.148044	0.300381		2
Prdx1	"Prdx1"	762.062	0.0261171	0.122115	0.213873	0.830646	0.900489		"Prdx1"	738.404	0.36884	0.128348	2.87375	0.00405635	0.021881	Y	"Prdx1"	793.412	0.0743531	0.186619	0.398422	0.690319	0.817417		2
Prdx2	"Prdx2"	685.098	0.135987	0.114094	1.19189	0.233306	0.393859		"Prdx2"	647.202	0.414698	0.116923	3.54676	0.000390003	0.00297075	Y	"Prdx2"	718.311	0.197023	0.185193	1.06388	0.287383	0.473238		2
Prdx4	"Prdx4"	335.958	0.21754	0.089617	2.42745	0.0152056	0.0534328		"Prdx4"	302.347	0.370167	0.104634	3.53774	0.00040356	0.00306257	Y	"Prdx4"	376.947	0.441353	0.135653	3.25353	0.00113979	0.00640623	Y	2
Prdx5	"Prdx5"	400.869	0.269947	0.107073	2.52116	0.0116968	0.0438241	Y	"Prdx5"	365.339	0.455289	0.116055	3.92304	8.74e-05	0.000790573	Y	"Prdx5"	429.54	0.373449	0.17593	2.12272	0.0337774	0.0999921		1
Prelid1	"Prelid1"	738.248	0.29112	0.0974501	2.98738	0.00281383	0.0147529	Y	"Prelid1"	638.451	0.348294	0.104702	3.32651	0.000879397	0.00603577	Y	"Prelid1"	730.637	0.208362	0.157208	1.32539	0.185042	0.350561		2
Prelp	"Prelp"	22.8661	-0.323197	0.201751	-1.60196	0.109164	0.228432		"Prelp"	293.162	4.2267	0.16271	25.9769	9.02e-149	2.24e-145	Y	"Prelp"	188.898	3.33227	0.184103	18.1	3.19e-73	1.4e-70	Y	3
Prex2	"Prex2"	16.0418	-0.224624	0.204461	-1.09861	0.271938	0.438504		"Prex2"	21.7686	0.696942	0.244763	2.84741	0.00440765	0.0233303	Y	"Prex2"	20.7306	0.288633	0.238944	1.20795	0.227066	0.404414		2
Prg4	"Prg4"	11.9945	-0.336655	0.209307	-1.60842	0.107742	0.226581		"Prg4"	144.099	3.93383	0.187258	21.0076	5.59e-98	4.63e-95	Y	"Prg4"	36.4372	1.47819	0.266837	5.53967	3.03e-08	5.02e-07	Y	3
Prkag1	"Prkag1"	431.554	0.31989	0.0826399	3.87089	0.000108438	0.00115712	Y	"Prkag1"	360.084	0.288451	0.092576	3.11583	0.00183428	0.0112397	Y	"Prkag1"	459.241	0.420169	0.106448	3.94717	7.91e-05	0.000630847	Y	1
Prkar1b	"Prkar1b"	3.07722	-0.103443	0.162998	-0.634628	0.525671			"Prkar1b"	7.49903	1.03631	0.294631	3.51732	0.000435935	0.0032703	Y	"Prkar1b"	6.19688	0.690282	0.32011	2.15639	0.0310529	0.0939022		1
Prkca	"Prkca"	359.681	-0.317161	0.0977645	-3.24413	0.00117809	0.00761018	Y	"Prkca"	426.456	0.570189	0.104585	5.45194	4.98e-08	8.34e-07	Y	"Prkca"	474.854	0.392931	0.104196	3.77106	0.000162558	0.00119539	Y	2
Prkcdbp	"Prkcdbp"	480.681	0.318066	0.1122	2.83482	0.00458509	0.0215076	Y	"Prkcdbp"	431.439	0.470442	0.119331	3.94233	8.07e-05	0.000738173	Y	"Prkcdbp"	512.962	0.425738	0.155383	2.73992	0.00614534	0.0258411	Y	1
Prkg2	"Prkg2"	1191.11	0.161152	0.0837451	1.92431	0.0543152	0.137501		"Prkg2"	1170.48	0.536007	0.0900639	5.95141	2.66e-09	5.32e-08	Y	"Prkg2"	1403.34	0.515693	0.122959	4.19401	2.74e-05	0.000248739	Y	1
Prnp	"Prnp"	820.498	0.0953773	0.0687872	1.38656	0.165577	0.309788		"Prnp"	799.525	0.455693	0.0768302	5.93116	3.01e-09	5.98e-08	Y	"Prnp"	908.932	0.303605	0.103139	2.94365	0.00324362	0.0153579	Y	2
Procr	"Procr"	47.6549	0.484206	0.181803	2.66336	0.00773651	0.0318872	Y	"Procr"	45.1921	0.762792	0.209774	3.63626	0.00027663	0.00218473	Y	"Procr"	47.8589	0.530248	0.214323	2.47406	0.0133587	0.0480173	Y	1
Pros1	"Pros1"	186.719	-0.136166	0.105227	-1.29403	0.195657	0.348129		"Pros1"	204.374	0.525229	0.119614	4.39102	1.13e-05	0.000124386	Y	"Pros1"	231.462	0.388773	0.100524	3.86748	0.000109968	0.000849419	Y	2
Prr13	"Prr13"	472.995	0.421201	0.089182	4.72294	2.32e-06	4.6e-05	Y	"Prr13"	426.069	0.576145	0.0964909	5.97098	2.36e-09	4.74e-08	Y	"Prr13"	483.149	0.421447	0.127294	3.31082	0.000930222	0.00539734	Y	1
Prr5l	"Prr5l"	18.7827	0.168357	0.201878	0.833954	0.404307	0.570428		"Prr5l"	21.9274	0.826289	0.239603	3.44858	0.000563541	0.00410481	Y	"Prr5l"	24.5124	0.763503	0.243707	3.13287	0.00173106	0.00913475	Y	1
Prr9	"Prr9"	4.81003	-0.00938553	0.194093	-0.0483559	0.961433			"Prr9"	20.2938	2.18423	0.267493	8.16557	3.2e-16	1.23e-14	Y	"Prr9"	16.4051	1.70536	0.2913	5.8543	4.79e-09	8.85e-08	Y	3
Prrg1	"Prrg1"	39.7605	-0.00701546	0.178696	-0.0392592	0.968684	0.981575		"Prrg1"	45.9493	0.672024	0.215988	3.1114	0.00186203	0.0113568	Y	"Prrg1"	54.3982	0.643986	0.195465	3.29463	0.000985516	0.00567712	Y	1
Prrx1	"Prrx1"	1192.66	-0.0868851	0.11247	-0.77252	0.439806	0.603066		"Prrx1"	1381.26	0.683636	0.125548	5.44522	5.17e-08	8.64e-07	Y	"Prrx1"	1483.26	0.424713	0.130836	3.24614	0.00116979	0.00655863	Y	2
Prrx2	"Prrx2"	145.5	0.269729	0.126469	2.13277	0.0329432	0.0953654		"Prrx2"	263.187	1.80896	0.129057	14.0167	1.23e-44	1.84e-42	Y	"Prrx2"	282.802	1.58816	0.151916	10.4542	1.4e-25	9.96e-24	Y	3
Prss46	"Prss46"	0.298199	-0.024123	0.0698014	-0.345595	0.729647			"Prss46"	6.81061	1.8199	0.295056	6.16798	6.92e-10	1.48e-08	Y	"Prss46"	0.370074	-0.00644764	0.187281	-0.0344276	0.972536			1
Psap	"Psap"	2324.68	0.208968	0.105881	1.97362	0.0484252	0.126525		"Psap"	2250.98	0.54162	0.11073	4.89137	1e-06	1.35e-05	Y	"Psap"	2415.77	0.251008	0.172827	1.45237	0.1464	0.298066		2
Psma4	"Psma4"	399.997	0.0588876	0.0955867	0.616065	0.537851	0.687833		"Psma4"	368.925	0.285924	0.101081	2.82866	0.00467428	0.0244602	Y	"Psma4"	428.843	0.180446	0.137457	1.31274	0.189269	0.355622		2
Psma7	"Psma7"	406.582	0.235875	0.103296	2.28349	0.0224017	0.0716297		"Psma7"	355.081	0.320049	0.109409	2.92526	0.00344171	0.0190962	Y	"Psma7"	405.266	0.171066	0.151153	1.13174	0.257743	0.44053		2
Psmd2	"Psmd2"	1487.91	0.206288	0.0726682	2.83876	0.00452887	0.0212947	Y	"Psmd2"	1258.32	0.205354	0.0789524	2.60099	0.00929551	0.0421453	Y	"Psmd2"	1487.98	0.150815	0.10969	1.37492	0.169156	0.329569		2
Pstpip1	"Pstpip1"	4.09956	-0.0261821	0.188821	-0.138661	0.889718			"Pstpip1"	7.21273	0.892115	0.293677	3.03774	0.00238363	0.0140075	Y	"Pstpip1"	6.06209	0.549281	0.319335	1.72008	0.0854178	0.201206		1
Ptbp1	"Ptbp1"	1131.27	0.303457	0.0715446	4.24151	2.22e-05	0.000308664	Y	"Ptbp1"	927.282	0.222814	0.0808638	2.75543	0.00586159	0.0293965	Y	"Ptbp1"	1133.29	0.256713	0.0941975	2.72527	0.00642494	0.0267856	Y	2
Ptgfrn	"Ptgfrn"	1938.24	0.236166	0.066867	3.53188	0.000412622	0.00334003	Y	"Ptgfrn"	1669.38	0.281256	0.0693799	4.05385	5.04e-05	0.00048428	Y	"Ptgfrn"	1864.89	0.0806278	0.0684702	1.17756	0.238972	0.418436		2
Ptgr1	"Ptgr1"	307.352	0.25206	0.113009	2.23044	0.025718	0.0795729		"Ptgr1"	272.623	0.374978	0.123966	3.02483	0.00248771	0.0145571	Y	"Ptgr1"	339.994	0.454292	0.130899	3.47055	0.000519394	0.00327357	Y	2
Ptgs1	"Ptgs1"	1651.34	0.33231	0.0876195	3.79266	0.000149045	0.00148566	Y	"Ptgs1"	1572.92	0.623115	0.0855892	7.2803	3.33e-13	9.95e-12	Y	"Ptgs1"	1878.6	0.582942	0.14545	4.00784	6.13e-05	0.000505367	Y	1
Ptgs2	"Ptgs2"	404.638	0.494469	0.106036	4.66322	3.11e-06	5.89e-05	Y	"Ptgs2"	500.766	1.31251	0.111207	11.8024	3.79e-32	3.89e-30	Y	"Ptgs2"	559.873	1.16368	0.12344	9.42708	4.22e-21	2.21e-19	Y	3
Ptgs2os	"Ptgs2os"	1.89049	-0.0507258	0.147873	-0.343036	0.731571			"Ptgs2os"	4.26366	0.759654	0.291641	2.60476	0.00919394	0.0418069	Y	"Ptgs2os"	3.60695	0.554932	0.320866	1.72948	0.0837229	0.198		1
Ptma	"Ptma"	1373.43	0.201587	0.119515	1.6867	0.0916605	0.202315		"Ptma"	1305.77	0.492467	0.122174	4.03087	5.56e-05	0.000528593	Y	"Ptma"	1447.01	0.252015	0.245099	1.02822	0.303848	0.490339		2
Ptms	"Ptms"	734.933	0.435313	0.110604	3.9358	8.29e-05	0.000931148	Y	"Ptms"	668.309	0.613245	0.120558	5.08674	3.64e-07	5.37e-06	Y	"Ptms"	778.526	0.508656	0.185989	2.73487	0.0062405	0.0261445	Y	1
Ptpn13	"Ptpn13"	253.855	0.281091	0.0963027	2.91883	0.0035135	0.0176003	Y	"Ptpn13"	253.322	0.682686	0.105317	6.48219	9.04e-11	2.1e-09	Y	"Ptpn13"	306.544	0.711581	0.101316	7.02335	2.17e-12	5.85e-11	Y	1
Ptpn22	"Ptpn22"	57.0162	0.439099	0.159436	2.75407	0.00588595	0.0260791	Y	"Ptpn22"	72.0263	1.28281	0.167102	7.67677	1.63e-14	5.45e-13	Y	"Ptpn22"	89.4137	1.38971	0.152243	9.12822	6.96e-20	3.4e-18	Y	3
Ptprf	"Ptprf"	198.961	0.845665	0.111572	7.57956	3.47e-14	3.93e-12	Y	"Ptprf"	379.153	2.38335	0.102446	23.2645	1.01e-119	1.26e-116	Y	"Ptprf"	373.627	2.04617	0.11463	17.8503	2.88e-71	1.01e-68	Y	3
Ptprk	"Ptprk"	726.83	0.100737	0.0690546	1.4588	0.14462	0.27898		"Ptprk"	679.864	0.35658	0.0774213	4.60571	4.11e-06	4.94e-05	Y	"Ptprk"	732.857	0.073801	0.0748258	0.986304	0.323984	0.511808		2
Ptprm	"Ptprm"	190.642	0.436248	0.107239	4.06798	4.74e-05	0.000583607	Y	"Ptprm"	195.453	0.870094	0.121763	7.14578	8.95e-13	2.57e-11	Y	"Ptprm"	239.401	0.934858	0.116147	8.0489	8.35e-16	3.22e-14	Y	1
Ptprn	"Ptprn"	37.8389	0.290889	0.177928	1.63487	0.102076	0.218045		"Ptprn"	47.3899	1.07971	0.200532	5.38425	7.27e-08	1.19e-06	Y	"Ptprn"	49.0415	0.857805	0.192677	4.45203	8.51e-06	8.69e-05	Y	1
Ptrf	"Ptrf"	2042.56	0.180709	0.0736567	2.45339	0.0141517	0.0507193		"Ptrf"	1829.53	0.324426	0.0874672	3.70912	0.000207981	0.00170951	Y	"Ptrf"	2139.13	0.244528	0.12579	1.94394	0.0519024	0.138933		2
Pvrl3	"Pvrl3"	281.49	-0.0709371	0.0905089	-0.783758	0.433182	0.597455		"Pvrl3"	277.279	0.327907	0.104125	3.14916	0.0016374	0.0102476	Y	"Pvrl3"	304.63	0.0842141	0.0901284	0.934379	0.350108	0.53755		2
Pwwp2b	"Pwwp2b"	96.9287	0.301966	0.130443	2.31493	0.020617	0.0671974		"Pwwp2b"	100.239	0.773447	0.14461	5.34851	8.87e-08	1.44e-06	Y	"Pwwp2b"	112.08	0.612599	0.134413	4.55758	5.17e-06	5.58e-05	Y	1
Pxdc1	"Pxdc1"	368.482	0.246379	0.0959341	2.56821	0.0102224	0.0395207	Y	"Pxdc1"	375.788	0.693868	0.106188	6.53435	6.39e-11	1.5e-09	Y	"Pxdc1"	424.468	0.540667	0.108331	4.99088	6.01e-07	7.91e-06	Y	1
Pxk	"Pxk"	141.442	-0.120861	0.116827	-1.03453	0.300889	0.467861		"Pxk"	148.841	0.433505	0.120395	3.60068	0.000317388	0.0024767	Y	"Pxk"	168.848	0.292444	0.123438	2.36916	0.0178284	0.0604517		2
Pxylp1	"Pxylp1"	153.454	0.514899	0.111968	4.59862	4.25e-06	7.57e-05	Y	"Pxylp1"	220.068	1.61417	0.112729	14.319	1.67e-46	2.72e-44	Y	"Pxylp1"	268.375	1.64725	0.1055	15.6137	5.87e-55	1.51e-52	Y	3
Qpct	"Qpct"	43.4995	0.364654	0.17664	2.06439	0.0389803	0.107925		"Qpct"	45.3619	0.809981	0.22043	3.67455	0.000238269	0.00192584	Y	"Qpct"	47.6514	0.582489	0.195635	2.97743	0.0029068	0.0140062	Y	1
Qsox1	"Qsox1"	589.395	0.229835	0.0775609	2.96329	0.00304372	0.0157622	Y	"Qsox1"	516.661	0.320801	0.0914385	3.50838	0.000450846	0.00336979	Y	"Qsox1"	618.012	0.305616	0.0907634	3.36718	0.000759415	0.00454549	Y	2
Rab27b	"Rab27b"	273.145	-0.426978	0.0966283	-4.41877	9.93e-06	0.000156205	Y	"Rab27b"	429.047	1.11238	0.0974266	11.4176	3.41e-30	3.19e-28	Y	"Rab27b"	388.843	0.483848	0.0922483	5.24507	1.56e-07	2.29e-06	Y	1
Rab31	"Rab31"	1344.58	-0.0588162	0.0686972	-0.856167	0.391905	0.559215		"Rab31"	1272.98	0.245366	0.0748217	3.27934	0.00104051	0.00697959	Y	"Rab31"	1419.1	0.0334797	0.104251	0.321146	0.7481	0.855662		2
Rab34	"Rab34"	462.728	0.235539	0.0854992	2.75487	0.00587161	0.0260318	Y	"Rab34"	403.835	0.31626	0.094626	3.34221	0.000831141	0.00575866	Y	"Rab34"	502.267	0.392262	0.100478	3.90396	9.46e-05	0.00074187	Y	1
Rab3b	"Rab3b"	7.82295	0.024111	0.207612	0.116135	0.907546	0.946319		"Rab3b"	14.8755	1.28372	0.267981	4.79034	1.66e-06	2.17e-05	Y	"Rab3b"	21.1077	1.66615	0.260843	6.38757	1.69e-10	3.76e-09	Y	3
Rab3d	"Rab3d"	153.477	0.0890777	0.117697	0.756838	0.449147	0.610554		"Rab3d"	152.386	0.488187	0.131825	3.70329	0.000212819	0.00174281	Y	"Rab3d"	186.646	0.540456	0.111451	4.84927	1.24e-06	1.54e-05	Y	1
Rab43	"Rab43"	471.247	0.108159	0.0932663	1.15968	0.246177	0.408831		"Rab43"	439.557	0.360426	0.0984488	3.66105	0.000251182	0.00201449	Y	"Rab43"	529.7	0.358745	0.0979938	3.6609	0.000251332	0.00174652	Y	2
Radil	"Radil"	44.7535	0.17625	0.167539	1.052	0.292801	0.460076		"Radil"	51.443	0.819386	0.185848	4.4089	1.04e-05	0.000115757	Y	"Radil"	46.2613	0.248345	0.194254	1.27846	0.201088	0.37028		2
Raf1	"Raf1"	593.07	0.0662577	0.0698396	0.948712	0.342767	0.509424		"Raf1"	533.404	0.226691	0.0837929	2.70537	0.00682275	0.0330656	Y	"Raf1"	629.593	0.170644	0.0761673	2.24039	0.0250657	0.0795907		2
Rai14	"Rai14"	1326.58	-0.117485	0.0689713	-1.70339	0.0884942	0.19711		"Rai14"	1451.02	0.552591	0.0786735	7.02385	2.16e-12	6e-11	Y	"Rai14"	1535.8	0.230248	0.0835703	2.75514	0.00586677	0.0249238	Y	2
Rap1gap	"Rap1gap"	10.2923	0.335599	0.209445	1.60232	0.109084	0.228345		"Rap1gap"	11.5968	0.910321	0.276702	3.2899	0.00100224	0.00674474	Y	"Rap1gap"	12.6778	0.862756	0.278685	3.09581	0.00196274	0.0101475	Y	1
Rap2a	"Rap2a"	374.039	0.286698	0.0812281	3.52954	0.000416278	0.00335811	Y	"Rap2a"	325.359	0.359141	0.0944798	3.80125	0.000143969	0.00123688	Y	"Rap2a"	393.47	0.375618	0.0841356	4.46443	8.03e-06	8.24e-05	Y	1
Rarg	"Rarg"	722.838	0.338513	0.075429	4.48783	7.2e-06	0.000118766	Y	"Rarg"	644.528	0.470058	0.0838029	5.60909	2.03e-08	3.59e-07	Y	"Rarg"	750.606	0.38975	0.0762344	5.11252	3.18e-07	4.42e-06	Y	1
Rasl11a	"Rasl11a"	6.40961	-0.0444313	0.200464	-0.221642	0.824593			"Rasl11a"	34.0798	2.61719	0.239483	10.9285	8.42e-28	7.12e-26	Y	"Rasl11a"	48.8106	3.02541	0.232389	13.0187	9.57e-39	1.32e-36	Y	3
Rassf2	"Rassf2"	37.0991	-0.927482	0.184346	-5.0312	4.87e-07	1.19e-05	Y	"Rassf2"	74.0176	1.10966	0.169687	6.53943	6.18e-11	1.46e-09	Y	"Rassf2"	54.3027	0.0358699	0.197407	0.181705	0.855814	0.921184		1
Rcan2	"Rcan2"	248.564	-0.557042	0.102947	-5.41093	6.27e-08	1.93e-06	Y	"Rcan2"	285.881	0.315862	0.101835	3.1017	0.00192412	0.0116545	Y	"Rcan2"	310.624	0.046481	0.0957476	0.485454	0.627355	0.772848		2
Rcn1	"Rcn1"	987.981	0.0522086	0.0756603	0.69004	0.490169	0.6468		"Rcn1"	925.48	0.319166	0.082773	3.85592	0.000115297	0.00101723	Y	"Rcn1"	1016.35	0.0710849	0.11191	0.635195	0.525301	0.697026		2
Rcn2	"Rcn2"	372.167	-0.0899961	0.0844744	-1.06536	0.286711	0.453892		"Rcn2"	364.555	0.300476	0.0986484	3.04592	0.00231966	0.0136834	Y	"Rcn2"	425.132	0.212317	0.104742	2.02706	0.0426567	0.119975		2
Rcn3	"Rcn3"	301.365	0.346063	0.114652	3.01838	0.00254133	0.0136953	Y	"Rcn3"	318.241	0.856479	0.126134	6.79021	1.12e-11	2.85e-10	Y	"Rcn3"	360.825	0.708649	0.158221	4.47885	7.5e-06	7.78e-05	Y	1
Rdh10	"Rdh10"	259.816	0.434961	0.0915044	4.75344	2e-06	4.05e-05	Y	"Rdh10"	212.165	0.354582	0.107226	3.30687	0.000943453	0.00641517	Y	"Rdh10"	262.678	0.41706	0.0942822	4.42353	9.71e-06	9.75e-05	Y	1
Rdx	"Rdx"	1050.98	-0.0249065	0.062604	-0.397841	0.690747	0.806044		"Rdx"	963.384	0.190309	0.0740376	2.57044	0.0101569	0.0452633	Y	"Rdx"	1120.67	0.0962246	0.0677402	1.42049	0.155464	0.310905		2
Relt	"Relt"	25.1959	0.191912	0.19205	0.99928	0.317659	0.484181		"Relt"	36.2794	1.25031	0.209764	5.96057	2.51e-09	5.04e-08	Y	"Relt"	38.9666	1.10344	0.200737	5.49694	3.86e-08	6.26e-07	Y	1
Ret	"Ret"	21.6086	0.727258	0.197989	3.67322	0.00023951	0.00217271	Y	"Ret"	28.6423	1.59115	0.230976	6.88882	5.63e-12	1.5e-10	Y	"Ret"	35.9855	1.77825	0.219434	8.1038	5.33e-16	2.09e-14	Y	3
Rgl1	"Rgl1"	143.485	0.021206	0.118836	0.178448	0.858371	0.918283		"Rgl1"	167.408	0.779502	0.12738	6.11948	9.39e-10	1.98e-08	Y	"Rgl1"	187.901	0.633064	0.112251	5.6397	1.7e-08	2.93e-07	Y	1
Rgs4	"Rgs4"	3.31213	0.218525	0.179468	1.21762	0.223368			"Rgs4"	15.5842	2.34303	0.279576	8.38065	5.26e-17	2.16e-15	Y	"Rgs4"	15.1056	2.31179	0.293839	7.86754	3.62e-15	1.32e-13	Y	3
Rhoc	"Rhoc"	640.57	0.282464	0.0941236	3.00099	0.00269099	0.0143059	Y	"Rhoc"	549.347	0.320512	0.0980154	3.27002	0.0010754	0.00719001	Y	"Rhoc"	648.264	0.257589	0.144557	1.78191	0.0747632	0.181402		2
Rhoq	"Rhoq"	1066.34	-0.105725	0.0877004	-1.20553	0.228	0.386907		"Rhoq"	1045.71	0.287866	0.0944625	3.04741	0.00230822	0.0136288	Y	"Rhoq"	1155.85	0.0611328	0.102082	0.598861	0.549266	0.716714		2
Rhou	"Rhou"	584.885	-0.0886268	0.0745206	-1.18929	0.234325	0.395048		"Rhou"	654.561	0.630154	0.0864671	7.28779	3.15e-13	9.43e-12	Y	"Rhou"	698.084	0.33387	0.0794027	4.20477	2.61e-05	0.000237825	Y	2
Rhov	"Rhov"	17.6152	1.15472	0.207583	5.5627	2.66e-08	9.22e-07	Y	"Rhov"	9.77802	0.771696	0.290194	2.65924	0.00783173	0.0367007	Y	"Rhov"	31.6228	2.34525	0.268782	8.72548	2.65e-18	1.2e-16	Y	3
Ripk1	"Ripk1"	383.155	0.196832	0.08322	2.3652	0.0180205	0.0607999		"Ripk1"	334.852	0.272867	0.0990333	2.75531	0.00586368	0.0293965	Y	"Ripk1"	397.5	0.244928	0.0892815	2.74333	0.006082	0.0256222	Y	2
Rit1	"Rit1"	258.179	0.215985	0.10752	2.00879	0.0445595	0.119061		"Rit1"	231.03	0.355912	0.119025	2.99023	0.00278767	0.0160256	Y	"Rit1"	277.969	0.349931	0.120687	2.8995	0.00373761	0.0172487	Y	2
Rmrp	"Rmrp"	375.359	0.134862	0.18371	0.734103	0.462886	0.622845		"Rmrp"	359.28	0.456127	0.160555	2.84093	0.00449822	0.023749	Y	"Rmrp"	383.101	0.133344	0.281574	0.473568	0.635808	0.779481		2
Rnase4	"Rnase4"	450.575	-0.0502079	0.0941098	-0.533503	0.593685	0.731235		"Rnase4"	469.57	0.486898	0.0996327	4.88693	1.02e-06	1.38e-05	Y	"Rnase4"	488.528	0.106539	0.136166	0.782417	0.43397	0.618487		2
Rnd3	"Rnd3"	415.298	-0.087721	0.084239	-1.04133	0.29772	0.465082		"Rnd3"	425.693	0.419121	0.0881125	4.75666	1.97e-06	2.53e-05	Y	"Rnd3"	444.666	0.0412007	0.0899125	0.458231	0.646786	0.787791		2
Rnf125	"Rnf125"	15.0101	-0.1149	0.206253	-0.557083	0.577471	0.718081		"Rnf125"	21.2212	0.84798	0.241183	3.51592	0.00043823	0.00328355	Y	"Rnf125"	16.7981	0.107218	0.261627	0.409811	0.681944	0.811516		2
Rnf149	"Rnf149"	187.085	0.0567284	0.105607	0.537163	0.591155	0.729386		"Rnf149"	186.548	0.476875	0.116082	4.10808	3.99e-05	0.000391795	Y	"Rnf149"	219.81	0.42233	0.112158	3.76548	0.000166229	0.00121845	Y	2
Rnf157	"Rnf157"	220.098	-0.0457047	0.0998606	-0.457685	0.647179	0.774288		"Rnf157"	219.854	0.380433	0.105765	3.59696	0.000321961	0.00250766	Y	"Rnf157"	260.739	0.344911	0.103447	3.33417	0.000855544	0.00501094	Y	2
Rnf187	"Rnf187"	659.487	0.289468	0.0854028	3.38944	0.000700355	0.00507092	Y	"Rnf187"	570.54	0.340279	0.104366	3.26045	0.00111236	0.00741354	Y	"Rnf187"	687.256	0.336131	0.12768	2.63261	0.00847308	0.0332417	Y	1
Rnf41	"Rnf41"	387.749	0.0969493	0.0833036	1.16381	0.244503	0.406998		"Rnf41"	365.525	0.376523	0.0942797	3.99368	6.51e-05	0.000609022	Y	"Rnf41"	407.433	0.168529	0.0895331	1.88231	0.0597942	0.154333		2
Rnh1	"Rnh1"	1036.56	0.336192	0.0967406	3.47519	0.000510485	0.00394031	Y	"Rnh1"	861.526	0.296155	0.100357	2.95102	0.00316731	0.0178204	Y	"Rnh1"	1000.83	0.198234	0.139758	1.41841	0.156071	0.311781		2
Rnpep	"Rnpep"	153.947	0.205554	0.117081	1.75565	0.0791483	0.181556		"Rnpep"	141.155	0.396756	0.131941	3.00708	0.00263771	0.0153051	Y	"Rnpep"	182.369	0.571358	0.120804	4.72962	2.25e-06	2.63e-05	Y	1
Rpgrip1l	"Rpgrip1l"	215.66	-0.360085	0.111447	-3.23098	0.00123365	0.00786999	Y	"Rpgrip1l"	232.44	0.307462	0.120453	2.55256	0.0106935	0.0470955	Y	"Rpgrip1l"	255.618	0.0827344	0.126235	0.655401	0.512209	0.685423		2
Rpl10	"Rpl10"	818.246	0.114766	0.130295	0.880813	0.378419	0.545179		"Rpl10"	781.401	0.417834	0.133516	3.12947	0.0017512	0.0108505	Y	"Rpl10"	831.702	0.103452	0.195373	0.52951	0.596452	0.751858		2
Rpl10a	"Rpl10a"	706.354	0.221186	0.116187	1.90371	0.0569479	0.142394		"Rpl10a"	642.12	0.401809	0.124752	3.22086	0.00127805	0.0083608	Y	"Rpl10a"	709.331	0.177338	0.180278	0.983692	0.325267	0.512826		2
Rpl11	"Rpl11"	237.534	0.30303	0.113289	2.67484	0.00747647	0.0311903	Y	"Rpl11"	207.638	0.389973	0.125379	3.11036	0.00186859	0.0113848	Y	"Rpl11"	248.445	0.338447	0.195231	1.73357	0.0829949	0.196618		1
Rpl12	"Rpl12"	528.399	0.230495	0.132804	1.7356	0.0826352	0.187622		"Rpl12"	486.397	0.442421	0.139867	3.16316	0.00156069	0.00984684	Y	"Rpl12"	533.379	0.20141	0.199893	1.00759	0.313652	0.501057		2
Rpl13	"Rpl13"	676.638	0.225624	0.130347	1.73094	0.0834625	0.188847		"Rpl13"	604.818	0.37209	0.128198	2.90245	0.00370257	0.0202541	Y	"Rpl13"	685.704	0.207876	0.195183	1.06503	0.286862	0.472651		2
Rpl13a	"Rpl13a"	563.396	0.267787	0.113258	2.36439	0.0180597	0.0609148		"Rpl13a"	509.449	0.438741	0.116366	3.77034	0.000163022	0.00138052	Y	"Rpl13a"	575.037	0.260263	0.185497	1.40305	0.160601	0.317831		2
Rpl15	"Rpl15"	1041.82	0.0346056	0.0990669	0.349316	0.726852	0.832684		"Rpl15"	974.13	0.295194	0.100662	2.93253	0.00336213	0.0187636	Y	"Rpl15"	1085.05	0.0845677	0.172997	0.488839	0.624955	0.771216		2
Rpl17	"Rpl17"	598.953	0.178899	0.129732	1.37899	0.167898	0.312841		"Rpl17"	551.179	0.391783	0.13364	2.93163	0.00337185	0.0188094	Y	"Rpl17"	598.521	0.124824	0.193006	0.646737	0.517802	0.690656		2
Rpl18	"Rpl18"	540.745	0.234527	0.119279	1.9662	0.0492758	0.128184		"Rpl18"	475.741	0.34025	0.11942	2.84919	0.00438307	0.0232497	Y	"Rpl18"	538.223	0.168026	0.186366	0.901589	0.367275	0.554694		2
Rpl18a	"Rpl18a"	485.019	0.16888	0.134189	1.25853	0.208201	0.362577		"Rpl18a"	444.492	0.372968	0.137271	2.71702	0.00658719	0.0321862	Y	"Rpl18a"	491.056	0.148602	0.191103	0.7776	0.436805	0.620608		2
Rpl19	"Rpl19"	726.05	0.124173	0.138987	0.893413	0.371636	0.538364		"Rpl19"	677.821	0.370864	0.144521	2.56616	0.0102831	0.0456729	Y	"Rpl19"	734.225	0.0927125	0.255545	0.362802	0.716753	0.836309		2
Rpl21	"Rpl21"	347.246	0.191879	0.129077	1.48655	0.137134	0.269422		"Rpl21"	328.673	0.466038	0.141548	3.29245	0.000993195	0.00669247	Y	"Rpl21"	360.914	0.230411	0.191444	1.20354	0.228766	0.4058		2
Rpl23	"Rpl23"	530.046	0.0650936	0.111976	0.581315	0.561028	0.704613		"Rpl23"	500.399	0.347896	0.110959	3.13535	0.00171652	0.0106621	Y	"Rpl23"	545.24	0.0805445	0.170892	0.471318	0.637414	0.780517		2
Rpl27	"Rpl27"	331.533	0.312699	0.125348	2.49464	0.0126084	0.0466326	Y	"Rpl27"	296.047	0.460581	0.120715	3.81543	0.000135948	0.001181	Y	"Rpl27"	322.645	0.197841	0.173262	1.14186	0.253511	0.435883		2
Rpl27a	"Rpl27a"	504.126	0.0421691	0.116588	0.361695	0.71758	0.825508		"Rpl27a"	479.245	0.342585	0.114896	2.98171	0.00286647	0.0163725	Y	"Rpl27a"	516.649	0.0484701	0.176132	0.275192	0.783169	0.878625		2
Rpl28	"Rpl28"	392.903	0.266699	0.112403	2.3727	0.0176584	0.0599036		"Rpl28"	343.234	0.348659	0.125344	2.78162	0.00540881	0.0275045	Y	"Rpl28"	392.565	0.20626	0.174657	1.18094	0.237625	0.416692		2
Rpl3	"Rpl3"	1110.96	0.25434	0.120536	2.11007	0.0348524	0.0993956		"Rpl3"	994.386	0.400128	0.123783	3.23251	0.00122709	0.00808707	Y	"Rpl3"	1112.62	0.209468	0.177151	1.18243	0.237035	0.416138		2
Rpl30	"Rpl30"	351.479	0.239611	0.119933	1.99787	0.0457304	0.121338		"Rpl30"	308.326	0.334552	0.128611	2.60126	0.00928822	0.0421315	Y	"Rpl30"	349.913	0.168377	0.192408	0.875104	0.381517	0.567657		2
Rpl31	"Rpl31"	347.801	0.219719	0.117404	1.87148	0.0612786	0.150315		"Rpl31"	311.813	0.368808	0.12201	3.02275	0.00250486	0.0146368	Y	"Rpl31"	352.265	0.190973	0.193049	0.989247	0.322542	0.510536		2
Rpl35	"Rpl35"	197.663	0.154192	0.135157	1.14084	0.253937	0.417955		"Rpl35"	186.117	0.411788	0.154891	2.65856	0.00784757	0.0367611	Y	"Rpl35"	202.045	0.146171	0.204134	0.716057	0.473956	0.652659		2
Rpl36	"Rpl36"	288.465	0.33065	0.123297	2.68175	0.00732391	0.0306812	Y	"Rpl36"	252.127	0.419416	0.13269	3.16088	0.00157295	0.00990406	Y	"Rpl36"	285.194	0.246311	0.189284	1.30127	0.193165	0.360213		2
Rpl36a	"Rpl36a"	330.907	0.14325	0.122907	1.16552	0.24381	0.406132		"Rpl36a"	313.211	0.420791	0.13407	3.13859	0.00169763	0.0105597	Y	"Rpl36a"	336.181	0.119238	0.207844	0.573688	0.566179	0.72971		2
Rpl37a	"Rpl37a"	357.936	0.172146	0.137063	1.25597	0.209127	0.363868		"Rpl37a"	326.704	0.365619	0.142278	2.56974	0.0101774	0.0452899	Y	"Rpl37a"	355.415	0.100941	0.198506	0.508502	0.611102	0.761491		2
Rpl4	"Rpl4"	1435.49	0.154679	0.118218	1.30843	0.190728	0.342405		"Rpl4"	1331.68	0.388804	0.119408	3.2561	0.00112955	0.00752004	Y	"Rpl4"	1454.06	0.134633	0.184747	0.728739	0.466161	0.64659		2
Rpl41	"Rpl41"	504.375	0.142776	0.135824	1.05119	0.293173	0.460495		"Rpl41"	479.346	0.432597	0.139865	3.09296	0.00198172	0.0119717	Y	"Rpl41"	513.327	0.131929	0.209375	0.630108	0.528624	0.700161		2
Rpl5	"Rpl5"	874.514	0.169428	0.124439	1.36153	0.173346	0.320211		"Rpl5"	797.473	0.360791	0.127677	2.82581	0.00471608	0.0246267	Y	"Rpl5"	869.291	0.102151	0.188463	0.542021	0.587804	0.745769		2
Rpl6	"Rpl6"	961.244	0.18321	0.126197	1.45178	0.146563	0.2819		"Rpl6"	871.12	0.359699	0.128011	2.8099	0.00495563	0.0256195	Y	"Rpl6"	961.976	0.133822	0.191928	0.697249	0.485647	0.662822		2
Rpl7	"Rpl7"	932.997	0.121403	0.135134	0.898387	0.368979	0.536226		"Rpl7"	902.454	0.452571	0.13945	3.2454	0.00117285	0.00777499	Y	"Rpl7"	957.84	0.134797	0.203399	0.66272	0.50751	0.68099		2
Rpl7a	"Rpl7a"	878.151	0.198125	0.127617	1.5525	0.120542	0.24596		"Rpl7a"	805.889	0.402667	0.134879	2.98539	0.00283216	0.0162138	Y	"Rpl7a"	879.993	0.151527	0.196267	0.772046	0.440087	0.623768		2
Rpl8	"Rpl8"	956.051	0.249885	0.128194	1.94928	0.0512619	0.131959		"Rpl8"	865.864	0.425354	0.130959	3.24799	0.00116225	0.00771709	Y	"Rpl8"	963.339	0.19983	0.24929	0.801596	0.422787	0.608259		2
Rplp0	"Rplp0"	1266.27	0.169362	0.134189	1.26212	0.206906	0.360864		"Rplp0"	1195.38	0.443889	0.135266	3.2816	0.00103219	0.00692753	Y	"Rplp0"	1297.92	0.162276	0.258251	0.628364	0.529766	0.701129		2
Rplp1	"Rplp1"	494.503	0.183809	0.141922	1.29515	0.19527	0.347703		"Rplp1"	466.969	0.459085	0.14367	3.19542	0.00139628	0.00898288	Y	"Rplp1"	505.749	0.171777	0.259181	0.66277	0.507478	0.68099		2
Rplp2	"Rplp2"	230.155	0.16233	0.110429	1.47	0.141562	0.275288		"Rplp2"	213.161	0.382142	0.130504	2.9282	0.00340935	0.018959	Y	"Rplp2"	240.019	0.195698	0.190672	1.02636	0.304723	0.491223		2
Rpn1	"Rpn1"	920.319	0.0853589	0.0860957	0.991442	0.32147	0.488501		"Rpn1"	840.878	0.285462	0.093248	3.06132	0.00220363	0.0131047	Y	"Rpn1"	943.006	0.0918386	0.134806	0.681263	0.495705	0.67177		2
Rpn2	"Rpn2"	806.838	0.156272	0.0830676	1.88127	0.0599356	0.147705		"Rpn2"	725.013	0.307038	0.102141	3.00603	0.00264686	0.015351	Y	"Rpn2"	823.448	0.15413	0.1082	1.4245	0.154303	0.309308		2
Rpph1	"Rpph1"	381.778	0.128455	0.148609	0.864384	0.387377	0.554362		"Rpph1"	377.144	0.502254	0.157933	3.18016	0.00147192	0.0093821	Y	"Rpph1"	393.911	0.1314	0.282355	0.46537	0.641666	0.783544		2
Rps11	"Rps11"	435.964	0.204329	0.117767	1.73503	0.0827348	0.187776		"Rps11"	395.923	0.384908	0.123006	3.12917	0.00175304	0.010851	Y	"Rps11"	444.828	0.198408	0.177238	1.11944	0.262951	0.4463		2
Rps12	"Rps12"	384.432	0.276735	0.122498	2.25909	0.023878	0.0750642		"Rps12"	330.089	0.322382	0.127369	2.53109	0.0113708	0.0491681	Y	"Rps12"	379.36	0.192583	0.173949	1.10713	0.26824	0.452182		2
Rps13	"Rps13"	341.155	0.187405	0.116608	1.60713	0.108026	0.226936		"Rps13"	302.441	0.31203	0.118558	2.63187	0.0084917	0.0392895	Y	"Rps13"	341.694	0.133447	0.169228	0.788563	0.430367	0.615242		2
Rps14	"Rps14"	407.998	0.165289	0.132194	1.25036	0.211169	0.366442		"Rps14"	372.99	0.364893	0.132829	2.74709	0.00601262	0.0299498	Y	"Rps14"	420.552	0.182889	0.206862	0.884115	0.376634	0.563783		2
Rps15	"Rps15"	458.333	0.241132	0.122687	1.96542	0.0493651	0.128299		"Rps15"	406.916	0.364618	0.134225	2.71647	0.00659831	0.0322107	Y	"Rps15"	470.68	0.244936	0.203461	1.20385	0.228649	0.405698		2
Rps15a	"Rps15a"	242.164	0.191432	0.135275	1.41513	0.157032	0.297286		"Rps15a"	221.552	0.386115	0.147578	2.61634	0.00888782	0.0406529	Y	"Rps15a"	233.893	0.048622	0.190073	0.255806	0.7981	0.887474		2
Rps17	"Rps17"	278.922	0.140017	0.13934	1.00486	0.314964	0.481515		"Rps17"	263.388	0.416	0.143287	2.90327	0.0036929	0.020219	Y	"Rps17"	280.176	0.0938507	0.205091	0.457604	0.647237	0.78803		2
Rps18	"Rps18"	491.758	0.207779	0.136267	1.52479	0.127311	0.255315		"Rps18"	452.542	0.420823	0.141544	2.97308	0.00294829	0.0167858	Y	"Rps18"	495.66	0.173947	0.209036	0.83214	0.40533	0.591474		2
Rps2	"Rps2"	875.856	0.213015	0.12854	1.65719	0.0974808	0.210574		"Rps2"	806.237	0.426224	0.133238	3.19896	0.00137923	0.00889966	Y	"Rps2"	880.039	0.172821	0.201082	0.859452	0.390091	0.576827		2
Rps20	"Rps20"	552.945	0.132286	0.13242	0.998985	0.317802	0.484274		"Rps20"	515.703	0.378316	0.136269	2.77625	0.00549904	0.0278494	Y	"Rps20"	557.728	0.100146	0.199641	0.50163	0.615928	0.765128		2
Rps23	"Rps23"	394.503	0.14175	0.129097	1.09801	0.2722	0.438687		"Rps23"	379.65	0.462843	0.132127	3.503	0.000460044	0.00342633	Y	"Rps23"	401.779	0.132041	0.192611	0.68553	0.493009	0.669235		2
Rps24	"Rps24"	462.443	0.113215	0.119792	0.945103	0.344606	0.510807		"Rps24"	423.488	0.315855	0.12272	2.57378	0.0100593	0.0448933	Y	"Rps24"	472.057	0.108373	0.185319	0.584788	0.55869	0.724094		2
Rps25	"Rps25"	322.292	0.119132	0.127479	0.934527	0.350032	0.516127		"Rps25"	295.227	0.324748	0.126386	2.5695	0.0101845	0.0452996	Y	"Rps25"	333.895	0.150422	0.190224	0.790761	0.429083	0.613986		2
Rps29	"Rps29"	221.251	0.232754	0.131371	1.77173	0.0764391	0.177202		"Rps29"	196.904	0.365358	0.139931	2.61098	0.00902822	0.0411807	Y	"Rps29"	219.544	0.157016	0.185021	0.848639	0.396082	0.582837		2
Rps3	"Rps3"	677.858	0.201031	0.118035	1.70314	0.0885413	0.197126		"Rps3"	624.057	0.415258	0.121183	3.42669	0.000610993	0.00440939	Y	"Rps3"	693.079	0.201995	0.185067	1.09147	0.275067	0.459828		2
Rps3a1	"Rps3a1"	720.117	0.100462	0.129178	0.777703	0.436744	0.600332		"Rps3a1"	672.145	0.347064	0.136439	2.54373	0.0109675	0.0478738	Y	"Rps3a1"	732.9	0.0904862	0.199077	0.45453	0.649448	0.789653		2
Rps4x	"Rps4x"	882.939	0.102815	0.131053	0.784526	0.432732	0.597074		"Rps4x"	846.02	0.410085	0.14188	2.89036	0.00384804	0.0209484	Y	"Rps4x"	896.413	0.0877155	0.200765	0.436906	0.66218	0.798162		2
Rps5	"Rps5"	552.783	0.260411	0.122022	2.13414	0.0328316	0.0951335		"Rps5"	481.631	0.338063	0.133205	2.53791	0.0111515	0.0485069	Y	"Rps5"	551.65	0.199115	0.195877	1.01653	0.309378	0.496556		2
Rps6	"Rps6"	977.221	0.0618203	0.120665	0.51233	0.60842	0.7431		"Rps6"	933.453	0.367039	0.129553	2.83311	0.00460973	0.0241836	Y	"Rps6"	998.156	0.0610369	0.194417	0.313948	0.75356	0.859121		2
Rps6ka4	"Rps6ka4"	533.543	0.518161	0.0847052	6.11723	9.52e-10	4.48e-08	Y	"Rps6ka4"	413.025	0.310477	0.0996479	3.11574	0.00183483	0.0112397	Y	"Rps6ka4"	546.673	0.543426	0.0937852	5.79438	6.86e-09	1.25e-07	Y	1
Rps7	"Rps7"	538.431	0.15316	0.118741	1.28987	0.197096	0.349794		"Rps7"	491.924	0.347479	0.127376	2.72797	0.00637253	0.0313526	Y	"Rps7"	546.305	0.132338	0.185812	0.712216	0.476331	0.654476		2
Rps8	"Rps8"	607.052	0.207069	0.129608	1.59765	0.110121	0.229904		"Rps8"	561.229	0.427167	0.140429	3.04188	0.00235105	0.0138356	Y	"Rps8"	607.542	0.155528	0.19998	0.777718	0.436735	0.620604		2
Rps9	"Rps9"	575.591	0.183747	0.123396	1.48908	0.136466	0.268563		"Rps9"	515.793	0.331376	0.131184	2.52604	0.0115355	0.0496382	Y	"Rps9"	578.675	0.1415	0.193188	0.732443	0.463898	0.644403		2
Rpsa	"Rpsa"	976.945	0.193525	0.129526	1.4941	0.135149	0.266688		"Rpsa"	913.828	0.444411	0.135212	3.28677	0.00101343	0.00681267	Y	"Rpsa"	1013.1	0.209498	0.252571	0.829462	0.406843	0.593047		2
Rrm2	"Rrm2"	950.749	-0.134228	0.0822273	-1.6324	0.102595	0.218796		"Rrm2"	1008.38	0.456272	0.09528	4.78875	1.68e-06	2.18e-05	Y	"Rrm2"	1113.36	0.234604	0.123046	1.90664	0.0565677	0.148136		2
Rsu1	"Rsu1"	423.024	0.248075	0.0875436	2.83373	0.00460079	0.0215574	Y	"Rsu1"	374.033	0.360517	0.102029	3.53346	0.000410165	0.00309756	Y	"Rsu1"	437.135	0.277489	0.107646	2.5778	0.00994322	0.0377865	Y	2
Rtfdc1	"Rtfdc1"	333.953	0.244494	0.121557	2.01136	0.0442877	0.11863		"Rtfdc1"	295.267	0.361524	0.128417	2.81523	0.00487417	0.0252721	Y	"Rtfdc1"	351.218	0.328501	0.14113	2.32764	0.0199311	0.066199		2
Rusc2	"Rusc2"	427.719	0.321653	0.0789609	4.07358	4.63e-05	0.000572133	Y	"Rusc2"	358.923	0.302776	0.0907011	3.33817	0.000843317	0.00583325	Y	"Rusc2"	429.692	0.293718	0.0992837	2.95837	0.00309266	0.0147714	Y	2
S100a1	"S100a1"	115.674	0.223786	0.140387	1.59406	0.110921	0.231166		"S100a1"	116.764	0.634666	0.151924	4.17751	2.95e-05	0.000297667	Y	"S100a1"	132.282	0.484018	0.166371	2.90927	0.0036227	0.0168258	Y	1
S100a10	"S100a10"	587.305	0.0948382	0.131476	0.721337	0.470702	0.630344		"S100a10"	567.683	0.426283	0.137009	3.11136	0.00186227	0.0113568	Y	"S100a10"	618.41	0.167326	0.203654	0.821621	0.411293	0.597171		2
S100a13	"S100a13"	129.764	0.311482	0.121139	2.57129	0.0101322	0.0393226	Y	"S100a13"	124.074	0.604738	0.130749	4.62517	3.74e-06	4.54e-05	Y	"S100a13"	144.933	0.526608	0.126393	4.16644	3.09e-05	0.00027657	Y	1
S100a3	"S100a3"	23.174	0.209164	0.197493	1.05909	0.289557	0.456744		"S100a3"	25.1334	0.737586	0.236105	3.12398	0.00178423	0.0110002	Y	"S100a3"	34.4873	1.00287	0.216454	4.63319	3.6e-06	4.05e-05	Y	1
S100a6	"S100a6"	469.724	0.146921	0.132211	1.11126	0.266455	0.431964		"S100a6"	443.659	0.417338	0.145204	2.87415	0.00405119	0.0218627	Y	"S100a6"	486.239	0.175328	0.205782	0.85201	0.394208	0.580832		2
S1pr1	"S1pr1"	184.584	-0.169276	0.110941	-1.52582	0.127055	0.255119		"S1pr1"	287.553	1.24619	0.105633	11.7974	4.03e-32	4.1e-30	Y	"S1pr1"	308.758	1.01328	0.105116	9.6397	5.43e-22	3e-20	Y	1
Samd1	"Samd1"	191.338	0.481754	0.12313	3.91257	9.13e-05	0.000999127	Y	"Samd1"	193.026	0.885556	0.136374	6.49358	8.38e-11	1.95e-09	Y	"Samd1"	249.454	1.02168	0.145061	7.04311	1.88e-12	5.12e-11	Y	1
Samhd1	"Samhd1"	255.838	-0.294254	0.115085	-2.55683	0.0105632	0.0405816	Y	"Samhd1"	407.033	1.19952	0.116821	10.268	9.82e-25	6.52e-23	Y	"Samhd1"	424.175	0.904045	0.127822	7.0727	1.52e-12	4.18e-11	Y	1
Saraf	"Saraf"	452.488	0.0589775	0.0863497	0.683008	0.494602	0.651047		"Saraf"	430.17	0.358549	0.0946937	3.78641	0.000152838	0.00130316	Y	"Saraf"	493.259	0.22847	0.109581	2.08494	0.0370746	0.107512		2
Sash1	"Sash1"	251.981	-0.271548	0.106746	-2.54388	0.010963	0.0417116	Y	"Sash1"	316.042	0.725297	0.117474	6.17413	6.65e-10	1.43e-08	Y	"Sash1"	362.591	0.630306	0.119643	5.26824	1.38e-07	2.05e-06	Y	1
Sav1	"Sav1"	439.446	0.102102	0.0906658	1.12613	0.26011	0.424594		"Sav1"	410.51	0.353647	0.0985351	3.58904	0.000331894	0.00257878	Y	"Sav1"	506.419	0.416258	0.0954349	4.3617	1.29e-05	0.000126927	Y	2
Sbk1	"Sbk1"	104.217	-0.214227	0.142433	-1.50405	0.132567	0.263173		"Sbk1"	111.558	0.382608	0.145679	2.62638	0.00862983	0.039751	Y	"Sbk1"	123.694	0.163158	0.139567	1.16903	0.242392	0.422822		2
Scara3	"Scara3"	20.1013	0.888517	0.199803	4.44697	8.71e-06	0.000140414	Y	"Scara3"	15.1329	0.776537	0.267165	2.90658	0.00365407	0.020024	Y	"Scara3"	27.4698	1.61224	0.242899	6.63752	3.19e-11	7.62e-10	Y	1
Scd2	"Scd2"	4938.67	-0.222067	0.107352	-2.06859	0.0385849	0.107325		"Scd2"	5180.46	0.347916	0.115451	3.01355	0.00258209	0.0150104	Y	"Scd2"	5153.02	-0.157274	0.166081	-0.946971	0.343654	0.531193		2
Scn1b	"Scn1b"	18.1927	0.367883	0.201159	1.82881	0.0674275	0.161056		"Scn1b"	22.4154	1.06762	0.250386	4.2639	2.01e-05	0.000207864	Y	"Scn1b"	30.6971	1.40883	0.224288	6.28135	3.36e-10	7.16e-09	Y	3
Scpep1	"Scpep1"	679.741	0.0526812	0.0828111	0.636162	0.524671	0.677062		"Scpep1"	642.685	0.342864	0.0868471	3.9479	7.88e-05	0.000726029	Y	"Scpep1"	733.676	0.20051	0.101162	1.98208	0.0474706	0.130239		2
Sdc1	"Sdc1"	1273.55	0.177513	0.0879241	2.01894	0.0434939	0.117008		"Sdc1"	1173.75	0.396864	0.0896425	4.42718	9.55e-06	0.00010714	Y	"Sdc1"	1403.54	0.370027	0.130515	2.83514	0.00458063	0.0202806	Y	2
Sdc2	"Sdc2"	1753.48	0.0481227	0.09343	0.515067	0.606506	0.741737		"Sdc2"	1736.05	0.450303	0.0949952	4.74027	2.13e-06	2.73e-05	Y	"Sdc2"	1788.06	0.0458926	0.121088	0.379003	0.704685	0.82796		2
Sdc3	"Sdc3"	438.926	0.386938	0.0851202	4.54578	5.47e-06	9.42e-05	Y	"Sdc3"	1118.63	2.53413	0.0788265	32.1482	9.36e-227	1.16e-222	Y	"Sdc3"	968.558	1.95625	0.0999959	19.5633	3.18e-85	2.06e-82	Y	3
Sdf4	"Sdf4"	584.45	0.00340997	0.0760405	0.0448441	0.964232	0.978997		"Sdf4"	547.116	0.268288	0.0840519	3.19194	0.00141323	0.00907783	Y	"Sdf4"	634.148	0.159613	0.094221	1.69403	0.0902599	0.210144		2
Sec13	"Sec13"	514.554	0.145437	0.0957115	1.51953	0.128628	0.257431		"Sec13"	470.306	0.342436	0.104182	3.28691	0.00101295	0.00681267	Y	"Sec13"	529.072	0.160733	0.139038	1.15603	0.247668	0.429677		2
Sec61a1	"Sec61a1"	1250.63	0.100928	0.0642141	1.57174	0.116011	0.238738		"Sec61a1"	1136.17	0.287745	0.0730131	3.94101	8.11e-05	0.00074172	Y	"Sec61a1"	1257.67	0.0579014	0.100265	0.577486	0.563611	0.727776		2
Sec61b	"Sec61b"	214.84	-0.0319126	0.119079	-0.267996	0.788702	0.873885		"Sec61b"	213.044	0.373303	0.127866	2.91949	0.0035061	0.019367	Y	"Sec61b"	224.787	0.0180486	0.167412	0.10781	0.914147	0.952293		2
Selm	"Selm"	139.593	0.281605	0.121267	2.32219	0.0202227	0.0661865		"Selm"	124.717	0.418864	0.141651	2.95701	0.00310634	0.0175355	Y	"Selm"	146.753	0.351489	0.13369	2.62913	0.00856034	0.0334877	Y	1
Selp	"Selp"	7.37316	0.200553	0.206625	0.970613	0.331741	0.498233		"Selp"	32.4491	2.62765	0.249702	10.5231	6.76e-26	4.91e-24	Y	"Selp"	67.4636	3.49236	0.246469	14.1695	1.41e-45	2.57e-43	Y	3
Sema4f	"Sema4f"	92.3444	0.237129	0.13807	1.71745	0.0858963	0.192985		"Sema4f"	92.4972	0.640011	0.148701	4.30401	1.68e-05	0.00017719	Y	"Sema4f"	70.7053	-0.529067	0.168076	-3.14779	0.0016451	0.00875908	Y	2
Sema6d	"Sema6d"	58.7203	0.339233	0.154367	2.19758	0.027979	0.0845603		"Sema6d"	70.9298	1.11613	0.163334	6.83342	8.29e-12	2.15e-10	Y	"Sema6d"	96.7375	1.39148	0.146639	9.48914	2.33e-21	1.24e-19	Y	3
Sep-02	"Sept2"	1774.88	-0.0584991	0.0738022	-0.792648	0.427983	0.592221		"Sept2"	1665.89	0.221477	0.0794725	2.78683	0.00532258	0.0271662	Y	"Sept2"	1820.42	-0.0458147	0.128995	-0.355167	0.722464	0.838787		2
Sep-05	"Sept5"	380.051	-0.181186	0.0906558	-1.99862	0.0456494	0.121232		"Sept5"	450.253	0.678976	0.0942793	7.20175	5.94e-13	1.73e-11	Y	"Sept5"	460.056	0.271479	0.110362	2.45989	0.0138981	0.0494577	Y	2
Sep-08	"Sept8"	882.362	0.265098	0.0677385	3.91355	9.09e-05	0.000998489	Y	"Sept8"	779.625	0.375546	0.0719403	5.22024	1.79e-07	2.75e-06	Y	"Sept8"	937.782	0.372077	0.0677332	5.49327	3.95e-08	6.37e-07	Y	1
Serinc1	"Serinc1"	1519.75	-0.0528844	0.0794798	-0.665381	0.505807	0.66159		"Serinc1"	1431.82	0.236099	0.0827714	2.85243	0.00433869	0.0230833	Y	"Serinc1"	1572.69	-0.0155065	0.115983	-0.133696	0.893643	0.941545		2
Serinc2	"Serinc2"	136.829	-0.202818	0.11688	-1.73527	0.0826929	0.187717		"Serinc2"	178.244	0.854019	0.115433	7.39842	1.38e-13	4.28e-12	Y	"Serinc2"	201.8	0.733667	0.10665	6.87918	6.02e-12	1.54e-10	Y	1
Serinc5	"Serinc5"	874.379	-0.697773	0.0705379	-9.89216	4.5e-23	1.48e-20	Y	"Serinc5"	1158.86	0.59125	0.0666647	8.86902	7.38e-19	3.36e-17	Y	"Serinc5"	1039.56	-0.19477	0.0648056	-3.00545	0.00265188	0.013017	Y	2
Serpinb1a	"Serpinb1a"	295.506	-0.390644	0.0887371	-4.40226	1.07e-05	0.000166581	Y	"Serpinb1a"	350.742	0.526254	0.0917039	5.73862	9.54e-09	1.78e-07	Y	"Serpinb1a"	358.834	0.0989043	0.105774	0.935053	0.349761	0.537285		2
Serpinb1b	"Serpinb1b"	2.19229	-0.100217	0.161948	-0.618818	0.536036			"Serpinb1b"	5.25033	0.877274	0.295019	2.97362	0.00294309	0.0167639	Y	"Serpinb1b"	5.88633	0.989233	0.3194	3.09716	0.00195385	0.0101186	Y	1
Serpinb2	"Serpinb2"	26.1091	1.18052	0.197888	5.96562	2.44e-09	1.07e-07	Y	"Serpinb2"	18.3845	1.08147	0.261907	4.12922	3.64e-05	0.00036118	Y	"Serpinb2"	35.3073	1.90401	0.24096	7.90176	2.75e-15	1.02e-13	Y	3
Serpinb6a	"Serpinb6a"	1210.63	0.162285	0.120483	1.34695	0.177995	0.325993		"Serpinb6a"	1155.87	0.466559	0.118817	3.9267	8.61e-05	0.000780916	Y	"Serpinb6a"	1264.55	0.218308	0.184336	1.18429	0.236297	0.415237		2
Serpinb6c	"Serpinb6c"	21.6395	0.239914	0.196723	1.21955	0.222635	0.380086		"Serpinb6c"	25.5503	0.931942	0.229361	4.0632	4.84e-05	0.000467224	Y	"Serpinb6c"	22.2684	0.25079	0.255021	0.983412	0.325405	0.512924		2
Serpinb8	"Serpinb8"	185.126	-0.177481	0.109921	-1.61462	0.106393	0.224646		"Serpinb8"	241.629	0.892142	0.107913	8.26727	1.37e-16	5.48e-15	Y	"Serpinb8"	279.776	0.812502	0.107174	7.58115	3.43e-14	1.14e-12	Y	1
Serpinb9	"Serpinb9"	326.529	-0.234679	0.08621	-2.72218	0.00648527	0.0280055	Y	"Serpinb9"	336.188	0.306832	0.097035	3.16208	0.00156648	0.00987838	Y	"Serpinb9"	360.702	-0.00178339	0.0860724	-0.0207196	0.983469	0.992395		2
Serpinb9b	"Serpinb9b"	867.838	-0.168027	0.0876757	-1.91646	0.055307	0.139403		"Serpinb9b"	857.818	0.253147	0.0953235	2.65566	0.00791523	0.0370222	Y	"Serpinb9b"	864.44	-0.248525	0.122226	-2.03333	0.0420196	0.118707		2
Serpinb9e	"Serpinb9e"	13.4196	-0.0708975	0.208316	-0.340336	0.733604	0.83733		"Serpinb9e"	19.0941	0.86258	0.24937	3.45904	0.000542112	0.00396856	Y	"Serpinb9e"	12.7762	-0.332133	0.285899	-1.16172	0.245351	0.426415		2
Serpine1	"Serpine1"	442.988	-0.100786	0.085772	-1.17504	0.239978	0.401676		"Serpine1"	452.831	0.395013	0.0904106	4.3691	1.25e-05	0.000135125	Y	"Serpine1"	510.052	0.227734	0.0834709	2.72831	0.00636606	0.0265727	Y	2
Serpine2	"Serpine2"	91.1902	0.582181	0.151316	3.84745	0.000119353	0.00124106	Y	"Serpine2"	97.3116	1.08354	0.162432	6.6707	2.55e-11	6.21e-10	Y	"Serpine2"	162.942	1.72415	0.15745	10.9504	6.61e-28	5.4e-26	Y	3
Serpinf1	"Serpinf1"	715.765	0.251128	0.101701	2.46928	0.0135386	0.049179	Y	"Serpinf1"	704.186	0.618171	0.108042	5.72155	1.06e-08	1.95e-07	Y	"Serpinf1"	777.657	0.402022	0.149595	2.6874	0.00720116	0.0292965	Y	2
Serping1	"Serping1"	96.5032	-0.496953	0.143042	-3.47418	0.000512415	0.00395005	Y	"Serping1"	122.575	0.557932	0.141662	3.93847	8.2e-05	0.000748496	Y	"Serping1"	109.083	-0.240638	0.143292	-1.67935	0.0930836	0.214522		2
Serpinh1	"Serpinh1"	1804.98	0.201032	0.111579	1.80169	0.0715939	0.169423		"Serpinh1"	1684.42	0.448911	0.111952	4.00987	6.08e-05	0.000571764	Y	"Serpinh1"	1839.03	0.194624	0.181072	1.07484	0.282446	0.467408		2
Sertad1	"Sertad1"	162.791	0.29904	0.128219	2.33225	0.0196873	0.0647394		"Sertad1"	168.109	0.760895	0.145154	5.24198	1.59e-07	2.46e-06	Y	"Sertad1"	203.13	0.777196	0.135615	5.7309	9.99e-09	1.78e-07	Y	1
Setd7	"Setd7"	844.885	-0.206504	0.0751157	-2.74915	0.00597499	0.0263516	Y	"Setd7"	851.062	0.273186	0.0827287	3.3022	0.000959308	0.00650517	Y	"Setd7"	927.995	0.00875403	0.0803332	0.108972	0.913225	0.951999		2
Sfr1	"Sfr1"	696.334	0.00963223	0.0978175	0.0984715	0.921558	0.954641		"Sfr1"	663.266	0.31888	0.102722	3.10431	0.00190722	0.0115691	Y	"Sfr1"	734.002	0.0924449	0.145551	0.635139	0.525337	0.697026		2
Sfrp1	"Sfrp1"	20.7002	0.202689	0.202194	1.00245	0.316127	0.482593		"Sfrp1"	22.7601	0.726626	0.24461	2.97055	0.00297263	0.0168857	Y	"Sfrp1"	33.7912	1.11081	0.229256	4.84527	1.26e-06	1.57e-05	Y	1
Sfrp2	"Sfrp2"	9.66529	-0.234241	0.208401	-1.12399	0.261017	0.425632		"Sfrp2"	18.5134	1.05833	0.265751	3.98241	6.82e-05	0.000635292	Y	"Sfrp2"	13.3574	0.23296	0.287832	0.80936	0.418308	0.604289		2
Sfrp4	"Sfrp4"	13.476	0.151127	0.208377	0.72526	0.468292	0.628187		"Sfrp4"	23.521	1.42348	0.244	5.83394	5.41e-09	1.05e-07	Y	"Sfrp4"	31.0557	1.66393	0.237308	7.0117	2.35e-12	6.33e-11	Y	3
Sgk1	"Sgk1"	542.497	0.517819	0.0788433	6.56771	5.11e-11	3.45e-09	Y	"Sgk1"	423.764	0.329265	0.0883935	3.72499	0.000195324	0.00161552	Y	"Sgk1"	577.167	0.6261	0.0900846	6.95014	3.65e-12	9.52e-11	Y	1
Sgk3	"Sgk3"	37.2623	-0.561125	0.179525	-3.12561	0.00177435	0.0103667	Y	"Sgk3"	49.1317	0.513098	0.184765	2.77703	0.00548579	0.0278163	Y	"Sgk3"	45.4873	-0.0815136	0.191302	-0.426099	0.670036	0.804361		2
Sh3bgrl3	"Sh3bgrl3"	398.208	0.345715	0.0910876	3.79542	0.000147396	0.00147171	Y	"Sh3bgrl3"	356.554	0.487413	0.0994963	4.89881	9.64e-07	1.3e-05	Y	"Sh3bgrl3"	419.728	0.412178	0.149913	2.74946	0.00596943	0.0252573	Y	1
Sh3bp4	"Sh3bp4"	386.122	0.0994206	0.087092	1.14156	0.253638	0.417786		"Sh3bp4"	386.024	0.518252	0.10098	5.13222	2.86e-07	4.31e-06	Y	"Sh3bp4"	410.84	0.212467	0.0938377	2.2642	0.0235619	0.0756088		2
Sh3gl1	"Sh3gl1"	429.295	0.0505027	0.099674	0.506678	0.612381	0.746091		"Sh3gl1"	417.616	0.403873	0.107563	3.75476	0.000173509	0.00145839	Y	"Sh3gl1"	456.212	0.156055	0.12046	1.29549	0.195151	0.362234		2
Sh3glb2	"Sh3glb2"	265.142	0.523377	0.105398	4.96571	6.85e-07	1.57e-05	Y	"Sh3glb2"	211.423	0.394889	0.116117	3.4008	0.00067189	0.00479982	Y	"Sh3glb2"	264.334	0.474668	0.129128	3.67594	0.000236979	0.00166117	Y	1
Sh3kbp1	"Sh3kbp1"	972.415	0.191633	0.0733685	2.61193	0.00900331	0.0358261	Y	"Sh3kbp1"	876.269	0.354162	0.0800148	4.42621	9.59e-06	0.000107528	Y	"Sh3kbp1"	1021.46	0.269591	0.0816426	3.30209	0.000959687	0.00554942	Y	2
Shc1	"Shc1"	968.123	0.0475057	0.0795346	0.597295	0.55031	0.697611		"Shc1"	883.943	0.250662	0.0810557	3.09247	0.00198502	0.0119824	Y	"Shc1"	1012.87	0.116166	0.089413	1.29921	0.193872	0.360989		2
Shc2	"Shc2"	497.511	0.554706	0.0817571	6.7848	1.16e-11	8.68e-10	Y	"Shc2"	415.885	0.532383	0.0950994	5.59817	2.17e-08	3.81e-07	Y	"Shc2"	524.475	0.636995	0.0944404	6.74495	1.53e-11	3.77e-10	Y	1
Shf	"Shf"	120.912	-0.0905007	0.122391	-0.739436	0.459642	0.620275		"Shf"	154.38	0.897953	0.121909	7.36577	1.76e-13	5.42e-12	Y	"Shf"	156.337	0.526127	0.121187	4.34145	1.42e-05	0.000137717	Y	1
Shfm1	"Shfm1"	185.477	0.198947	0.11855	1.67817	0.0933137	0.204582		"Shfm1"	174.566	0.453374	0.137425	3.29907	0.000970047	0.00656095	Y	"Shfm1"	194.171	0.242441	0.173934	1.39387	0.163357	0.321599		2
Shisa4	"Shisa4"	364.047	-0.0477992	0.0913357	-0.523335	0.600741	0.73708		"Shisa4"	362.113	0.370966	0.0985017	3.76609	0.000165827	0.00140141	Y	"Shisa4"	392.97	0.0966591	0.105301	0.917928	0.358657	0.546397		2
Shisa5	"Shisa5"	525.333	0.526465	0.0851174	6.18516	6.2e-10	3.04e-08	Y	"Shisa5"	428.613	0.446895	0.0961312	4.6488	3.34e-06	4.1e-05	Y	"Shisa5"	559.315	0.632344	0.100294	6.30494	2.88e-10	6.21e-09	Y	1
Shox2	"Shox2"	327.86	-0.198295	0.0994301	-1.99432	0.0461175	0.122008		"Shox2"	331.496	0.282424	0.106796	2.64451	0.008181	0.0380079	Y	"Shox2"	355.946	-0.0268201	0.106185	-0.252579	0.800594	0.888456		2
Shroom1	"Shroom1"	31.699	0.00622001	0.193578	0.0321318	0.974367	0.98446		"Shroom1"	39.0819	0.793636	0.212325	3.73783	0.000185615	0.00154447	Y	"Shroom1"	37.1946	0.336273	0.220151	1.52746	0.126646	0.26855		2
Shroom3	"Shroom3"	12.0002	-0.215309	0.208883	-1.03076	0.302652	0.469445		"Shroom3"	17.8651	0.778163	0.25444	3.05834	0.0022257	0.0132107	Y	"Shroom3"	18.7635	0.588161	0.252876	2.32589	0.0200245	0.0664607		1
Sidt2	"Sidt2"	690.086	0.350187	0.0750592	4.66548	3.08e-06	5.83e-05	Y	"Sidt2"	591.505	0.382512	0.0867856	4.40755	1.05e-05	0.000116274	Y	"Sidt2"	697.543	0.333978	0.0784174	4.25897	2.05e-05	0.000192171	Y	2
Skida1	"Skida1"	10.4288	0.280172	0.209549	1.33703	0.181213	0.329687		"Skida1"	13.043	0.955034	0.275681	3.46427	0.000531676	0.00390829	Y	"Skida1"	14.8814	1.00009	0.2767	3.61434	0.000301111	0.00204216	Y	1
Skil	"Skil"	813.66	-0.543466	0.0834153	-6.51518	7.26e-11	4.73e-09	Y	"Skil"	1027.13	0.566047	0.0923278	6.13084	8.74e-10	1.86e-08	Y	"Skil"	985.28	-0.0178423	0.0917411	-0.194486	0.845796	0.915021		2
Slc10a3	"Slc10a3"	169.326	0.115955	0.119223	0.972594	0.330755	0.497714		"Slc10a3"	156.026	0.326151	0.125791	2.59279	0.00952003	0.0428971	Y	"Slc10a3"	174.346	0.130007	0.123109	1.05602	0.290957	0.476635		2
Slc12a7	"Slc12a7"	255.977	-0.30363	0.115315	-2.63304	0.00846239	0.0342031	Y	"Slc12a7"	276.68	0.343552	0.117534	2.923	0.00346681	0.0192097	Y	"Slc12a7"	288.732	-0.021091	0.120089	-0.175628	0.860586	0.923672		2
Slc16a11	"Slc16a11"	201.739	1.24553	0.145569	8.5563	1.17e-17	2.25e-15	Y	"Slc16a11"	177.935	1.40562	0.162268	8.66234	4.62e-18	2.02e-16	Y	"Slc16a11"	379.479	2.36447	0.16884	14.0042	1.47e-44	2.44e-42	Y	3
Slc16a13	"Slc16a13"	102.44	0.394386	0.13321	2.96063	0.00307012	0.0158641	Y	"Slc16a13"	89.9038	0.495395	0.150058	3.30137	0.000962156	0.0065183	Y	"Slc16a13"	135.122	0.99621	0.147298	6.76324	1.35e-11	3.35e-10	Y	1
Slc16a3	"Slc16a3"	173.749	0.663486	0.113416	5.85002	4.92e-09	2.04e-07	Y	"Slc16a3"	134.824	0.480116	0.131876	3.64066	0.000271937	0.00215589	Y	"Slc16a3"	149.253	0.278243	0.117511	2.3678	0.0178942	0.0606147		1
Slc1a3	"Slc1a3"	107.924	0.979397	0.144846	6.76164	1.36e-11	1.01e-09	Y	"Slc1a3"	165.609	2.11957	0.141358	14.9943	8e-51	1.63e-48	Y	"Slc1a3"	260.093	2.56341	0.143059	17.9185	8.45e-72	3.29e-69	Y	3
Slc1a4	"Slc1a4"	354.236	0.474277	0.0860438	5.51204	3.55e-08	1.19e-06	Y	"Slc1a4"	357.046	0.879194	0.0934801	9.40514	5.2e-21	2.81e-19	Y	"Slc1a4"	426.341	0.865879	0.0874341	9.90321	4.03e-23	2.43e-21	Y	1
Slc20a1	"Slc20a1"	886.153	0.0535936	0.0620919	0.863134	0.388064	0.55521		"Slc20a1"	888.007	0.489096	0.0696173	7.02549	2.13e-12	5.95e-11	Y	"Slc20a1"	1006.82	0.337669	0.0689169	4.89965	9.6e-07	1.22e-05	Y	2
Slc22a15	"Slc22a15"	75.627	-0.407777	0.153626	-2.65436	0.00794602	0.0325621	Y	"Slc22a15"	90.375	0.477498	0.154767	3.08527	0.00203366	0.0122404	Y	"Slc22a15"	81.965	-0.233563	0.168239	-1.38828	0.165052	0.323859		2
Slc23a2	"Slc23a2"	582.968	-0.0695046	0.0776494	-0.895108	0.370729	0.537908		"Slc23a2"	588.661	0.399771	0.0815582	4.90167	9.5e-07	1.29e-05	Y	"Slc23a2"	622.844	0.0668183	0.0898057	0.744031	0.456857	0.638001		2
Slc25a1	"Slc25a1"	492.289	0.149149	0.097032	1.53711	0.124266	0.25117		"Slc25a1"	479.238	0.503042	0.108712	4.62729	3.7e-06	4.49e-05	Y	"Slc25a1"	524.146	0.25915	0.116879	2.21726	0.0266055	0.0832972		2
Slc25a11	"Slc25a11"	591.342	0.193266	0.0895682	2.15775	0.0309472	0.0911273		"Slc25a11"	517.439	0.280093	0.104863	2.67103	0.00756198	0.0356518	Y	"Slc25a11"	594.496	0.150504	0.115305	1.30527	0.191801	0.358356		2
Slc25a17	"Slc25a17"	333.216	0.0976321	0.0876918	1.11335	0.265556	0.430863		"Slc25a17"	306.223	0.306902	0.0951361	3.22593	0.00125565	0.00825776	Y	"Slc25a17"	357.941	0.224671	0.091544	2.45424	0.0141184	0.0500493		2
Slc25a32	"Slc25a32"	156.182	-0.153289	0.118934	-1.28886	0.197448	0.350171		"Slc25a32"	183.972	0.680327	0.122705	5.54442	2.95e-08	5.1e-07	Y	"Slc25a32"	199.966	0.44951	0.119075	3.775	0.000160005	0.00118044	Y	2
Slc25a4	"Slc25a4"	871.68	0.230407	0.107247	2.14838	0.0316834	0.092648		"Slc25a4"	793.703	0.417904	0.109535	3.81526	0.000136039	0.001181	Y	"Slc25a4"	886.301	0.218665	0.166067	1.31673	0.18793	0.353837		2
Slc27a1	"Slc27a1"	743.741	0.797962	0.103523	7.7081	1.28e-14	1.55e-12	Y	"Slc27a1"	599.607	0.716891	0.105776	6.77744	1.22e-11	3.09e-10	Y	"Slc27a1"	819.218	0.9833	0.12226	8.04269	8.79e-16	3.37e-14	Y	1
Slc29a1	"Slc29a1"	900.624	0.0347237	0.0786987	0.441223	0.659051	0.783296		"Slc29a1"	920.592	0.514092	0.0941634	5.45957	4.77e-08	8.03e-07	Y	"Slc29a1"	1095.07	0.473544	0.136075	3.48002	0.000501374	0.00317513	Y	1
Slc29a3	"Slc29a3"	266.846	0.00647627	0.0987197	0.0656026	0.947694	0.968958		"Slc29a3"	253.135	0.310844	0.111095	2.798	0.00514209	0.0264405	Y	"Slc29a3"	274.446	0.041324	0.106737	0.387157	0.69864	0.823235		2
Slc2a13	"Slc2a13"	46.1395	-0.0100103	0.173945	-0.0575486	0.954108	0.972148		"Slc2a13"	70.889	1.25521	0.179074	7.00942	2.39e-12	6.59e-11	Y	"Slc2a13"	62.6703	0.669497	0.188714	3.54768	0.000388647	0.00255004	Y	1
Slc31a2	"Slc31a2"	138.94	0.229697	0.12728	1.80465	0.0711294	0.168534		"Slc31a2"	132.249	0.519051	0.139428	3.72272	0.00019709	0.0016258	Y	"Slc31a2"	144.518	0.286761	0.137461	2.08612	0.0369675	0.107346		2
Slc35b2	"Slc35b2"	347.012	0.101589	0.0871166	1.16613	0.243562	0.405891		"Slc35b2"	332.817	0.419331	0.0955425	4.38894	1.14e-05	0.000125334	Y	"Slc35b2"	394.052	0.373529	0.0937343	3.98497	6.75e-05	0.000548299	Y	2
Slc35e1	"Slc35e1"	523.099	0.117547	0.0767172	1.53221	0.125472	0.252613		"Slc35e1"	462.429	0.232255	0.087914	2.64184	0.00824558	0.0382791	Y	"Slc35e1"	541.239	0.161628	0.0817822	1.97632	0.0481187	0.131646		2
Slc35e4	"Slc35e4"	596.604	0.480033	0.10612	4.52347	6.08e-06	0.00010345	Y	"Slc35e4"	471.419	0.326927	0.117616	2.77963	0.00544215	0.0276515	Y	"Slc35e4"	561.236	0.300107	0.123723	2.42564	0.0152815	0.0532996		1
Slc35f6	"Slc35f6"	304.307	0.0784222	0.101795	0.770389	0.441069	0.604306		"Slc35f6"	297.789	0.448891	0.111031	4.04293	5.28e-05	0.000505607	Y	"Slc35f6"	336.555	0.285396	0.113898	2.50572	0.0122203	0.0445594	Y	2
Slc38a10	"Slc38a10"	763.222	0.100329	0.0910794	1.10156	0.270653	0.43697		"Slc38a10"	718.962	0.37618	0.102189	3.68123	0.000232115	0.00187977	Y	"Slc38a10"	820.43	0.239205	0.103887	2.30255	0.021304	0.0697236		2
Slc39a1	"Slc39a1"	847.317	0.112275	0.0706636	1.58887	0.11209	0.232861		"Slc39a1"	747.393	0.220184	0.0794963	2.76973	0.00561022	0.0283086	Y	"Slc39a1"	885.994	0.172508	0.103975	1.65914	0.0970875	0.221171		2
Slc39a13	"Slc39a13"	340.983	0.254583	0.0950594	2.67815	0.00740302	0.0309495	Y	"Slc39a13"	304.651	0.388753	0.109202	3.55993	0.000370947	0.00284111	Y	"Slc39a13"	342.751	0.222255	0.100434	2.21295	0.0269009	0.0838755		2
Slc39a14	"Slc39a14"	501.283	0.210119	0.0764571	2.74819	0.00599258	0.0263995	Y	"Slc39a14"	429.105	0.243327	0.0898585	2.70789	0.00677129	0.032885	Y	"Slc39a14"	490.415	0.111372	0.0899457	1.23821	0.215636	0.389035		2
Slc39a7	"Slc39a7"	830.012	0.352147	0.112281	3.1363	0.00171095	0.0100711	Y	"Slc39a7"	711.042	0.394045	0.11643	3.38439	0.00071336	0.00506694	Y	"Slc39a7"	816.53	0.272358	0.139584	1.95122	0.0510313	0.137301		2
Slc41a2	"Slc41a2"	606.82	0.166312	0.0737468	2.25518	0.0241221	0.0756348		"Slc41a2"	524.295	0.225198	0.0842698	2.67234	0.00753237	0.0355662	Y	"Slc41a2"	590.091	0.0450261	0.0774557	0.581314	0.561029	0.725884		2
Slc41a3	"Slc41a3"	42.7996	0.331093	0.171614	1.92929	0.0536952	0.136335		"Slc41a3"	45.144	0.79356	0.196897	4.03033	5.57e-05	0.000529422	Y	"Slc41a3"	54.2463	0.858334	0.185732	4.62136	3.81e-06	4.26e-05	Y	1
Slc44a1	"Slc44a1"	964.999	-0.0828195	0.0691682	-1.19736	0.231164	0.391071		"Slc44a1"	1066.42	0.607083	0.0764864	7.93714	2.07e-15	7.39e-14	Y	"Slc44a1"	1163.99	0.367613	0.0767553	4.78942	1.67e-06	2e-05	Y	2
Slc44a2	"Slc44a2"	1194.64	-0.113763	0.0705398	-1.61274	0.1068	0.225002		"Slc44a2"	1236.96	0.420813	0.080957	5.19798	2.01e-07	3.08e-06	Y	"Slc44a2"	1306.37	0.0787745	0.0855472	0.92083	0.357139	0.544693		2
Slc48a1	"Slc48a1"	513.503	0.460065	0.0743321	6.18932	6.04e-10	2.98e-08	Y	"Slc48a1"	398.346	0.241489	0.0889431	2.7151	0.00662567	0.032304	Y	"Slc48a1"	510.304	0.393965	0.0861528	4.57287	4.81e-06	5.22e-05	Y	1
Slc4a2	"Slc4a2"	831.575	0.242959	0.0705785	3.4424	0.000576572	0.00433697	Y	"Slc4a2"	712.116	0.270204	0.0875419	3.08657	0.00202482	0.0121931	Y	"Slc4a2"	824.958	0.170555	0.0817363	2.08665	0.0369194	0.107244		2
Slc5a7	"Slc5a7"	6.39086	0.171698	0.198899	0.863243	0.388004			"Slc5a7"	12.3461	1.33226	0.285403	4.668	3.04e-06	3.76e-05	Y	"Slc5a7"	27.8578	2.45381	0.267673	9.16719	4.86e-20	2.41e-18	Y	3
Slc6a17	"Slc6a17"	58.149	0.392049	0.15383	2.54858	0.0108161	0.0413112	Y	"Slc6a17"	60.5546	0.849194	0.174388	4.86958	1.12e-06	1.5e-05	Y	"Slc6a17"	84.7231	1.19935	0.163876	7.31865	2.5e-13	7.46e-12	Y	1
Slc6a6	"Slc6a6"	2686.36	-0.329531	0.0627573	-5.25088	1.51e-07	4.22e-06	Y	"Slc6a6"	2730.4	0.195536	0.0750002	2.60715	0.00913005	0.0415468	Y	"Slc6a6"	2789.79	-0.277081	0.0835424	-3.31665	0.000911046	0.00529961	Y	2
Slc6a8	"Slc6a8"	735.816	0.438123	0.0715977	6.11924	9.4e-10	4.45e-08	Y	"Slc6a8"	680.096	0.646185	0.0856801	7.54183	4.63e-14	1.5e-12	Y	"Slc6a8"	783.435	0.548786	0.0749769	7.3194	2.49e-13	7.43e-12	Y	1
Slc7a2	"Slc7a2"	96.2089	-0.20411	0.157512	-1.29584	0.195031	0.347435		"Slc7a2"	177.088	1.43722	0.171501	8.3802	5.28e-17	2.16e-15	Y	"Slc7a2"	178.903	1.15304	0.165492	6.96734	3.23e-12	8.48e-11	Y	1
Slc7a7	"Slc7a7"	9.69329	-0.385533	0.208791	-1.84651	0.0648185	0.156407		"Slc7a7"	19.9594	1.09718	0.255512	4.29406	1.75e-05	0.000184387	Y	"Slc7a7"	10.7145	-0.432779	0.291874	-1.48276	0.138139	0.286245		2
Slurp1	"Slurp1"	2.40291	0.217035	0.161808	1.34132	0.179818			"Slurp1"	4.71534	1.09514	0.292378	3.74563	0.00017994	0.0015043	Y	"Slurp1"	3.8611	0.888853	0.319945	2.77814	0.00546703	0.0235707	Y	1
Smad1	"Smad1"	243.897	-0.122909	0.0993329	-1.23735	0.215958	0.372077		"Smad1"	238.863	0.263775	0.102056	2.58462	0.00974874	0.0437847	Y	"Smad1"	284.53	0.250393	0.0995907	2.51422	0.0119297	0.0436749	Y	2
Smad6	"Smad6"	29.6852	0.100965	0.185969	0.542911	0.587191	0.726114		"Smad6"	121.175	2.87991	0.171733	16.7697	4.07e-63	1.33e-60	Y	"Smad6"	136.37	2.8671	0.159352	17.9923	2.24e-72	8.99e-70	Y	3
Smad7	"Smad7"	177.931	0.0137747	0.134823	0.102168	0.918623	0.952856		"Smad7"	266.265	1.28108	0.118424	10.8177	2.84e-27	2.27e-25	Y	"Smad7"	295.696	1.1356	0.118732	9.5644	1.13e-21	6.16e-20	Y	1
Smad9	"Smad9"	20.5943	0.0374568	0.200882	0.186462	0.852082	0.913958		"Smad9"	88.6538	2.87973	0.18343	15.6993	1.53e-55	3.88e-53	Y	"Smad9"	96.1851	2.8196	0.180184	15.6484	3.41e-55	8.94e-53	Y	3
Smap2	"Smap2"	189.921	0.341812	0.121035	2.82408	0.00474168	0.0220755	Y	"Smap2"	171.692	0.503605	0.129773	3.88066	0.000104173	0.000927037	Y	"Smap2"	219.96	0.653548	0.129795	5.03525	4.77e-07	6.42e-06	Y	1
Smim12	"Smim12"	111.787	0.407505	0.143444	2.84086	0.00449925	0.0211892	Y	"Smim12"	98.8585	0.524533	0.163517	3.20782	0.00133743	0.00868071	Y	"Smim12"	111.65	0.372782	0.172243	2.16428	0.0304426	0.0925079		1
Smim14	"Smim14"	386.552	-0.0831864	0.0892463	-0.932099	0.351285	0.517411		"Smim14"	399.859	0.441522	0.0936627	4.71396	2.43e-06	3.06e-05	Y	"Smim14"	417.634	0.078161	0.0921165	0.848501	0.396159	0.582837		2
Smim3	"Smim3"	188.198	0.295103	0.121418	2.43047	0.0150791	0.0532188		"Smim3"	167.293	0.421749	0.136939	3.07984	0.00207108	0.0124115	Y	"Smim3"	211.58	0.543579	0.13606	3.99513	6.47e-05	0.000528457	Y	1
Smo	"Smo"	795.641	0.156916	0.0806136	1.94652	0.0515924	0.13256		"Smo"	733.92	0.377843	0.087077	4.33918	1.43e-05	0.00015316	Y	"Smo"	853.093	0.28485	0.0927483	3.07122	0.00213187	0.0108228	Y	2
Smoc1	"Smoc1"	0.814266	-0.00869947	0.106547	-0.0816489	0.934926			"Smoc1"	6.81645	1.64036	0.295047	5.55965	2.7e-08	4.7e-07	Y	"Smoc1"	6.18996	1.63522	0.321005	5.09407	3.5e-07	4.84e-06	Y	3
Smoc2	"Smoc2"	20.7069	-0.246854	0.204415	-1.20761	0.227196	0.386031		"Smoc2"	193.351	3.8593	0.165832	23.2723	8.46e-120	1.17e-116	Y	"Smoc2"	167.919	3.3852	0.18318	18.4802	2.98e-76	1.4e-73	Y	3
Smpdl3a	"Smpdl3a"	20.5814	-0.124412	0.198632	-0.626344	0.531089	0.682259		"Smpdl3a"	26.3784	0.714692	0.228892	3.1224	0.00179384	0.0110485	Y	"Smpdl3a"	33.8916	0.89598	0.211004	4.24628	2.17e-05	0.000202241	Y	1
Smurf2	"Smurf2"	448.003	-0.244648	0.0791976	-3.08908	0.00200774	0.0114085	Y	"Smurf2"	474.297	0.366623	0.0851572	4.30525	1.67e-05	0.000176501	Y	"Smurf2"	527.906	0.165459	0.0746766	2.21568	0.0267135	0.0835639		2
Snai1	"Snai1"	51.4609	0.127617	0.161079	0.792263	0.428207	0.592462		"Snai1"	57.1948	0.751757	0.179857	4.17974	2.92e-05	0.000294998	Y	"Snai1"	59.5428	0.472459	0.165651	2.85214	0.00434257	0.0194496	Y	2
Snd1	"Snd1"	1020.65	0.198349	0.0857322	2.31359	0.0206901	0.0673799		"Snd1"	881.391	0.253294	0.0886958	2.85576	0.00429336	0.0229108	Y	"Snd1"	974.3	0.021825	0.093704	0.232914	0.815828	0.898419		2
Snhg8	"Snhg8"	79.2399	0.568372	0.143873	3.95052	7.8e-05	0.000884109	Y	"Snhg8"	62.7198	0.452248	0.167772	2.6956	0.0070261	0.0337922	Y	"Snhg8"	78.8493	0.542406	0.153052	3.54393	0.000394214	0.0025816	Y	1
Snta1	"Snta1"	149.789	0.234576	0.127764	1.83602	0.066355	0.159139		"Snta1"	156.62	0.731355	0.138225	5.29103	1.22e-07	1.93e-06	Y	"Snta1"	184.973	0.700498	0.132855	5.27264	1.34e-07	2.01e-06	Y	1
Snx18	"Snx18"	1356.68	-0.4353	0.0680596	-6.39587	1.6e-10	9.24e-09	Y	"Snx18"	1711.13	0.650716	0.0699679	9.30021	1.4e-20	7.35e-19	Y	"Snx18"	1585.76	-0.0240802	0.0911904	-0.264065	0.79173	0.883001		2
Snx7	"Snx7"	195.938	-0.287162	0.103724	-2.76853	0.00563099	0.0252592	Y	"Snx7"	218.016	0.444554	0.107437	4.13783	3.51e-05	0.00035126	Y	"Snx7"	234.569	0.149384	0.1033	1.44613	0.148142	0.300478		2
Snx9	"Snx9"	279.556	0.239183	0.0983971	2.4308	0.0150657	0.0531873		"Snx9"	243.898	0.309453	0.116186	2.66343	0.00773478	0.0363149	Y	"Snx9"	296.075	0.335773	0.107106	3.13495	0.00171886	0.00908093	Y	2
Sod3	"Sod3"	192.351	0.849566	0.105484	8.05394	8.02e-16	1.18e-13	Y	"Sod3"	135.835	0.460419	0.129236	3.56261	0.000367189	0.00281754	Y	"Sod3"	177.865	0.657378	0.119547	5.4989	3.82e-08	6.2e-07	Y	1
Sord	"Sord"	416.427	0.00428289	0.0789593	0.0542417	0.956743	0.973907		"Sord"	427.928	0.506524	0.0851827	5.94632	2.74e-09	5.48e-08	Y	"Sord"	481.091	0.324966	0.0980717	3.31355	0.000921181	0.00534944	Y	2
Sox5	"Sox5"	4.87276	0.250828	0.187248	1.33955	0.180392			"Sox5"	6.13657	0.802492	0.294562	2.72436	0.00644262	0.0316476	Y	"Sox5"	6.97231	0.915943	0.319531	2.86653	0.00415005	0.0187	Y	1
Sp6	"Sp6"	35.1499	-0.2482	0.178696	-1.38895	0.164848	0.3088		"Sp6"	58.1934	1.18675	0.195275	6.07732	1.22e-09	2.56e-08	Y	"Sp6"	57.6579	0.861883	0.178109	4.83907	1.3e-06	1.61e-05	Y	1
Sp7	"Sp7"	0.185025	-0.0406432	0.0495544	-0.820174	0.412117			"Sp7"	24.7835	3.37923	0.278274	12.1435	6.21e-34	7.08e-32	Y	"Sp7"	5.33221	1.56746	0.320746	4.88692	1.02e-06	1.29e-05	Y	3
Sparc	"Sparc"	2166.28	0.160049	0.116271	1.37651	0.168662	0.313522		"Sparc"	2155.22	0.559493	0.117214	4.77327	1.81e-06	2.35e-05	Y	"Sparc"	2269.38	0.221415	0.190201	1.16411	0.244379	0.425146		2
Sparcl1	"Sparcl1"	15.9702	0.567304	0.206814	2.74306	0.00608694	0.0267454	Y	"Sparcl1"	15.2655	0.897134	0.272025	3.29798	0.000973838	0.006575	Y	"Sparcl1"	61.8848	2.92134	0.215748	13.5405	9.02e-42	1.32e-39	Y	3
Spock2	"Spock2"	70.0202	0.391021	0.153269	2.5512	0.0107353	0.0410822	Y	"Spock2"	74.3632	0.895575	0.16874	5.30742	1.11e-07	1.77e-06	Y	"Spock2"	98.1627	1.11023	0.153678	7.22438	5.03e-13	1.43e-11	Y	1
Spon2	"Spon2"	227.565	0.876205	0.125226	6.99701	2.61e-12	2.17e-10	Y	"Spon2"	175.803	0.718372	0.144569	4.96907	6.73e-07	9.48e-06	Y	"Spon2"	279.011	1.2899	0.134561	9.58596	9.16e-22	5.02e-20	Y	1
Spp1	"Spp1"	1710.56	0.165382	0.171453	0.96459	0.33475	0.501297		"Spp1"	1663.98	0.527523	0.138546	3.80758	0.000140334	0.00120911	Y	"Spp1"	1821.82	0.251883	0.267026	0.943291	0.345532	0.532889		2
Spryd3	"Spryd3"	278.833	0.344352	0.147525	2.33419	0.0195859	0.0644959		"Spryd3"	246.033	0.466526	0.15815	2.9499	0.00317877	0.0178768	Y	"Spryd3"	300.991	0.501003	0.17501	2.8627	0.00420042	0.0188977	Y	1
Sptan1	"Sptan1"	3824.39	0.163192	0.0742661	2.1974	0.0279921	0.0845698		"Sptan1"	3302.14	0.213816	0.0838838	2.54895	0.0108047	0.0474083	Y	"Sptan1"	3688.16	0.0101749	0.0993523	0.102412	0.91843	0.954755		2
Sptssa	"Sptssa"	292.362	-0.0631266	0.0893411	-0.70658	0.479828	0.63855		"Sptssa"	280.599	0.275259	0.0986684	2.78974	0.00527509	0.0269681	Y	"Sptssa"	331.849	0.2126	0.103548	2.05315	0.0400584	0.114055		2
Sqrdl	"Sqrdl"	144.186	0.40405	0.114871	3.51743	0.000435747	0.00347812	Y	"Sqrdl"	141.246	0.752438	0.126544	5.94605	2.75e-09	5.48e-08	Y	"Sqrdl"	187.316	0.945696	0.133194	7.10014	1.25e-12	3.46e-11	Y	1
Sqstm1	"Sqstm1"	1758.9	0.254201	0.105919	2.39995	0.0163973	0.0567084		"Sqstm1"	1521.77	0.317109	0.100293	3.16183	0.00156782	0.00988139	Y	"Sqstm1"	1734.36	0.169657	0.151745	1.11804	0.263551	0.446984		2
Srfbp1	"Srfbp1"	121.23	0.0421573	0.139295	0.302648	0.762158	0.856411		"Srfbp1"	121.201	0.439171	0.153853	2.85448	0.00431067	0.0229761	Y	"Srfbp1"	144.907	0.425524	0.151294	2.81256	0.00491484	0.021475	Y	2
Srm	"Srm"	204.095	0.567015	0.114966	4.93203	8.14e-07	1.84e-05	Y	"Srm"	157.972	0.377297	0.141213	2.67184	0.00754375	0.0355814	Y	"Srm"	198.947	0.473815	0.130253	3.63765	0.000275139	0.00188797	Y	1
Srpr	"Srpr"	762.528	0.128311	0.0737317	1.74024	0.0818163	0.186121		"Srpr"	665.493	0.211938	0.0810738	2.61414	0.0089453	0.0408707	Y	"Srpr"	758.974	0.0589015	0.0824412	0.714466	0.474939	0.653221		2
Srprb	"Srprb"	330.619	0.267742	0.0981103	2.729	0.00635276	0.0275949	Y	"Srprb"	301.159	0.454386	0.106108	4.28228	1.85e-05	0.000192795	Y	"Srprb"	350.334	0.359697	0.119827	3.00179	0.00268397	0.0131414	Y	1
Ssr3	"Ssr3"	1955.93	-0.18277	0.0902931	-2.02418	0.0429511	0.116007		"Ssr3"	1978.64	0.299823	0.0944859	3.1732	0.00150766	0.00955598	Y	"Ssr3"	2033.47	-0.129683	0.143343	-0.904704	0.365622	0.553152		2
Ssr4	"Ssr4"	212.46	0.136137	0.104891	1.29789	0.194326	0.34644		"Ssr4"	199.302	0.409053	0.113023	3.6192	0.000295517	0.00232061	Y	"Ssr4"	220.046	0.168325	0.120159	1.40085	0.161258	0.318566		2
St6galnac4	"St6galnac4"	524.758	-0.192445	0.0969257	-1.98549	0.0470903	0.123805		"St6galnac4"	537.333	0.323477	0.101778	3.17827	0.00148155	0.00942896	Y	"St6galnac4"	559.732	-0.0682182	0.102398	-0.666208	0.505278	0.679399		2
St6galnac6	"St6galnac6"	297.325	0.245258	0.0933772	2.62653	0.00862606	0.0346906	Y	"St6galnac6"	300.707	0.682389	0.0991649	6.88136	5.93e-12	1.57e-10	Y	"St6galnac6"	355.136	0.622933	0.116204	5.36069	8.29e-08	1.27e-06	Y	1
Stat5a	"Stat5a"	140.826	-0.00843473	0.115772	-0.0728566	0.94192	0.965397		"Stat5a"	138.531	0.376295	0.126855	2.96634	0.00301366	0.0171031	Y	"Stat5a"	168.624	0.418049	0.115566	3.6174	0.000297575	0.00202556	Y	2
Stc2	"Stc2"	39.6092	0.231081	0.172474	1.3398	0.180311	0.328451		"Stc2"	56.9155	1.32417	0.185206	7.14971	8.7e-13	2.5e-11	Y	"Stc2"	39.6618	0.215611	0.192574	1.11963	0.262871	0.446275		1
Steap3	"Steap3"	508.082	0.304307	0.084661	3.59441	0.000325123	0.00275852	Y	"Steap3"	452.018	0.43077	0.0929375	4.63505	3.57e-06	4.35e-05	Y	"Steap3"	564.872	0.523113	0.0901511	5.80262	6.53e-09	1.19e-07	Y	1
Stk32a	"Stk32a"	3.50461	-0.10168	0.18027	-0.564042	0.572726			"Stk32a"	10.4735	1.44988	0.287202	5.04828	4.46e-07	6.49e-06	Y	"Stk32a"	6.2842	0.673752	0.316657	2.1277	0.0333616	0.099104		1
Stk39	"Stk39"	121.741	-0.100579	0.122908	-0.818325	0.413172	0.578852		"Stk39"	122.04	0.337511	0.133068	2.53638	0.0112006	0.0486501	Y	"Stk39"	130.964	0.0628111	0.132436	0.474275	0.635304	0.779312		2
Stmn2	"Stmn2"	380.123	-0.107792	0.089913	-1.19885	0.230587	0.390162		"Stmn2"	505.152	0.983083	0.0919588	10.6905	1.13e-26	8.65e-25	Y	"Stmn2"	553.005	0.760905	0.120125	6.33428	2.38e-10	5.2e-09	Y	1
Stra6	"Stra6"	11.2458	-0.338631	0.209549	-1.616	0.106095	0.224155		"Stra6"	20.7822	1.01777	0.247483	4.11249	3.91e-05	0.000385309	Y	"Stra6"	12.5199	-0.382344	0.289243	-1.32188	0.186209	0.351714		2
Stt3a	"Stt3a"	750.819	-0.0114967	0.0714879	-0.16082	0.872235	0.926322		"Stt3a"	698.914	0.240308	0.0814745	2.94949	0.00318302	0.0178926	Y	"Stt3a"	781.785	0.0368639	0.0911939	0.404237	0.686039	0.814966		2
Stx2	"Stx2"	443.474	0.188575	0.0908079	2.07664	0.0378351	0.105838		"Stx2"	403.472	0.374315	0.105156	3.55963	0.000371377	0.00284265	Y	"Stx2"	483.022	0.356994	0.101317	3.52353	0.00042584	0.00275303	Y	2
Sulf2	"Sulf2"	203.857	0.293209	0.107161	2.73614	0.00621644	0.0271627	Y	"Sulf2"	200.132	0.634255	0.128247	4.94556	7.59e-07	1.05e-05	Y	"Sulf2"	215.298	0.38722	0.117015	3.30915	0.000935784	0.00541809	Y	2
Sumo2	"Sumo2"	593.974	0.0534186	0.100438	0.531858	0.594825	0.732172		"Sumo2"	569.112	0.373301	0.105252	3.54674	0.000390026	0.00297075	Y	"Sumo2"	635.03	0.167396	0.165397	1.01209	0.311496	0.498955		2
Sumo3	"Sumo3"	435.705	0.0560947	0.0894808	0.62689	0.530731	0.682204		"Sumo3"	400.761	0.273638	0.0974137	2.80903	0.0049691	0.0256678	Y	"Sumo3"	469.937	0.194968	0.117675	1.65683	0.0975535	0.221936		2
Sun2	"Sun2"	879.306	0.16064	0.07862	2.04325	0.0410275	0.112345		"Sun2"	768.1	0.243475	0.0884596	2.75238	0.00591634	0.029577	Y	"Sun2"	925.357	0.246064	0.0872589	2.81994	0.00480333	0.0210683	Y	2
Surf4	"Surf4"	1385.6	0.0981426	0.0718457	1.36602	0.171933	0.318366		"Surf4"	1319.13	0.401538	0.0827304	4.85357	1.21e-06	1.61e-05	Y	"Surf4"	1400.91	0.0700681	0.121261	0.577827	0.563381	0.727608		2
Svep1	"Svep1"	181.071	0.636794	0.132458	4.80753	1.53e-06	3.2e-05	Y	"Svep1"	199.338	1.21585	0.13428	9.05458	1.37e-19	6.6e-18	Y	"Svep1"	238.661	1.20976	0.153219	7.89563	2.89e-15	1.07e-13	Y	3
Swi5	"Swi5"	315.797	0.119656	0.120502	0.992983	0.320718	0.487585		"Swi5"	289.238	0.324161	0.126284	2.56692	0.0102607	0.0455897	Y	"Swi5"	332.445	0.189317	0.17859	1.06006	0.289115	0.474991		2
Syn1	"Syn1"	86.4094	0.00642415	0.177575	0.0361772	0.971141	0.982952		"Syn1"	99.8783	0.714062	0.182969	3.90264	9.51e-05	0.000852843	Y	"Syn1"	101.794	0.363134	0.195055	1.8617	0.0626456	0.159282		2
Syne3	"Syne3"	526.5	0.315038	0.0849337	3.70923	0.000207894	0.00195192	Y	"Syne3"	436.686	0.2601	0.0996709	2.60959	0.009065	0.0413112	Y	"Syne3"	596.492	0.580993	0.0948445	6.12575	9.03e-10	1.84e-08	Y	1
Syt6	"Syt6"	3.4126	0.0360431	0.177144	0.203468	0.838769			"Syt6"	5.63242	0.774821	0.295004	2.62648	0.00862731	0.039751	Y	"Syt6"	3.88639	0.279203	0.321406	0.868693	0.385015	0.571117		2
Tagln	"Tagln"	265.276	-0.0618911	0.0991786	-0.624037	0.532603	0.68294		"Tagln"	372.015	1.11661	0.104259	10.7099	9.14e-27	7.06e-25	Y	"Tagln"	323.928	0.385776	0.139654	2.76236	0.00573855	0.0245237	Y	1
Tagln2	"Tagln2"	1053.34	0.247246	0.100935	2.44955	0.0143037	0.0511087		"Tagln2"	939.148	0.384095	0.0983125	3.90688	9.35e-05	0.000839225	Y	"Tagln2"	1080.56	0.257309	0.158895	1.61937	0.105369	0.234246		2
Taldo1	"Taldo1"	422.566	0.19956	0.100175	1.99212	0.0463576	0.122424		"Taldo1"	384.428	0.383687	0.11416	3.36096	0.00077671	0.00542178	Y	"Taldo1"	446.872	0.284341	0.142001	2.00238	0.0452438	0.125365		2
Tapbp	"Tapbp"	787.567	0.196055	0.0783186	2.5033	0.012304	0.0457218	Y	"Tapbp"	700.857	0.321671	0.091378	3.52023	0.00043118	0.00323659	Y	"Tapbp"	839.497	0.307422	0.0947963	3.24298	0.00118287	0.00661836	Y	2
Tax1bp3	"Tax1bp3"	524.015	-0.0365866	0.080289	-0.455686	0.648616	0.775108		"Tax1bp3"	510.226	0.337263	0.0856299	3.93861	8.2e-05	0.000748496	Y	"Tax1bp3"	528.909	-0.0741001	0.101627	-0.72914	0.465916	0.646416		2
Tbc1d9b	"Tbc1d9b"	654.209	0.136982	0.0762051	1.79754	0.0722497	0.170334		"Tbc1d9b"	578.171	0.251762	0.0846355	2.97466	0.00293314	0.0167225	Y	"Tbc1d9b"	685.596	0.217061	0.080293	2.70336	0.00686423	0.0282104	Y	2
Tbx3	"Tbx3"	78.2254	-0.46039	0.143537	-3.20747	0.00133908	0.00834738	Y	"Tbx3"	98.396	0.555492	0.145685	3.81297	0.000137307	0.00119034	Y	"Tbx3"	107.873	0.363554	0.143498	2.53351	0.0112928	0.0418486	Y	2
Tcf19	"Tcf19"	204.367	0.389518	0.111351	3.49812	0.000468549	0.00369887	Y	"Tcf19"	193.34	0.655555	0.124255	5.27587	1.32e-07	2.08e-06	Y	"Tcf19"	277.3	1.03918	0.111899	9.2868	1.59e-20	8.18e-19	Y	1
Tcf25	"Tcf25"	953.867	0.163789	0.0697445	2.34841	0.0188539	0.06279		"Tcf25"	819.275	0.200514	0.0785786	2.55176	0.010718	0.0471813	Y	"Tcf25"	982.438	0.186058	0.0852274	2.18308	0.0290298	0.0892083		2
Tcf7	"Tcf7"	143.326	-0.663526	0.124065	-5.34821	8.88e-08	2.63e-06	Y	"Tcf7"	208.593	0.760102	0.121991	6.23078	4.64e-10	1.02e-08	Y	"Tcf7"	195.338	0.181391	0.129361	1.40221	0.160852	0.31809		2
Tcn2	"Tcn2"	200.583	0.186813	0.12166	1.53553	0.124653	0.251522		"Tcn2"	190.778	0.482995	0.128163	3.76861	0.000164159	0.00138826	Y	"Tcn2"	215.317	0.331313	0.131639	2.51683	0.0118417	0.0434461	Y	2
Tcp1	"Tcp1"	1032.36	0.185495	0.083845	2.21236	0.026942	0.0823328		"Tcp1"	888.941	0.229457	0.0898165	2.55473	0.010627	0.0468625	Y	"Tcp1"	1019.41	0.0941185	0.133065	0.707311	0.479373	0.657314		2
Tcta	"Tcta"	161.975	-0.0168127	0.11264	-0.14926	0.881348	0.931767		"Tcta"	159.856	0.38056	0.123622	3.07842	0.00208101	0.012459	Y	"Tcta"	181.478	0.224631	0.119634	1.87766	0.0604281	0.155382		2
Tecr	"Tecr"	584.373	0.25988	0.101237	2.56704	0.010257	0.0395857	Y	"Tecr"	518.815	0.383265	0.109247	3.50823	0.000451095	0.00336979	Y	"Tecr"	603.447	0.289073	0.142796	2.02439	0.0429303	0.120422		2
Tef	"Tef"	609.828	-0.0960422	0.0875677	-1.09678	0.272739	0.439136		"Tef"	591.636	0.275998	0.0855891	3.22469	0.0012611	0.00828925	Y	"Tef"	640.048	-0.0114109	0.0851092	-0.134074	0.893344	0.941448		2
Tgfb1	"Tgfb1"	138.276	-0.198418	0.159288	-1.24566	0.212891	0.368463		"Tgfb1"	172.195	0.709772	0.165446	4.29006	1.79e-05	0.000187104	Y	"Tgfb1"	177.968	0.367385	0.186022	1.97495	0.0482733	0.131963		2
Tgfb3	"Tgfb3"	430.084	0.166897	0.102344	1.63074	0.102946	0.219229		"Tgfb3"	469.723	0.779644	0.106235	7.33888	2.15e-13	6.59e-12	Y	"Tgfb3"	545.12	0.696644	0.114253	6.09737	1.08e-09	2.17e-08	Y	1
Tgfbi	"Tgfbi"	3.19796	0.175411	0.177088	0.990528	0.321916			"Tgfbi"	5.88524	1.04329	0.295163	3.53463	0.000408346	0.00308757	Y	"Tgfbi"	6.39161	1.16228	0.316917	3.66747	0.000244959	0.00170745	Y	1
Thap4	"Thap4"	212.825	-0.0310375	0.106991	-0.290096	0.771743	0.863082		"Thap4"	203.93	0.297258	0.108916	2.72924	0.00634805	0.0312944	Y	"Thap4"	223.819	0.0373931	0.104477	0.357906	0.720414	0.837637		2
Thap7	"Thap7"	147.295	0.23771	0.118262	2.01002	0.044429	0.118874		"Thap7"	130.544	0.36046	0.13502	2.66968	0.0075924	0.0357545	Y	"Thap7"	159.961	0.403691	0.125572	3.21482	0.00130524	0.00719677	Y	2
Thbs1	"Thbs1"	3375.56	-0.563063	0.0812834	-6.92716	4.29e-12	3.45e-10	Y	"Thbs1"	4398.65	0.623913	0.0980177	6.36531	1.95e-10	4.43e-09	Y	"Thbs1"	3692.01	-0.333768	0.128538	-2.59665	0.0094137	0.03618	Y	2
Thbs3	"Thbs3"	112.457	0.214295	0.140449	1.52579	0.127062	0.255119		"Thbs3"	142.136	1.11448	0.134121	8.30945	9.61e-17	3.88e-15	Y	"Thbs3"	161.524	1.01402	0.133315	7.60621	2.82e-14	9.48e-13	Y	1
Thra	"Thra"	210.156	0.368548	0.112216	3.28427	0.00102246	0.00683296	Y	"Thra"	208.472	0.73784	0.12193	6.05133	1.44e-09	2.97e-08	Y	"Thra"	251.097	0.755373	0.118392	6.38027	1.77e-10	3.93e-09	Y	1
Thsd4	"Thsd4"	85.8392	0.366402	0.140733	2.60353	0.00922689	0.0364688	Y	"Thsd4"	84.1921	0.702922	0.162223	4.33306	1.47e-05	0.00015708	Y	"Thsd4"	97.0137	0.645834	0.167913	3.84624	0.000119946	0.000917656	Y	1
Tiam1	"Tiam1"	103.54	0.233023	0.132788	1.75485	0.0792852	0.181729		"Tiam1"	102.441	0.609235	0.151444	4.02283	5.75e-05	0.000544899	Y	"Tiam1"	128.771	0.728994	0.149637	4.87174	1.11e-06	1.39e-05	Y	1
Tiam2	"Tiam2"	351.958	-0.0400753	0.0852025	-0.470353	0.638103	0.766658		"Tiam2"	422.512	0.829495	0.0904576	9.16999	4.73e-20	2.43e-18	Y	"Tiam2"	477.759	0.695389	0.0783338	8.87725	6.85e-19	3.16e-17	Y	1
Tifa	"Tifa"	41.5181	-0.22436	0.170759	-1.3139	0.18888	0.339915		"Tifa"	55.3392	0.821223	0.177059	4.63812	3.52e-06	4.29e-05	Y	"Tifa"	57.5274	0.546462	0.172986	3.15899	0.00158315	0.00846563	Y	1
Timp1	"Timp1"	541.827	0.286918	0.109835	2.61225	0.0089948	0.0358153	Y	"Timp1"	520.529	0.594024	0.11883	4.99895	5.76e-07	8.21e-06	Y	"Timp1"	570.819	0.355174	0.174775	2.03218	0.0421354	0.118926		2
Timp2	"Timp2"	2546.36	0.0319368	0.100044	0.319228	0.749554	0.848077		"Timp2"	2545.56	0.455419	0.105807	4.30423	1.68e-05	0.000177162	Y	"Timp2"	2695.8	0.128811	0.148702	0.866237	0.38636	0.572241		2
Timp3	"Timp3"	924.295	0.202804	0.068647	2.9543	0.00313376	0.0160943	Y	"Timp3"	1338.42	1.4031	0.0721772	19.4396	3.57e-84	2.11e-81	Y	"Timp3"	1182.44	0.742495	0.108438	6.8472	7.53e-12	1.91e-10	Y	1
Tinagl1	"Tinagl1"	50.1982	0.297453	0.1636	1.81818	0.0690371	0.164336		"Tinagl1"	52.7547	0.795501	0.181307	4.38759	1.15e-05	0.000125891	Y	"Tinagl1"	59.6509	0.707666	0.189726	3.72994	0.000191522	0.00137793	Y	1
Tjap1	"Tjap1"	226.457	0.130775	0.105485	1.23976	0.215065	0.371046		"Tjap1"	217.767	0.44984	0.118144	3.80756	0.000140347	0.00120911	Y	"Tjap1"	262.564	0.464006	0.11245	4.12633	3.69e-05	0.00032397	Y	1
Tkt	"Tkt"	364.668	0.63739	0.113433	5.6191	1.92e-08	6.87e-07	Y	"Tkt"	295.517	0.558531	0.127818	4.36974	1.24e-05	0.000134963	Y	"Tkt"	390.49	0.759526	0.138824	5.47115	4.47e-08	7.13e-07	Y	1
Tle3	"Tle3"	593.5	0.179751	0.0764558	2.35104	0.0187212	0.0624144		"Tle3"	517.175	0.251385	0.0882186	2.84957	0.00437788	0.0232421	Y	"Tle3"	629.198	0.284544	0.0786644	3.61719	0.000297815	0.00202618	Y	2
Tle6	"Tle6"	49.8954	0.313698	0.167972	1.86757	0.0618227	0.151133		"Tle6"	49.7597	0.694115	0.189161	3.66945	0.000243076	0.0019549	Y	"Tle6"	56.767	0.604725	0.198213	3.05089	0.00228166	0.0114744	Y	1
Tll1	"Tll1"	5.94704	0.198351	0.197329	1.00518	0.314809			"Tll1"	11.5495	1.35702	0.287087	4.72684	2.28e-06	2.89e-05	Y	"Tll1"	14.9803	1.68202	0.287397	5.85259	4.84e-09	8.92e-08	Y	3
Tlr2	"Tlr2"	67.2277	0.152271	0.152217	1.00036	0.317138	0.483699		"Tlr2"	68.5379	0.597038	0.16958	3.52069	0.000430432	0.00323293	Y	"Tlr2"	80.3785	0.56428	0.151851	3.71601	0.000202391	0.00144394	Y	1
Tm2d2	"Tm2d2"	294.942	0.130219	0.0971118	1.34092	0.179946	0.328133		"Tm2d2"	287.711	0.487341	0.106442	4.57846	4.68e-06	5.57e-05	Y	"Tm2d2"	357.463	0.539603	0.132476	4.0732	4.64e-05	0.000397076	Y	1
Tm4sf1	"Tm4sf1"	705.674	0.268617	0.0988884	2.71637	0.00660031	0.0283297	Y	"Tm4sf1"	787.818	0.90946	0.108275	8.39952	4.48e-17	1.86e-15	Y	"Tm4sf1"	838.247	0.603185	0.176665	3.41428	0.000639507	0.00392245	Y	1
Tmbim1	"Tmbim1"	647.843	0.154781	0.0727423	2.1278	0.0333538	0.096155		"Tmbim1"	574.695	0.279169	0.0819392	3.40702	0.000656752	0.00471064	Y	"Tmbim1"	614.403	-0.0510342	0.0814068	-0.626903	0.530723	0.701919		2
Tmbim6	"Tmbim6"	1528.17	0.175406	0.0879092	1.99531	0.0460094	0.121804		"Tmbim6"	1331.86	0.253247	0.091685	2.76214	0.00574233	0.0288814	Y	"Tmbim6"	1540.53	0.142437	0.13716	1.03847	0.299051	0.485578		2
Tmco3	"Tmco3"	261.058	0.125783	0.109958	1.14392	0.252656	0.416599		"Tmco3"	241.089	0.34508	0.117611	2.93408	0.00334541	0.0186871	Y	"Tmco3"	289.004	0.338293	0.11733	2.88325	0.00393591	0.0178847	Y	2
Tmed2	"Tmed2"	1168.69	0.0123093	0.0873317	0.140949	0.88791	0.935971		"Tmed2"	1077.74	0.240888	0.0879521	2.73886	0.00616535	0.0306124	Y	"Tmed2"	1193.91	0.0124899	0.130968	0.0953659	0.924024	0.958117		2
Tmed3	"Tmed3"	327.707	0.189652	0.0934128	2.03025	0.0423308	0.114663		"Tmed3"	310.347	0.476893	0.0982056	4.85607	1.2e-06	1.59e-05	Y	"Tmed3"	367.63	0.421931	0.11587	3.64141	0.000271151	0.00186622	Y	2
Tmeff1	"Tmeff1"	153.621	-0.301957	0.11481	-2.63006	0.008537	0.0344402	Y	"Tmeff1"	235.934	1.12896	0.108918	10.3653	3.57e-25	2.48e-23	Y	"Tmeff1"	226.054	0.648806	0.107181	6.05334	1.42e-09	2.83e-08	Y	1
Tmem100	"Tmem100"	0.137215	0.0301294	0.0422109	0.713784	0.475361			"Tmem100"	3.49188	1.21294	0.275579	4.40142	1.08e-05	0.00011929	Y	"Tmem100"	1.21485	0.591077	0.24968	2.36734	0.0179166			1
Tmem106b	"Tmem106b"	1303.22	-0.0621384	0.0639869	-0.971112	0.331493	0.498233		"Tmem106b"	1206.96	0.186295	0.07323	2.54396	0.0109602	0.0478738	Y	"Tmem106b"	1376.47	0.0328751	0.0798563	0.411679	0.680575	0.810696		2
Tmem121	"Tmem121"	41.0633	0.396177	0.168889	2.34578	0.0189873	0.0629638		"Tmem121"	39.9915	0.679436	0.205628	3.3042	0.000952463	0.00646581	Y	"Tmem121"	52.725	0.926791	0.175989	5.26619	1.39e-07	2.07e-06	Y	1
Tmem132a	"Tmem132a"	436.179	0.313644	0.112829	2.77981	0.00543902	0.024585	Y	"Tmem132a"	390.637	0.460146	0.127667	3.60426	0.000313042	0.00244586	Y	"Tmem132a"	479.332	0.503383	0.130517	3.85684	0.000114861	0.000884712	Y	1
Tmem134	"Tmem134"	292.363	0.102191	0.0952	1.07343	0.283076	0.450047		"Tmem134"	269.331	0.315758	0.117359	2.69054	0.00713369	0.0342301	Y	"Tmem134"	314.402	0.238321	0.103144	2.31056	0.0208572	0.068475		2
Tmem150a	"Tmem150a"	115.434	0.337372	0.121261	2.78219	0.00539936	0.0244338	Y	"Tmem150a"	113.234	0.680506	0.137816	4.9378	7.9e-07	1.09e-05	Y	"Tmem150a"	122.559	0.468118	0.123354	3.79491	0.000147696	0.00110154	Y	1
Tmem151a	"Tmem151a"	104.759	0.214117	0.133803	1.60025	0.109544	0.229024		"Tmem151a"	148.922	1.33222	0.136762	9.74115	2.01e-22	1.22e-20	Y	"Tmem151a"	167.229	1.22428	0.128145	9.55383	1.25e-21	6.79e-20	Y	3
Tmem154	"Tmem154"	1.82038	0.104284	0.149601	0.697081	0.485752			"Tmem154"	3.49654	0.753481	0.282158	2.67042	0.00757571	0.0356894	Y	"Tmem154"	2.41916	0.482639	0.310731	1.55324	0.120367	0.258692		2
Tmem165	"Tmem165"	386.458	0.0358803	0.0882067	0.406776	0.684173	0.801274		"Tmem165"	357.085	0.262404	0.0969938	2.70537	0.00682278	0.0330656	Y	"Tmem165"	414.95	0.159048	0.110761	1.43596	0.151014	0.304685		2
Tmem167b	"Tmem167b"	459.879	0.013018	0.0917245	0.141925	0.887139	0.935658		"Tmem167b"	444.872	0.363803	0.0999671	3.63923	0.000273459	0.00216243	Y	"Tmem167b"	498.706	0.173759	0.106943	1.62479	0.104208	0.232459		2
Tmem18	"Tmem18"	140.728	0.132298	0.120882	1.09444	0.273761	0.440061		"Tmem18"	135.386	0.450262	0.128126	3.51421	0.000441067	0.00330282	Y	"Tmem18"	168.529	0.521612	0.118631	4.39692	1.1e-05	0.000109405	Y	1
Tmem2	"Tmem2"	415.941	-0.346161	0.0837481	-4.13336	3.57e-05	0.000460673	Y	"Tmem2"	502.072	0.605452	0.0988051	6.12774	8.91e-10	1.89e-08	Y	"Tmem2"	509.304	0.187057	0.0983077	1.90277	0.0570712	0.14894		2
Tmem200a	"Tmem200a"	52.2626	0.409345	0.163083	2.51004	0.0120716	0.045014	Y	"Tmem200a"	45.9511	0.522888	0.193283	2.70529	0.00682446	0.0330656	Y	"Tmem200a"	59.5486	0.700593	0.168108	4.16752	3.08e-05	0.000275807	Y	1
Tmem219	"Tmem219"	73.0015	0.168699	0.151059	1.11677	0.264091	0.429242		"Tmem219"	69.5452	0.445907	0.168922	2.63971	0.00829768	0.0384922	Y	"Tmem219"	77.8944	0.29807	0.154244	1.93246	0.0533023	0.141707		2
Tmem43	"Tmem43"	1155.37	0.411836	0.0781826	5.26762	1.38e-07	3.88e-06	Y	"Tmem43"	932.48	0.295984	0.0860915	3.43801	0.000585997	0.00424481	Y	"Tmem43"	1097.66	0.23419	0.100927	2.32039	0.0203197	0.0671954		2
Tmem45a	"Tmem45a"	77.2148	0.323351	0.140368	2.30359	0.0212458	0.0687344		"Tmem45a"	111.834	1.4413	0.148088	9.73273	2.19e-22	1.32e-20	Y	"Tmem45a"	131.064	1.41308	0.136781	10.331	5.1e-25	3.5e-23	Y	3
Tmem50a	"Tmem50a"	340.878	0.170774	0.0925798	1.84462	0.0650932	0.156942		"Tmem50a"	313.342	0.386317	0.0985786	3.91887	8.9e-05	0.000801464	Y	"Tmem50a"	364.961	0.289649	0.118361	2.44717	0.0143984	0.0508172		2
Tmem97	"Tmem97"	310.495	0.114922	0.0975846	1.17767	0.238928	0.400373		"Tmem97"	289.497	0.360481	0.104309	3.4559	0.000548458	0.00400794	Y	"Tmem97"	322.33	0.144727	0.11454	1.26355	0.206391	0.377389		2
Tmem98	"Tmem98"	213.091	0.128331	0.113052	1.13516	0.256309	0.42095		"Tmem98"	195.779	0.335038	0.127038	2.63729	0.00835705	0.0387387	Y	"Tmem98"	236.592	0.341993	0.124156	2.75454	0.00587755	0.0249613	Y	2
Tmod1	"Tmod1"	22.7937	0.219565	0.195337	1.12403	0.260999	0.425632		"Tmod1"	30.7065	1.112	0.225064	4.9408	7.78e-07	1.08e-05	Y	"Tmod1"	30.0975	0.738149	0.229375	3.21809	0.00129046	0.0071268	Y	1
Tmtc2	"Tmtc2"	27.8656	0.196509	0.189964	1.03445	0.300926	0.467861		"Tmtc2"	29.5939	0.696131	0.222983	3.12189	0.00179692	0.011062	Y	"Tmtc2"	46.4049	1.26954	0.19264	6.59022	4.39e-11	1.04e-09	Y	1
Tnfaip8	"Tnfaip8"	91.4023	-0.285392	0.138329	-2.06314	0.0390997	0.108145		"Tnfaip8"	124.494	0.881714	0.139519	6.31967	2.62e-10	5.91e-09	Y	"Tnfaip8"	135.033	0.661432	0.128286	5.1559	2.52e-07	3.58e-06	Y	1
Tnfrsf11b	"Tnfrsf11b"	6.31677	-0.227547	0.197913	-1.14973	0.250254			"Tnfrsf11b"	20.3348	1.71121	0.260746	6.56275	5.28e-11	1.26e-09	Y	"Tnfrsf11b"	14.4014	1.04943	0.280187	3.74546	0.000180062	0.0013079	Y	3
Tnfrsf12a	"Tnfrsf12a"	482.156	0.201809	0.105602	1.91104	0.0559992	0.140677		"Tnfrsf12a"	425.201	0.311112	0.111297	2.79534	0.0051845	0.0266255	Y	"Tnfrsf12a"	482.636	0.150948	0.14526	1.03915	0.298733	0.485397		2
Tnfrsf19	"Tnfrsf19"	1.04953	0.159684	0.120274	1.32766	0.184289			"Tnfrsf19"	3.36897	1.07193	0.279277	3.83823	0.000123924	0.00108416	Y	"Tnfrsf19"	1.09243	0.369901	0.255287	1.44896	0.147349			1
Tnfrsf1a	"Tnfrsf1a"	415.544	0.202845	0.0918326	2.20885	0.0271848	0.0828367		"Tnfrsf1a"	360.481	0.268406	0.103368	2.59662	0.00941468	0.0424955	Y	"Tnfrsf1a"	455.505	0.384101	0.106806	3.59624	0.000322854	0.00216735	Y	2
Tnfrsf1b	"Tnfrsf1b"	392.135	0.187754	0.0893317	2.10176	0.0355744	0.100732		"Tnfrsf1b"	343.693	0.284796	0.102603	2.77571	0.0055081	0.0278823	Y	"Tnfrsf1b"	395.319	0.166147	0.0983162	1.68992	0.091043	0.211269		2
Tnfrsf21	"Tnfrsf21"	18.4292	-0.0128119	0.202759	-0.063188	0.949617	0.969832		"Tnfrsf21"	25.9911	0.959132	0.234412	4.09165	4.28e-05	0.000418649	Y	"Tnfrsf21"	26.8752	0.753908	0.232039	3.24906	0.00115789	0.00650259	Y	1
Tnfrsf23	"Tnfrsf23"	274.47	0.0190822	0.104268	0.18301	0.85479	0.916029		"Tnfrsf23"	266.669	0.371871	0.0990816	3.75318	0.000174608	0.00146466	Y	"Tnfrsf23"	274.067	-0.0522018	0.0952961	-0.547785	0.583839	0.743618		2
Tnn	"Tnn"	0.0925124	-0.0238515	0.0394829	-0.604096	0.54578			"Tnn"	7.31587	1.96267	0.295149	6.64977	2.94e-11	7.15e-10	Y	"Tnn"	0.972738	0.444139	0.252562	1.75854	0.078656			1
Tnpo2	"Tnpo2"	915.051	0.28924	0.066928	4.32166	1.55e-05	0.000229026	Y	"Tnpo2"	749.269	0.203453	0.0773083	2.63171	0.00849564	0.0392931	Y	"Tnpo2"	899.425	0.194934	0.0694879	2.8053	0.00502702	0.0219225	Y	2
Tom1	"Tom1"	243.818	0.100337	0.0995521	1.00789	0.313509	0.480337		"Tom1"	228.746	0.368136	0.107971	3.40957	0.000650652	0.00467228	Y	"Tom1"	275.449	0.365588	0.102967	3.55054	0.000384438	0.00252972	Y	2
Tpbg	"Tpbg"	518.951	0.224797	0.0777568	2.89103	0.00383983	0.0187496	Y	"Tpbg"	438.505	0.228064	0.0889623	2.5636	0.0103593	0.0459454	Y	"Tpbg"	525.506	0.210004	0.076769	2.73553	0.00622797	0.0261081	Y	2
Tpi1	"Tpi1"	1266.82	0.296948	0.107995	2.74964	0.005966	0.0263497	Y	"Tpi1"	1103.75	0.374265	0.116513	3.21221	0.0013172	0.00857179	Y	"Tpi1"	1247.14	0.204128	0.179774	1.13546	0.256181	0.438905		2
Tpm3	"Tpm3"	1207.1	0.258115	0.0981428	2.63	0.00853855	0.0344402	Y	"Tpm3"	1040.71	0.308775	0.103707	2.97737	0.00290737	0.0165908	Y	"Tpm3"	1200.19	0.192151	0.14491	1.326	0.184839	0.350339		2
Tpm4	"Tpm4"	2022.33	0.147399	0.111122	1.32646	0.184688	0.33436		"Tpm4"	1898.05	0.4094	0.11458	3.57306	0.000352837	0.00271579	Y	"Tpm4"	2080.67	0.165558	0.181265	0.913351	0.361058	0.548782		2
Tppp3	"Tppp3"	635.737	0.0651653	0.117024	0.556852	0.577628	0.718126		"Tppp3"	639.288	0.495363	0.125573	3.94483	7.99e-05	0.000732682	Y	"Tppp3"	669.094	0.142462	0.168638	0.844782	0.398233	0.584604		2
Trabd2b	"Trabd2b"	10.4084	0.0426022	0.208458	0.204368	0.838066	0.90559		"Trabd2b"	93.8387	3.7198	0.20082	18.5231	1.35e-76	6.19e-74	Y	"Trabd2b"	51.6276	2.64785	0.233077	11.3604	6.58e-30	5.99e-28	Y	3
Tram1	"Tram1"	883.702	-0.12144	0.073105	-1.66117	0.0966792	0.209244		"Tram1"	855.449	0.247248	0.0785255	3.14863	0.00164036	0.0102609	Y	"Tram1"	939.466	-0.0103649	0.109495	-0.0946608	0.924584	0.958313		2
Trappc1	"Trappc1"	263.227	0.106666	0.100815	1.05804	0.290038	0.457135		"Trappc1"	239.661	0.291026	0.114015	2.55253	0.0106944	0.0470955	Y	"Trappc1"	270.349	0.110878	0.133558	0.830188	0.406432	0.592513		2
Trib2	"Trib2"	84.338	0.970335	0.142563	6.80637	1e-11	7.62e-10	Y	"Trib2"	63.1409	0.78658	0.169806	4.63222	3.62e-06	4.4e-05	Y	"Trib2"	145.491	2.01376	0.145828	13.8092	2.24e-43	3.52e-41	Y	3
Trim28	"Trim28"	1378.66	0.258208	0.0760449	3.39546	0.000685125	0.00499126	Y	"Trim28"	1149.09	0.218415	0.0846767	2.5794	0.00989707	0.0443068	Y	"Trim28"	1344.18	0.138336	0.107141	1.29116	0.196649	0.36422		2
Trim3	"Trim3"	303.639	0.340248	0.113447	2.99917	0.00270712	0.0143787	Y	"Trim3"	269.762	0.469784	0.124387	3.7768	0.000158858	0.00134986	Y	"Trim3"	329.29	0.497764	0.132925	3.74469	0.000180617	0.00131123	Y	1
Trim47	"Trim47"	370.714	0.528854	0.100183	5.2789	1.3e-07	3.67e-06	Y	"Trim47"	297.075	0.412652	0.113243	3.64394	0.000268501	0.00213409	Y	"Trim47"	406.554	0.709506	0.110552	6.41786	1.38e-10	3.12e-09	Y	1
Trpm4	"Trpm4"	134.586	0.0711479	0.126972	0.560344	0.575244	0.716294		"Trpm4"	138.287	0.546217	0.133336	4.09654	4.19e-05	0.000410543	Y	"Trpm4"	172.159	0.636402	0.129804	4.9028	9.45e-07	1.2e-05	Y	1
Trps1	"Trps1"	553.494	-0.304357	0.0865156	-3.51794	0.00043491	0.00347751	Y	"Trps1"	583.367	0.301159	0.104362	2.88572	0.00390525	0.0212133	Y	"Trps1"	613.315	-0.0553125	0.0908538	-0.608808	0.542652	0.711487		2
Tsc22d1	"Tsc22d1"	1549.6	0.0281505	0.0904306	0.311293	0.755578	0.851621		"Tsc22d1"	1474.65	0.333646	0.0952872	3.50148	0.000462681	0.00344391	Y	"Tsc22d1"	1638.81	0.123132	0.128179	0.960627	0.33674	0.524633		2
Tspan17	"Tspan17"	170.976	0.241747	0.111049	2.17695	0.0294841	0.0878938		"Tspan17"	155.798	0.428714	0.118325	3.62319	0.000290997	0.00228801	Y	"Tspan17"	186.806	0.431521	0.106	4.07094	4.68e-05	0.000400701	Y	2
Tspan4	"Tspan4"	214.232	0.401974	0.115768	3.47223	0.000516145	0.00396585	Y	"Tspan4"	193.496	0.564932	0.12923	4.37151	1.23e-05	0.000133994	Y	"Tspan4"	238.416	0.609685	0.136272	4.47404	7.68e-06	7.94e-05	Y	1
Tspo	"Tspo"	527.8	0.270391	0.112259	2.40864	0.0160121	0.0556463		"Tspo"	485.166	0.481342	0.113248	4.25035	2.13e-05	0.000220226	Y	"Tspo"	543.958	0.291687	0.169248	1.72343	0.0848101	0.20019		2
Tst	"Tst"	60.0995	0.513091	0.152691	3.36032	0.00077852	0.0055145	Y	"Tst"	53.3792	0.659	0.176774	3.72793	0.000193058	0.00159998	Y	"Tst"	72.9811	0.92541	0.160813	5.75456	8.69e-09	1.56e-07	Y	1
Ttc39b	"Ttc39b"	590.602	-0.3678	0.0897712	-4.09708	4.18e-05	0.000526429	Y	"Ttc39b"	629.695	0.281549	0.104782	2.68701	0.00720958	0.0345143	Y	"Ttc39b"	688.843	0.0315896	0.102446	0.308353	0.757814	0.861344		2
Ttc39c	"Ttc39c"	57.8942	0.107108	0.152243	0.703537	0.481721	0.639678		"Ttc39c"	60.0142	0.567565	0.170353	3.33169	0.000863198	0.00594668	Y	"Ttc39c"	63.8459	0.312119	0.158923	1.96397	0.0495339	0.134466		2
Ttc7	"Ttc7"	137.374	0.549173	0.116299	4.72207	2.33e-06	4.61e-05	Y	"Ttc7"	141.056	0.984485	0.12579	7.8264	5.02e-15	1.76e-13	Y	"Ttc7"	189.551	1.22478	0.11555	10.5996	2.99e-26	2.18e-24	Y	3
Ttl	"Ttl"	304.796	0.122537	0.0971537	1.26127	0.207211	0.36128		"Ttl"	284.808	0.377592	0.105439	3.58115	0.000342083	0.00264516	Y	"Ttl"	342.687	0.378139	0.101211	3.73616	0.000186851	0.0013493	Y	2
Ttll5	"Ttll5"	185.553	-0.209269	0.109562	-1.91005	0.0561262	0.140882		"Ttll5"	224.894	0.703374	0.114283	6.15469	7.52e-10	1.61e-08	Y	"Ttll5"	241.248	0.43295	0.117205	3.69396	0.000220786	0.00155646	Y	2
Ttyh2	"Ttyh2"	580.129	0.190516	0.0858732	2.21857	0.0265157	0.0813037		"Ttyh2"	529.174	0.381964	0.0924203	4.13291	3.58e-05	0.000356284	Y	"Ttyh2"	626.119	0.345114	0.0870495	3.96457	7.35e-05	0.000592086	Y	2
Tuba1a	"Tuba1a"	987.098	0.0947267	0.12903	0.734142	0.462862	0.622845		"Tuba1a"	953.83	0.428501	0.128018	3.3472	0.000816311	0.00566222	Y	"Tuba1a"	1009.46	0.0910021	0.248566	0.366109	0.714284	0.83438		2
Tuba1b	"Tuba1b"	478.637	0.194839	0.115991	1.67978	0.0930009	0.20428		"Tuba1b"	430.56	0.357408	0.111496	3.20556	0.00134801	0.00873573	Y	"Tuba1b"	503.298	0.256869	0.196609	1.3065	0.191384	0.357942		2
Tuba1c	"Tuba1c"	295.897	0.348308	0.115257	3.02202	0.00251091	0.0135624	Y	"Tuba1c"	245.904	0.315303	0.120493	2.61677	0.00887668	0.0406357	Y	"Tuba1c"	293.059	0.272009	0.169404	1.60568	0.108344	0.239067		2
Tubb2a	"Tubb2a"	648.651	0.156545	0.095258	1.64338	0.100305	0.215041		"Tubb2a"	580.9	0.306572	0.0966885	3.17072	0.00152064	0.00961858	Y	"Tubb2a"	666.088	0.17022	0.138753	1.22679	0.219902	0.395008		2
Tubb3	"Tubb3"	1056.61	0.160937	0.0969591	1.65984	0.0969465	0.209669		"Tubb3"	1012.99	0.47425	0.106401	4.45717	8.3e-06	9.46e-05	Y	"Tubb3"	1045.89	0.0793146	0.148627	0.533648	0.593585	0.750287		2
Tubb4b	"Tubb4b"	1133.9	0.400433	0.0993264	4.03148	5.54e-05	0.000660934	Y	"Tubb4b"	930.814	0.335072	0.101228	3.31006	0.000932753	0.00634936	Y	"Tubb4b"	1136.97	0.351227	0.169673	2.07002	0.0384505	0.110631		1
Tubb5	"Tubb5"	2558.97	0.243817	0.112555	2.16621	0.0302949	0.0896299		"Tubb5"	2343.67	0.44538	0.113594	3.9208	8.83e-05	0.000795941	Y	"Tubb5"	2698.78	0.318155	0.186219	1.7085	0.0875431	0.204797		2
Tusc3	"Tusc3"	400.889	-0.133397	0.0866943	-1.53871	0.123876	0.250683		"Tusc3"	403.239	0.335318	0.0893939	3.75101	0.000176123	0.00147636	Y	"Tusc3"	452.591	0.142093	0.107174	1.32582	0.1849	0.350405		2
Tusc5	"Tusc5"	0.53755	-0.138625	0.0894271	-1.55014	0.121107			"Tusc5"	11.0012	2.18666	0.291168	7.50996	5.91e-14	1.88e-12	Y	"Tusc5"	8.83823	1.90465	0.317364	6.00147	1.96e-09	3.82e-08	Y	3
Tvp23a	"Tvp23a"	52.0946	0.0248323	0.164523	0.150935	0.880027	0.931077		"Tvp23a"	53.8597	0.488973	0.183011	2.67182	0.00754419	0.0355814	Y	"Tvp23a"	66.764	0.560123	0.171524	3.26556	0.00109248	0.00619647	Y	1
Twf2	"Twf2"	151.904	0.696182	0.120058	5.79872	6.68e-09	2.66e-07	Y	"Twf2"	122.963	0.61607	0.144496	4.26358	2.01e-05	0.000207925	Y	"Twf2"	176.223	0.992976	0.136788	7.25924	3.89e-13	1.13e-11	Y	1
Twist2	"Twist2"	108.046	0.764336	0.131899	5.79486	6.84e-09	2.72e-07	Y	"Twist2"	78.4157	0.452548	0.164506	2.75094	0.00594241	0.0296715	Y	"Twist2"	129.053	1.13252	0.141219	8.01955	1.06e-15	4.06e-14	Y	1
Txn1	"Txn1"	378.666	0.181855	0.121625	1.49521	0.13486	0.266289		"Txn1"	350.642	0.414944	0.119131	3.4831	0.000495639	0.00367163	Y	"Txn1"	390.486	0.202484	0.181447	1.11594	0.264449	0.447821		2
Txndc15	"Txndc15"	263.564	0.193947	0.115125	1.68467	0.0920528	0.202801		"Txndc15"	240.582	0.386908	0.123832	3.12445	0.00178139	0.0109936	Y	"Txndc15"	274.604	0.253772	0.128178	1.97984	0.0477221	0.130797		2
Txndc5	"Txndc5"	1212.88	0.1233	0.0720597	1.71109	0.087065	0.194834		"Txndc5"	1277.79	0.665168	0.0808709	8.22506	1.95e-16	7.72e-15	Y	"Txndc5"	1344.9	0.332378	0.12455	2.66862	0.00761631	0.0305841	Y	2
Tyro3	"Tyro3"	134.898	0.189434	0.12572	1.50679	0.131865	0.262258		"Tyro3"	126.906	0.448437	0.137652	3.25777	0.00112292	0.00747994	Y	"Tyro3"	157.301	0.532094	0.128036	4.1558	3.24e-05	0.00028862	Y	1
Uap1	"Uap1"	238.286	-0.176044	0.100931	-1.7442	0.0811247	0.185154		"Uap1"	246.191	0.352474	0.112167	3.1424	0.00167571	0.0104505	Y	"Uap1"	279.539	0.205415	0.0996643	2.06107	0.0392966	0.11247		2
Uba1	"Uba1"	1812.79	0.232237	0.072514	3.20264	0.00136172	0.00846287	Y	"Uba1"	1518.16	0.203114	0.0796546	2.54993	0.0107745	0.0472973	Y	"Uba1"	1779.76	0.129548	0.106787	1.21314	0.225076	0.401621		2
Uba2	"Uba2"	478.702	0.119294	0.0762923	1.56364	0.117901	0.241784		"Uba2"	422.174	0.22116	0.0875182	2.52701	0.0115037	0.0496219	Y	"Uba2"	515.67	0.251608	0.0875571	2.87365	0.0040576	0.0183277	Y	2
Uba52	"Uba52"	352.58	0.195516	0.130247	1.50112	0.133326	0.264145		"Uba52"	331.697	0.457881	0.13999	3.27082	0.00107237	0.00717779	Y	"Uba52"	356.033	0.162051	0.204611	0.791998	0.428362	0.613209		2
Ubb	"Ubb"	742.797	0.193417	0.11494	1.68277	0.0924202	0.203459		"Ubb"	666.209	0.344196	0.116498	2.95452	0.00313152	0.017643	Y	"Ubb"	748.67	0.158242	0.180177	0.878261	0.379802	0.566526		2
Ubc	"Ubc"	448.345	0.164031	0.135658	1.20915	0.226604	0.385079		"Ubc"	417.884	0.411588	0.131405	3.1322	0.00173504	0.0107557	Y	"Ubc"	446.65	0.103909	0.189541	0.548214	0.583545	0.743527		2
Ubr5	"Ubr5"	1856.24	-0.000439717	0.0595037	-0.00738973	0.994104	0.996299		"Ubr5"	1706.13	0.218619	0.0746282	2.92944	0.00339569	0.0189	Y	"Ubr5"	1960.52	0.0984443	0.0638598	1.54157	0.123178	0.263324		2
Ugdh	"Ugdh"	979.583	-0.0118098	0.0844968	-0.139766	0.888845	0.936119		"Ugdh"	1009.46	0.491355	0.0957225	5.13312	2.85e-07	4.29e-06	Y	"Ugdh"	1102.7	0.243925	0.128771	1.89426	0.0581905	0.150908		2
Ugp2	"Ugp2"	698.43	-0.253542	0.09334	-2.71632	0.00660114	0.0283297	Y	"Ugp2"	945.228	0.921008	0.0921336	9.99644	1.58e-23	1.01e-21	Y	"Ugp2"	877.561	0.309903	0.123459	2.51018	0.012067	0.0440595	Y	2
Ugt1a6a	"Ugt1a6a"	39.2014	1.02791	0.189681	5.41914	5.99e-08	1.86e-06	Y	"Ugt1a6a"	44.2568	1.68117	0.215152	7.81387	5.55e-15	1.93e-13	Y	"Ugt1a6a"	71.568	2.24391	0.199771	11.2324	2.83e-29	2.46e-27	Y	3
Uhrf2	"Uhrf2"	560.977	0.00318306	0.0752995	0.0422719	0.966282	0.980067		"Uhrf2"	543.426	0.363564	0.0846628	4.29426	1.75e-05	0.000184374	Y	"Uhrf2"	631.636	0.279037	0.0721788	3.86591	0.000110674	0.000853908	Y	2
Ulk3	"Ulk3"	63.9263	0.337435	0.151447	2.22808	0.0258752	0.0799003		"Ulk3"	58.4095	0.525078	0.180268	2.91275	0.00358256	0.0197231	Y	"Ulk3"	71.3319	0.590788	0.179371	3.29366	0.000988934	0.00568721	Y	1
Unc5b	"Unc5b"	839.6	0.250035	0.0766692	3.26122	0.00110935	0.0072844	Y	"Unc5b"	1075.15	1.1896	0.083789	14.1976	9.48e-46	1.53e-43	Y	"Unc5b"	1208.06	1.04739	0.085544	12.2439	1.81e-34	2.03e-32	Y	1
Unc5c	"Unc5c"	157.023	0.139066	0.123059	1.13008	0.258443	0.422808		"Unc5c"	148.419	0.418942	0.139591	3.00122	0.00268903	0.0155472	Y	"Unc5c"	162.199	0.195612	0.132895	1.47193	0.141041	0.290055		2
Usp5	"Usp5"	831.919	0.217966	0.0799362	2.72674	0.00639625	0.0277318	Y	"Usp5"	712.845	0.248941	0.088127	2.82479	0.0047311	0.024664	Y	"Usp5"	863.071	0.258966	0.102478	2.52705	0.0115024	0.0424871	Y	2
Vamp8	"Vamp8"	260.847	0.365917	0.113426	3.22605	0.00125511	0.00797676	Y	"Vamp8"	227.156	0.451366	0.122961	3.67081	0.000241779	0.00194787	Y	"Vamp8"	265.804	0.354028	0.167989	2.10745	0.0350788	0.103073		1
Vasn	"Vasn"	711.129	0.494658	0.0860182	5.75061	8.89e-09	3.42e-07	Y	"Vasn"	649.484	0.680221	0.0915612	7.42913	1.09e-13	3.44e-12	Y	"Vasn"	711.782	0.458994	0.097342	4.71527	2.41e-06	2.8e-05	Y	1
Vat1	"Vat1"	1781.29	0.420851	0.0997979	4.21703	2.48e-05	0.000337352	Y	"Vat1"	1478.52	0.38352	0.0990114	3.8735	0.000107284	0.000952612	Y	"Vat1"	1753.05	0.336014	0.146278	2.29709	0.0216137	0.0705677		1
Vav2	"Vav2"	124.742	0.133323	0.12487	1.0677	0.285657	0.452466		"Vav2"	124.483	0.552058	0.133804	4.12586	3.69e-05	0.000365606	Y	"Vav2"	142.951	0.461006	0.129381	3.56317	0.000366408	0.0024216	Y	1
Vcan	"Vcan"	4195.03	-0.0903852	0.0741811	-1.21844	0.223057	0.380587		"Vcan"	4866.63	0.705597	0.0915159	7.7101	1.26e-14	4.24e-13	Y	"Vcan"	4626.5	0.126946	0.0885982	1.43283	0.151906	0.305897		2
Vdr	"Vdr"	161.9	-0.29519	0.127066	-2.32312	0.0201726	0.066059		"Vdr"	198.368	0.64126	0.130897	4.89897	9.63e-07	1.3e-05	Y	"Vdr"	205.683	0.292699	0.142099	2.05983	0.0394153	0.112647		2
Vegfa	"Vegfa"	560.658	0.0762126	0.0738023	1.03266	0.301764	0.468731		"Vegfa"	536.628	0.395715	0.0838503	4.7193	2.37e-06	2.98e-05	Y	"Vegfa"	593.575	0.178946	0.07601	2.35424	0.0185607	0.0624998		2
Vegfc	"Vegfc"	44.498	0.511893	0.172959	2.95962	0.00308019	0.0158978	Y	"Vegfc"	49.3442	1.0996	0.194261	5.66042	1.51e-08	2.73e-07	Y	"Vegfc"	72.5768	1.49645	0.192622	7.76883	7.92e-15	2.8e-13	Y	3
Vill	"Vill"	8.15357	-0.0295195	0.205759	-0.143467	0.885922	0.934876		"Vill"	14.6442	1.18829	0.270971	4.38532	1.16e-05	0.000126878	Y	"Vill"	23.5517	1.80703	0.259177	6.97219	3.12e-12	8.22e-11	Y	3
Vps26b	"Vps26b"	477.563	0.14687	0.0749547	1.95945	0.0500596	0.129528		"Vps26b"	451.642	0.428002	0.0845527	5.06195	4.15e-07	6.07e-06	Y	"Vps26b"	523.611	0.328889	0.0783616	4.19707	2.7e-05	0.00024557	Y	2
Vps28	"Vps28"	234.021	0.231137	0.101689	2.27298	0.0230271	0.0730511		"Vps28"	216.852	0.451237	0.118918	3.79454	0.00014792	0.00126383	Y	"Vps28"	244.836	0.289389	0.120576	2.40005	0.0163927	0.0564448		2
Vps4a	"Vps4a"	281.542	0.109939	0.0920095	1.19486	0.232141	0.392395		"Vps4a"	253.994	0.275943	0.10668	2.58666	0.00969126	0.0435581	Y	"Vps4a"	298.647	0.214792	0.0948208	2.26524	0.0234981	0.0754384		2
Wbp1	"Wbp1"	261.675	0.173285	0.119378	1.45157	0.146621	0.281964		"Wbp1"	240.323	0.387222	0.125275	3.09097	0.00199505	0.0120372	Y	"Wbp1"	291.566	0.393291	0.146226	2.68962	0.00715341	0.0291631	Y	2
Wdfy2	"Wdfy2"	81.4036	0.290635	0.140591	2.06724	0.0387114	0.107451		"Wdfy2"	75.4037	0.516173	0.158977	3.24683	0.00116698	0.00774431	Y	"Wdfy2"	97.9046	0.719323	0.14488	4.96494	6.87e-07	8.94e-06	Y	1
Wdr1	"Wdr1"	1694.3	0.195119	0.0900982	2.16563	0.0303396	0.0896652		"Wdr1"	1516	0.337184	0.096933	3.47853	0.000504169	0.00372815	Y	"Wdr1"	1727	0.19064	0.138869	1.3728	0.169814	0.330259		2
Wdr83os	"Wdr83os"	192.091	0.318858	0.110354	2.88942	0.0038595	0.0188222	Y	"Wdr83os"	163.549	0.342261	0.125921	2.71806	0.00656668	0.0321173	Y	"Wdr83os"	205.876	0.430268	0.138871	3.09832	0.00194622	0.0100906	Y	1
Wdr89	"Wdr89"	206.904	0.211248	0.104943	2.01297	0.0441174	0.118381		"Wdr89"	183	0.332847	0.116014	2.86903	0.00411732	0.0221235	Y	"Wdr89"	213.064	0.21965	0.167103	1.31446	0.188693	0.354833		2
Wee1	"Wee1"	249.758	-0.133989	0.104616	-1.28077	0.200273	0.353783		"Wee1"	259.84	0.402071	0.110318	3.64466	0.000267744	0.00213217	Y	"Wee1"	301.038	0.31168	0.110817	2.81256	0.00491495	0.021475	Y	2
Whrn	"Whrn"	55.9392	-0.269874	0.160157	-1.68506	0.0919766	0.202709		"Whrn"	130.658	1.87037	0.142738	13.1035	3.14e-39	4.11e-37	Y	"Whrn"	104.819	1.17504	0.149331	7.86869	3.58e-15	1.31e-13	Y	3
Wisp2	"Wisp2"	23.0978	0.32405	0.196879	1.64593	0.0997772	0.214182		"Wisp2"	33.7415	1.36636	0.21923	6.23256	4.59e-10	1.01e-08	Y	"Wisp2"	36.9391	1.27394	0.217645	5.8533	4.82e-09	8.9e-08	Y	3
Wls	"Wls"	1577.39	-0.00324458	0.0867597	-0.0373973	0.970168	0.982489		"Wls"	1600.4	0.466821	0.0851179	5.4844	4.15e-08	7.02e-07	Y	"Wls"	1701.13	0.14368	0.136678	1.05124	0.29315	0.479423		2
Wnt10b	"Wnt10b"	51.4574	-0.229734	0.161115	-1.4259	0.153899	0.293001		"Wnt10b"	88.3038	1.32424	0.154083	8.59437	8.37e-18	3.59e-16	Y	"Wnt10b"	93.0824	1.10277	0.156914	7.02784	2.1e-12	5.68e-11	Y	1
Wnt11	"Wnt11"	1.47661	-0.0687045	0.130713	-0.525614	0.599156			"Wnt11"	4.35406	0.905507	0.290936	3.11239	0.00185578	0.0113289	Y	"Wnt11"	3.3558	0.598059	0.317609	1.883	0.0597001	0.154178		1
Wnt4	"Wnt4"	11.094	0.0738164	0.209549	0.352263	0.724641	0.830634		"Wnt4"	50.8756	2.78747	0.211426	13.1841	1.08e-39	1.46e-37	Y	"Wnt4"	38.7955	2.2031	0.223456	9.8592	6.25e-23	3.69e-21	Y	3
Wwp2	"Wwp2"	722.724	0.153943	0.0719605	2.13928	0.0324131	0.0941983		"Wwp2"	678.7	0.420616	0.0796363	5.28171	1.28e-07	2.02e-06	Y	"Wwp2"	816.738	0.421895	0.0767767	5.49509	3.91e-08	6.32e-07	Y	2
Xkr5	"Xkr5"	24.8047	0.116823	0.196575	0.594293	0.552316	0.698654		"Xkr5"	28.2662	0.722645	0.22288	3.2423	0.00118568	0.00784748	Y	"Xkr5"	41.7212	1.18997	0.19872	5.98815	2.12e-09	4.13e-08	Y	1
Ybx1	"Ybx1"	996.486	0.148171	0.0978136	1.51483	0.129816	0.259062		"Ybx1"	878.612	0.255857	0.100887	2.53606	0.0112107	0.0486501	Y	"Ybx1"	1014.53	0.137436	0.162508	0.845719	0.397709	0.584355		2
Yif1a	"Yif1a"	242.024	0.193647	0.104836	1.84715	0.0647257	0.156254		"Yif1a"	213.716	0.31031	0.120778	2.56926	0.0101915	0.0453146	Y	"Yif1a"	250.091	0.221816	0.124271	1.78494	0.0742711	0.180506		2
Yif1b	"Yif1b"	209.387	0.332413	0.10302	3.22669	0.00125231	0.00796753	Y	"Yif1b"	176.32	0.317631	0.12078	2.62983	0.00854286	0.0394381	Y	"Yif1b"	224.215	0.434794	0.132897	3.27165	0.00106922	0.00609241	Y	1
Ykt6	"Ykt6"	459.519	0.122496	0.090713	1.35037	0.176897	0.324586		"Ykt6"	421.787	0.335779	0.104343	3.21802	0.00129079	0.00842528	Y	"Ykt6"	494.26	0.26089	0.0983975	2.65139	0.00801619	0.0318616	Y	2
Ypel2	"Ypel2"	76.3965	-0.31531	0.141046	-2.23551	0.025384	0.0786923		"Ypel2"	97.5762	0.691958	0.147469	4.69222	2.7e-06	3.38e-05	Y	"Ypel2"	97.5986	0.280263	0.138682	2.02091	0.0432895	0.121131		2
Ywhaq	"Ywhaq"	1112.46	0.00625375	0.0861135	0.0726222	0.942107	0.96546		"Ywhaq"	1051.66	0.296344	0.0938489	3.15767	0.00159037	0.00999856	Y	"Ywhaq"	1159.98	0.0605016	0.144447	0.418851	0.675325	0.807768		2
Zbtb38	"Zbtb38"	743.931	0.0221327	0.0837702	0.264208	0.79162	0.87585		"Zbtb38"	736.941	0.43005	0.0841118	5.11284	3.17e-07	4.73e-06	Y	"Zbtb38"	784.747	0.115086	0.086138	1.33607	0.181528	0.346226		2
Zbtb7c	"Zbtb7c"	175.646	-0.111136	0.105159	-1.05683	0.290588	0.457844		"Zbtb7c"	195.195	0.574407	0.113517	5.06008	4.19e-07	6.13e-06	Y	"Zbtb7c"	213.662	0.368098	0.11677	3.15232	0.00161977	0.00863773	Y	2
Zdhhc16	"Zdhhc16"	127.783	-0.0533811	0.129587	-0.411934	0.680388	0.798046		"Zdhhc16"	146.041	0.673039	0.1335	5.04151	4.62e-07	6.7e-06	Y	"Zdhhc16"	153.45	0.354088	0.128993	2.74501	0.00605086	0.0255304	Y	2
Zdhhc18	"Zdhhc18"	143.951	0.389106	0.116341	3.34452	0.00082425	0.00576291	Y	"Zdhhc18"	122.285	0.403649	0.137511	2.93538	0.00333134	0.0186169	Y	"Zdhhc18"	147.56	0.435776	0.125943	3.46011	0.000539964	0.0033865	Y	1
Zdhhc3	"Zdhhc3"	814.924	0.17979	0.0686392	2.61935	0.0088097	0.0353286	Y	"Zdhhc3"	743.89	0.374961	0.0793012	4.72832	2.26e-06	2.88e-05	Y	"Zdhhc3"	867.837	0.294472	0.0709577	4.14996	3.33e-05	0.000295313	Y	2
Zdhhc8	"Zdhhc8"	428.187	0.46684	0.08021	5.82022	5.88e-09	2.38e-07	Y	"Zdhhc8"	360.622	0.45507	0.0981909	4.63454	3.58e-06	4.35e-05	Y	"Zdhhc8"	437.381	0.481265	0.0857111	5.61497	1.97e-08	3.35e-07	Y	1
Zfand3	"Zfand3"	392.731	-0.0421431	0.0879728	-0.479047	0.631905	0.761461		"Zfand3"	389.059	0.371103	0.0960502	3.86363	0.000111712	0.000987758	Y	"Zfand3"	406.402	0.00312029	0.0973864	0.0320403	0.97444	0.98681		2
Zfp12	"Zfp12"	237.97	0.112224	0.101009	1.11103	0.266556	0.432069		"Zfp12"	215.643	0.288408	0.112773	2.55743	0.0105448	0.0466183	Y	"Zfp12"	243.209	0.122447	0.113774	1.07623	0.281823	0.466956		2
Zfp324	"Zfp324"	98.6043	0.0985235	0.139797	0.704761	0.480959	0.639365		"Zfp324"	93.6391	0.399751	0.156328	2.55713	0.010554	0.0466427	Y	"Zfp324"	111.372	0.354996	0.142631	2.48892	0.0128133	0.0463931	Y	2
Zfp365	"Zfp365"	374.311	0.478095	0.085603	5.58503	2.34e-08	8.21e-07	Y	"Zfp365"	339.902	0.649241	0.0931837	6.96732	3.23e-12	8.78e-11	Y	"Zfp365"	457.905	0.903672	0.0819165	11.0316	2.69e-28	2.26e-26	Y	1
Zfp637	"Zfp637"	194.646	0.0790418	0.100756	0.784487	0.432754	0.597074		"Zfp637"	182.759	0.337456	0.115793	2.91429	0.00356499	0.0196485	Y	"Zfp637"	204.175	0.144353	0.105312	1.37071	0.170465	0.331241		2
Zfp703	"Zfp703"	273.073	0.137273	0.127173	1.07941	0.280403	0.447448		"Zfp703"	283.068	0.623342	0.135618	4.59632	4.3e-06	5.14e-05	Y	"Zfp703"	326.44	0.528654	0.150156	3.5207	0.000430407	0.00277811	Y	1
Zfp862-ps	"Zfp862-ps"	193.837	-0.325391	0.102726	-3.16756	0.00153723	0.00925535	Y	"Zfp862-ps"	257.949	0.814451	0.111274	7.31935	2.49e-13	7.55e-12	Y	"Zfp862-ps"	241.346	0.238788	0.11511	2.07444	0.0380388	0.109724		2
Zfp9	"Zfp9"	200.991	-0.135203	0.103461	-1.30681	0.191279	0.343081		"Zfp9"	201.537	0.31895	0.119785	2.66269	0.00775195	0.0363818	Y	"Zfp9"	210.57	-0.0646951	0.111254	-0.581507	0.560899	0.725784		2
