# Supplementary material for: BMP‐2 Signaling and Mechanotransduction Synergize to Drive Osteogenic Differentiation via YAP/TAZ
Source: Adv Sci (Weinh). 2020 Jun 16;7(15):1902931. doi: 10.1002/advs.201902931 (PMC7404154; doi:10.1002/advs.201902931)
Supplement: Supplementary file 4 — Supporting Information [file ADVS-7-1902931-s004.xlsx]

## Sheet: Smadtargets_UPbyBMP2
Supplementary Data 3. Smad targets_UP by BMP2
match	FC_blebb	pvalue blebb	"padj_blebb"	DEGs_blebb	gene symbol 2	FC_BMP2	"pvalue"	padj_BMP2	DEGs_BMP2	gene symbol 3	"baseMean" 3	FC_Blebb_BMP2	"pvalue" 2	padj_Blebb_BMP2	DEGs_Blebb_BMP2	Symbol	Target	Gene_symbols	baseMean Blebb&BMP2_vs_BMP2	FC Blebb&BMP2_vs_BMP2	pvalue Blebb&BMP2_vs_BMP2	padj Blebb&BMP2_vs_BMP2	delta FC Blebb&BMP2_vs_BMP2
1110012L19Rik	-0.10804	0.46063	0.621036		"1110012L19Rik"	0.652173	2.44e-06	3.07e-05	Y	"1110012L19Rik"	128.708	0.352411	0.00884362	0.0344084	Y	1110012L19Rik	Smad4	1110012L19Rik	132.872	-0.293058	0.0115368	0.0715235	down_by_blebb
A430105I19Rik	0.215474	0.0655571	0.157855		"A430105I19Rik"	0.378563	0.00147397	0.00939032	Y	"A430105I19Rik"	514.212	0.13633	0.294851	0.481339		A430105I19Rik	Smad4	A430105I19Rik	482.543	-0.24453	0.00121609	0.0136483	down_by_blebb
Abca7	0.246621	0.000851173	0.00591262	Y	"Abca7"	0.374089	4.62e-05	0.000448989	Y	"Abca7"	1207.54	0.418645	8.6e-08	1.31e-06	Y	Abca7	Smad1-5	Abca7	1112.88	0.0382589	0.616264	0.797809	up_by_bebb
Abhd4	0.107431	0.191562	0.343379		"Abhd4"	0.244597	0.00375184	0.0204965	Y	"Abhd4"	615.08	0.0501026	0.596095	0.751579		Abhd4	Smad4	Abhd4	547.537	-0.191269	0.0240311	0.118723	down_by_blebb
Abr	0.141866	0.0248848	0.0774703		"Abr"	0.361315	2.9e-07	4.35e-06	Y	"Abr"	1328.14	0.382213	1.43e-09	2.86e-08	Y	Abr	Smad1-5	Abr	1218.09	0.0160156	0.791441	0.898854	up_by_bebb
Acadvl	0.273201	0.0123686	0.0459184	Y	"Acadvl"	0.431524	0.00022045	0.00179938	Y	"Acadvl"	337.743	0.40944	0.000286724	0.00195756	Y	Acadvl	Smad4	Acadvl	318.161	-0.0304666	0.729434	0.864797	down_by_blebb
Acsbg1	0.164455	0.219495	0.376087		"Acsbg1"	0.70488	2.03e-06	2.6e-05	Y	"Acsbg1"	147.839	0.810897	6.13e-09	1.12e-07	Y	Acsbg1	Smad4	Acsbg1	150.018	0.0817105	0.488921	0.711592	up_by_bebb
Actr1a	0.225226	0.00711938	0.0300296	Y	"Actr1a"	0.352619	4.64e-05	0.000450376	Y	"Actr1a"	1062.46	0.174442	0.121683	0.261028		Actr1a	Smad4	Actr1a	981.898	-0.16925	0.0900506	0.281062	down_by_blebb
Adam12	-0.59894	3.23e-05	0.000424202	Y	"Adam12"	1.30587	1.52e-22	9.4e-21	Y	"Adam12"	172.603	0.821596	9.17e-10	1.86e-08	Y	Adam12	Smad4	Adam12	220.846	-0.4809	1.07e-06	3.86e-05	down_by_blebb
Adam15	0.462581	4.2e-07	1.05e-05	Y	"Adam15"	0.513576	5.83e-07	8.3e-06	Y	"Adam15"	455.706	0.4807	1.9e-06	2.24e-05	Y	Adam15	Smad4	Adam15	440.752	-0.0359566	0.644832	0.816039	down_by_blebb
Adamts16	-0.864052	3.16e-05	0.000417443	Y	"Adamts16"	0.982152	8.83e-05	0.000795941	Y	"Adamts16"	8.64073	-1.77454	1.93e-08	3.29e-07	Y	Adamts16	Smad4	Adamts16	15.9307	-1.66055	6.63e-19	2.52e-16	down_by_blebb
Adamtsl4	0.317215	0.0277908	0.0842503		"Adamtsl4"	1.31581	3.02e-19	1.4e-17	Y	"Adamtsl4"	132.712	1.42193	3.34e-26	2.42e-24	Y	Adamtsl4	Smad4	Adamtsl4	155.193	0.0697324	0.529652	0.742156	up_by_bebb
Add1	0.132208	0.0382269	0.106605		"Add1"	0.242716	0.000913881	0.00624142	Y	"Add1"	1380.8	0.0598151	0.443226	0.627054		Add1	Smad4	Add1	1228.18	-0.18138	0.011915	0.0730982	down_by_blebb
Agap2	0.164876	0.3863			"Agap2"	0.753263	0.0107291	0.0471813	Y	"Agap2"	6.39744	0.597857	0.060886	0.156147		Agap2	Smad4	Agap2	8.13012	-0.188565	0.307209	0.562658	down_by_blebb
Ahrr	0.768067	2.18e-05	0.000303623	Y	"Ahrr"	1.10558	1.27e-07	2.01e-06	Y	"Ahrr"	74.7791	2.03844	6.86e-27	5.2e-25	Y	Ahrr	Smad4	Ahrr	76.5644	0.778088	1.38e-07	6.42e-06	up_by_bebb
Aldoa	0.32849	0.00326845	0.0166483	Y	"Aldoa"	0.310857	0.00510883	0.0263021	Y	"Aldoa"	1441.56	0.160725	0.354013	0.541621		Aldoa	Smad1-5	Aldoa	1313.6	-0.122345	0.396713	0.639095	down_by_blebb
Alpl					"Alpl"	1.97772	1.9e-11	4.68e-10	Y	"Alpl"	1.12851	0.616484	0.0146612			Alpl	Smad4	Alpl	8.02206	-0.856818	1.54e-06	5.14e-05	down_by_blebb
Als2cl	0.00298824	0.988569	0.993027		"Als2cl"	0.783458	0.00237054	0.0139372	Y	"Als2cl"	13.3231	-0.0304118	0.913427	0.952021		Als2cl	Smad4	Als2cl	16.7653	-0.609696	0.00106512	0.0123058	down_by_blebb
Amfr	0.106051	0.114173	0.235984		"Amfr"	0.210138	0.0106703	0.0470229	Y	"Amfr"	1268.6	0.113527	0.215053	0.388394		Amfr	Smad1-5	Amfr	1113.38	-0.0939205	0.296788	0.55365	down_by_blebb
Anpep	0.0769891	0.539011	0.688688		"Anpep"	0.606615	7.34e-07	1.02e-05	Y	"Anpep"	520.425	0.413529	0.00100735	0.00578456	Y	Anpep	Smad4	Anpep	524.45	-0.193383	0.018512	0.0996531	down_by_blebb
Antxr1	-0.463065	2.5e-06	4.89e-05	Y	"Antxr1"	0.376943	0.000721233	0.005117	Y	"Antxr1"	614.435	-0.0262447	0.801637	0.889107		Antxr1	Smad4	Antxr1	579.757	-0.394782	1.55e-05	0.000379042	down_by_blebb
Anxa8	0.166481	0.0680886	0.162405		"Anxa8"	1.23789	5.25e-35	6.21e-33	Y	"Anxa8"	597.561	0.511619	6.78e-05	0.000550833	Y	Anxa8	Smad4	Anxa8	769.62	-0.675944	5.06e-10	4.26e-08	down_by_blebb
Apbb1	0.0717216	0.480239	0.638794		"Apbb1"	0.497429	1.26e-05	0.000136697	Y	"Apbb1"	266.644	0.410331	0.000101433	0.000789302	Y	Apbb1	Smad4	Apbb1	257.271	-0.0923197	0.333668	0.586526	down_by_blebb
Apln	0.570002	0.00511584	0.0234383	Y	"Apln"	0.993876	5.52e-05	0.00052632	Y	"Apln"	29.0313	1.2738	3.3e-08	5.43e-07	Y	Apln	Smad4	Apln	32.5806	0.162595	0.325737	0.579212	up_by_bebb
Aprt	0.474064	1.18e-05	0.000181052	Y	"Aprt"	0.338313	0.00459657	0.0241319	Y	"Aprt"	416.692	0.516016	0.00101876	0.00583783	Y	Aprt	Smad1-5	Aprt	377.677	0.167504	0.193912	0.441468	up_by_bebb
Aqp1	0.203405	0.00758839	0.0314869	Y	"Aqp1"	0.351042	8.38e-05	0.000762456	Y	"Aqp1"	1347.04	0.462601	0.000461491	0.00294581	Y	Aqp1	Smad4	Aqp1	1227.98	0.108877	0.353859	0.606574	up_by_bebb
Aqp5	0.447175	9.28e-06	0.000147658	Y	"Aqp5"	0.522287	4.63e-07	6.71e-06	Y	"Aqp5"	693.572	0.368838	0.00407529	0.0184015	Y	Aqp5	Smad4	Aqp5	676.698	-0.144957	0.166202	0.404694	down_by_blebb
Asap1	-0.0673962	0.523803	0.676508		"Asap1"	0.348445	0.00218939	0.0130388	Y	"Asap1"	842.718	-0.0876889	0.470179	0.650287		Asap1	Smad4	Asap1	788.185	-0.432192	1.74e-07	7.89e-06	down_by_blebb
Ass1	0.976805	2.9e-13	2.86e-11	Y	"Ass1"	1.6798	6.68e-32	6.69e-30	Y	"Ass1"	183.914	1.89847	1.41e-42	2.19e-40	Y	Ass1	Smad4	Ass1	224.027	0.184086	0.0748725	0.252427	up_by_bebb
Atp5g1	0.274102	0.00377548	0.0184889	Y	"Atp5g1"	0.331184	0.00273185	0.0157484	Y	"Atp5g1"	338.866	0.248135	0.107657	0.238014		Atp5g1	Smad1-5	Atp5g1	310.158	-0.0684783	0.620679	0.801139	down_by_blebb
Atp6ap1	0.224744	0.000577595	0.0043419	Y	"Atp6ap1"	0.297533	0.000188205	0.00156393	Y	"Atp6ap1"	986.289	0.253422	0.0262533	0.0824406		Atp6ap1	Smad4	Atp6ap1	889.968	-0.0397321	0.712052	0.855784	down_by_blebb
Atp6v0d1	0.0675569	0.38792	0.555072		"Atp6v0d1"	0.281749	0.00137402	0.00888108	Y	"Atp6v0d1"	504.101	0.221024	0.035536	0.104023		Atp6v0d1	Smad4	Atp6v0d1	452.287	-0.059327	0.537235	0.745597	down_by_blebb
Avpr1a	0.334063	0.110337	0.230232		"Avpr1a"	2.06476	7.76e-17	3.16e-15	Y	"Avpr1a"	44.6394	2.64212	1.58e-29	1.39e-27	Y	Avpr1a	Smad4	Avpr1a	56.5716	0.334152	0.0429782	0.175119	up_by_bebb
B3gnt9	0.113833	0.370165	0.537553		"B3gnt9"	0.510993	0.000268195	0.00213409	Y	"B3gnt9"	122.211	0.272728	0.0426213	0.119913		B3gnt9	Smad1-5	B3gnt9	120.425	-0.231376	0.0497142	0.192528	down_by_blebb
Bcl6b	0.327869	0.115581	0.238186		"Bcl6b"	1.39109	1.79e-08	3.21e-07	Y	"Bcl6b"	39.5669	2.06305	6.28e-18	2.76e-16	Y	Bcl6b	both	Bcl6b	44.5419	0.494864	0.00314791	0.0280973	up_by_bebb
Bdnf	0.0541283	0.621553	0.752994		"Bdnf"	0.928852	1.53e-15	5.56e-14	Y	"Bdnf"	215.28	0.564596	1.46e-07	2.16e-06	Y	Bdnf	Smad4	Bdnf	242.373	-0.362748	0.000179296	0.00296468	down_by_blebb
Bend6	0.254021	0.0313638	0.0921753		"Bend6"	0.368417	0.00651071	0.0319189	Y	"Bend6"	172.236	0.908852	3.76e-15	1.36e-13	Y	Bend6	Smad4	Bend6	155.229	0.495515	5.76e-06	0.000163493	up_by_bebb
Bgn	0.308591	0.000419926	0.00338291	Y	"Bgn"	0.562517	1.28e-08	2.34e-07	Y	"Bgn"	1769.5	0.338398	0.0292715	0.089769		Bgn	Smad4	Bgn	1754.99	-0.184773	0.179427	0.422687	down_by_blebb
Bicc1	0.579344	0.000110393	0.00117269	Y	"Bicc1"	0.876302	1.62e-07	2.52e-06	Y	"Bicc1"	109.224	1.41211	7.28e-20	3.55e-18	Y	Bicc1	Smad4	Bicc1	111.066	0.477151	0.00011861	0.00214156	up_by_bebb
C1qtnf1	-0.0470609	0.627241	0.758008		"C1qtnf1"	1.50221	1.25e-56	3.38e-54	Y	"C1qtnf1"	429.569	1.03342	6.17e-27	4.7e-25	Y	C1qtnf1	Smad4	C1qtnf1	568.054	-0.461761	6e-08	3.14e-06	down_by_blebb
Cald1	0.0264734	0.729991	0.834256		"Cald1"	0.547045	2.03e-11	5e-10	Y	"Cald1"	2654.69	0.278975	0.0468646	0.128766		Cald1	Smad4	Cald1	2623.03	-0.233546	0.0561797	0.209474	down_by_blebb
Camk1	0.369675	0.00289648	0.0151191	Y	"Camk1"	0.449842	0.00114535	0.00761706	Y	"Camk1"	241.792	0.499829	0.000676816	0.00410696	Y	Camk1	both	Camk1	228.773	0.0373878	0.725625	0.862908	up_by_bebb
Camk1d	0.517102	0.000467413	0.00369237	Y	"Camk1d"	1.01157	4.63e-10	1.02e-08	Y	"Camk1d"	114.617	0.707877	2.84e-05	0.000256528	Y	Camk1d	Smad1-5	Camk1d	132.883	-0.302002	0.0123953	0.0750666	down_by_blebb
Capns1	0.181981	0.0885159	0.19711		"Capns1"	0.352318	0.00204047	0.0122695	Y	"Capns1"	763.992	0.159917	0.296537	0.483129		Capns1	Smad1-5	Capns1	707.703	-0.170203	0.191575	0.438882	down_by_blebb
Capzb	-0.159125	0.133594	0.264453		"Capzb"	0.290308	0.00971911	0.0436674	Y	"Capzb"	526.733	-0.0286604	0.822797	0.902315		Capzb	Smad4	Capzb	479.772	-0.313413	0.00111826	0.0127819	down_by_blebb
Car12	-0.186012	0.182393			"Car12"	1.19876	4.91e-05	0.000472884	Y	"Car12"	2.50118	0.169327	0.58887	0.746263		Car12	Smad4	Car12	6.47784	-0.673574	0.00015612	0.00265607	down_by_blebb
Cbr2	0.144438	0.221504	0.378429		"Cbr2"	0.684335	3.75e-08	6.39e-07	Y	"Cbr2"	451.571	0.522878	0.00127689	0.00705757	Y	Cbr2	Smad4	Cbr2	464.339	-0.142648	0.248888	0.502287	down_by_blebb
Cbx2	0.210558	0.0671059	0.160581		"Cbx2"	0.323038	0.0110773	0.0482006	Y	"Cbx2"	174.056	0.640952	4.1e-07	5.59e-06	Y	Cbx2	Smad1-5	Cbx2	156.688	0.290101	0.0133733	0.0790779	up_by_bebb
Cd248	0.557892	9.35e-05	0.00101751	Y	"Cd248"	1.20413	4.32e-16	1.65e-14	Y	"Cd248"	146.674	0.969542	1.72e-09	3.38e-08	Y	Cd248	Smad4	Cd248	176.918	-0.236744	0.0252817	0.122739	down_by_blebb
Cd24a	-0.754405	3.92e-06	7.18e-05	Y	"Cd24a"	1.08573	3.67e-13	1.09e-11	Y	"Cd24a"	81.252	0.486871	0.00126588	0.00701117	Y	Cd24a	Smad4	Cd24a	100.21	-0.574329	2.42e-06	7.6e-05	down_by_blebb
Cdh24	0.0268557	0.882019	0.932258		"Cdh24"	0.76724	0.000154524	0.00131573	Y	"Cdh24"	41.3742	0.518581	0.00779684	0.0311622	Y	Cdh24	Smad4	Cdh24	45.3076	-0.241279	0.126331	0.345562	down_by_blebb
Cdsn	0.0570014	0.785263	0.871923		"Cdsn"	0.971844	0.000403549	0.00306257	Y	"Cdsn"	15.3844	0.983141	0.000281118	0.0019241	Y	Cdsn	Smad4	Cdsn	18.7513	-0.0893643	0.628028	0.805159	down_by_blebb
Cited2	-0.158547	0.0443123	0.118669		"Cited2"	0.250369	0.00472585	0.024647	Y	"Cited2"	907.822	-0.0203403	0.850516	0.91762		Cited2	Smad4	Cited2	812.732	-0.260188	0.00705247	0.0510946	down_by_blebb
Ckap4	-0.0226513	0.753286	0.850094		"Ckap4"	0.43956	2.84e-08	4.93e-07	Y	"Ckap4"	1071.46	0.183613	0.0764021	0.184443		Ckap4	Smad4	Ckap4	1021.63	-0.2436	0.00921886	0.0617019	down_by_blebb
Clic4	0.0067499	0.932349	0.960593		"Clic4"	0.418147	1.17e-06	1.55e-05	Y	"Clic4"	2722.58	0.114101	0.359291	0.547119		Clic4	Smad1-5	Clic4	2586.48	-0.280528	0.011048	0.0697613	down_by_blebb
Col6a2	0.792401	7.61e-12	5.91e-10	Y	"Col6a2"	1.08382	7e-18	3.02e-16	Y	"Col6a2"	435.466	1.61498	1.25e-44	2.1e-42	Y	Col6a2	Smad4	Col6a2	457.657	0.496639	1.04e-07	5.05e-06	up_by_bebb
Col8a2	-0.568096	0.00600923	0.0264631	Y	"Col8a2"	1.74768	1.93e-13	5.91e-12	Y	"Col8a2"	17.9326	0.543799	0.0426229	0.119913		Col8a2	Smad1-5	Col8a2	34.0972	-1.0545	8.48e-10	6.75e-08	down_by_blebb
Coro1b	0.333568	9.55e-05	0.00103455	Y	"Coro1b"	0.293842	0.00148574	0.00944109	Y	"Coro1b"	826.537	0.367384	0.00215793	0.0109266	Y	Coro1b	Smad4	Coro1b	742.363	0.0691883	0.50881	0.726792	up_by_bebb
Cpne2	0.819877	2.32e-11	1.66e-09	Y	"Cpne2"	1.00573	7.56e-15	2.61e-13	Y	"Cpne2"	242.413	1.67558	9.69e-51	2.24e-48	Y	Cpne2	Smad4	Cpne2	247.466	0.625424	1.44e-11	1.74e-09	up_by_bebb
Crlf1	0.285649	0.0129772	0.0476592	Y	"Crlf1"	1.04064	1.06e-18	4.76e-17	Y	"Crlf1"	300.299	0.926136	8.57e-16	3.29e-14	Y	Crlf1	Smad1-5	Crlf1	337.845	-0.123267	0.154354	0.389373	down_by_blebb
Cryab	0.134115	0.139383	0.272345		"Cryab"	0.277216	0.00524069	0.0268585	Y	"Cryab"	490.828	0.0449658	0.73261	0.846264		Cryab	Smad4	Cryab	442.911	-0.215399	0.0627336	0.22548	down_by_blebb
Csad	0.390245	0.00184084	0.010652	Y	"Csad"	0.427741	0.00260389	0.0151301	Y	"Csad"	144.025	0.654329	2.99e-07	4.18e-06	Y	Csad	Smad4	Csad	133.894	0.200866	0.069505	0.240884	up_by_bebb
Csf1	0.476236	6.66e-11	4.39e-09	Y	"Csf1"	0.633505	1.48e-16	5.88e-15	Y	"Csf1"	919.483	0.738642	4.05e-25	2.82e-23	Y	Csf1	Smad4	Csf1	907.471	0.0976766	0.17279	0.413551	up_by_bebb
Csk	0.311178	0.00637005	0.0276546	Y	"Csk"	0.527087	8.76e-06	9.93e-05	Y	"Csk"	365.063	0.678	1.85e-07	2.69e-06	Y	Csk	Smad4	Csk	349.449	0.142749	0.118389	0.331242	up_by_bebb
Cst3	0.326284	0.0037361	0.0183417	Y	"Cst3"	0.354959	0.00306499	0.0173232	Y	"Cst3"	473.285	0.305129	0.0629858	0.159849		Cst3	Smad4	Cst3	436.401	-0.0384453	0.78358	0.893532	down_by_blebb
Cstb	0.304745	0.00566115	0.0253367	Y	"Cstb"	0.424941	0.000194053	0.00160715	Y	"Cstb"	310.541	0.294975	0.0661457	0.165637		Cstb	Smad4	Cstb	293.02	-0.108921	0.414435	0.654173	down_by_blebb
Ctsd	0.226328	0.052439	0.133987		"Ctsd"	0.523011	4.23e-06	5.07e-05	Y	"Ctsd"	1802.52	0.252683	0.146843	0.298567		Ctsd	Smad4	Ctsd	1774.01	-0.221871	0.123237	0.339861	down_by_blebb
Cttn	0.152474	0.0486997	0.126989		"Cttn"	0.29153	0.000417631	0.00314734	Y	"Cttn"	924.215	0.182051	0.0512167	0.137719		Cttn	Smad1-5	Cttn	834.72	-0.109801	0.169716	0.409859	down_by_blebb
Dact1	-0.576052	0.00115583	0.00749098	Y	"Dact1"	0.674366	0.000180628	0.00150802	Y	"Dact1"	40.6519	-0.241873	0.213213	0.385837		Dact1	Smad4	Dact1	45.7324	-0.793167	3.7e-07	1.55e-05	down_by_blebb
Dcaf15	0.393535	0.000271999	0.00241018	Y	"Dcaf15"	0.419782	0.000323985	0.00252185	Y	"Dcaf15"	284.664	0.631172	3.49e-08	5.72e-07	Y	Dcaf15	Smad1-5	Dcaf15	264.227	0.196728	0.0505837	0.194615	up_by_bebb
Dpysl2	-0.0762525	0.287469	0.454665		"Dpysl2"	0.222545	0.00401801	0.0217025	Y	"Dpysl2"	1860.37	0.0770481	0.446764	0.629773		Dpysl2	both	Dpysl2	1641.51	-0.140569	0.116142	0.327349	down_by_blebb
Dram1	0.0679112	0.63942	0.76788		"Dram1"	0.766792	6.64e-07	9.36e-06	Y	"Dram1"	93.8108	0.848498	3.95e-09	7.38e-08	Y	Dram1	Smad4	Dram1	97.3543	0.0580643	0.640222	0.813265	up_by_bebb
Dstn	0.0383972	0.696756	0.810206		"Dstn"	0.310507	0.00347356	0.0192385	Y	"Dstn"	1225.74	0.0422315	0.772731	0.871143		Dstn	Smad4	Dstn	1121.89	-0.242556	0.052916	0.200638	down_by_blebb
Dusp10	-0.00725722	0.920116	0.953566		"Dusp10"	0.220115	0.00574903	0.028892	Y	"Dusp10"	809.962	-0.134123	0.101345	0.228051		Dusp10	Smad4	Dusp10	718.394	-0.346171	1.31e-05	0.000332909	down_by_blebb
Ecm1	0.493309	4.96e-08	1.57e-06	Y	"Ecm1"	0.875725	5.4e-20	2.75e-18	Y	"Ecm1"	936.751	0.934222	2.22e-12	5.99e-11	Y	Ecm1	Smad4	Ecm1	986.559	0.0669337	0.553082	0.754662	up_by_bebb
Edn1	-0.658831	0.00164879	0.0097735	Y	"Edn1"	1.451	1.16e-11	2.94e-10	Y	"Edn1"	22.0368	0.144594	0.545631	0.713542		Edn1	Smad4	Edn1	37.5037	-1.10219	7.62e-11	7.87e-09	down_by_blebb
Eef1d	0.289259	0.00230332	0.0127444	Y	"Eef1d"	0.272396	0.00745738	0.0353195	Y	"Eef1d"	617.137	0.208002	0.15555	0.310988		Eef1d	Smad4	Eef1d	553.29	-0.0559784	0.654546	0.822936	down_by_blebb
Elovl1	0.172104	0.0681592	0.162507		"Elovl1"	0.264299	0.0108348	0.047495	Y	"Elovl1"	513.826	0.14391	0.21716	0.391061		Elovl1	Smad1-5	Elovl1	460.243	-0.121356	0.195169	0.442991	down_by_blebb
Emb	-0.0794497	0.512106	0.667168		"Emb"	1.03231	2.84e-17	1.2e-15	Y	"Emb"	300.588	1.02424	1.19e-16	4.81e-15	Y	Emb	Smad4	Emb	332.35	-0.0207409	0.822145	0.916322	down_by_blebb
Erbb2ip	-0.200896	0.0100821	0.0391925	Y	"Erbb2ip"	0.27034	0.00118423	0.00784205	Y	"Erbb2ip"	1464.61	0.00194768	0.978915	0.989872		Erbb2ip	Smad4	Erbb2ip	1319.23	-0.266447	0.000225974	0.00360487	down_by_blebb
Fabp3	-0.0682551	0.721497	0.82864		"Fabp3"	1.2353	2.44e-09	4.9e-08	Y	"Fabp3"	37.4347	0.642504	0.00184279	0.0096018	Y	Fabp3	Smad1-5	Fabp3	50.8551	-0.552046	0.000437246	0.00615018	down_by_blebb
Fads1	-0.180538	0.0136641	0.0495255	Y	"Fads1"	0.237116	0.00718229	0.0344102	Y	"Fads1"	1194.12	-0.158054	0.0789128	0.189382		Fads1	Smad4	Fads1	1067.24	-0.383308	9.04e-06	0.000241262	down_by_blebb
Fam129b	0.522537	3.69e-10	1.91e-08	Y	"Fam129b"	0.451378	1.4e-07	2.19e-06	Y	"Fam129b"	1776.68	0.509977	1.27e-05	0.000124643	Y	Fam129b	Smad4	Fam129b	1671.93	0.0592954	0.551683	0.753802	up_by_bebb
Fam132a	0.675674	0.000220748	0.00205139	Y	"Fam132a"	0.981034	4.21e-06	5.05e-05	Y	"Fam132a"	59.7139	1.61459	4.29e-19	1.99e-17	Y	Fam132a	Smad4	Fam132a	62.2674	0.494478	0.000638187	0.00832968	up_by_bebb
Fam181b	0.179191	0.352577			"Fam181b"	0.889573	0.00254715	0.0148421	Y	"Fam181b"	10.2693	1.40726	2.85e-06	3.26e-05	Y	Fam181b	Smad1-5	Fam181b	11.8917	0.216257	0.248681	0.502074	up_by_bebb
Fam19a5	-0.158721	0.228957	0.388128		"Fam19a5"	1.94203	7.84e-62	2.5e-59	Y	"Fam19a5"	235.655	1.70745	1.2e-43	1.92e-41	Y	Fam19a5	Smad4	Fam19a5	323.771	-0.233106	0.0215887	0.110458	down_by_blebb
Fam84a	-0.0336255	0.836037			"Fam84a"	1.32154	7.42e-06	8.53e-05	Y	"Fam84a"	5.43065	0.877446	0.0061364	0.0258194	Y	Fam84a	Smad4	Fam84a	10.2406	-0.4395	0.0179932	0.0975677	down_by_blebb
Fbln2	0.0329122	0.675263	0.794403		"Fbln2"	0.524458	1.33e-09	2.76e-08	Y	"Fbln2"	1145.88	0.174578	0.0529793	0.141066		Fbln2	both	Fbln2	1131.68	-0.346572	3.22e-06	9.8e-05	down_by_blebb
Fcgrt	0.259721	0.00751353	0.0312896	Y	"Fcgrt"	0.493301	8.54e-07	1.17e-05	Y	"Fcgrt"	427.274	0.409879	0.000240448	0.0016803	Y	Fcgrt	Smad1-5	Fcgrt	411.018	-0.0858685	0.354369	0.606968	down_by_blebb
Fdxr	0.292069	0.0307396	0.0906292		"Fdxr"	0.393194	0.00936915	0.0423647	Y	"Fdxr"	112.819	0.455569	0.00106676	0.00608092	Y	Fdxr	both	Fdxr	105.21	0.0473776	0.703183	0.851617	up_by_bebb
Fgd3	0.82797	1.82e-19	4.21e-17	Y	"Fgd3"	0.813855	1.19e-13	3.74e-12	Y	"Fgd3"	342.423	1.14782	4.99e-33	5.32e-31	Y	Fgd3	Smad4	Fgd3	346.256	0.305267	0.00099441	0.0116722	up_by_bebb
Fgf10	0.768272	1.26e-05	0.000191582	Y	"Fgf10"	0.575271	0.00853383	0.0394257	Y	"Fgf10"	62.4809	1.5531	9.07e-13	2.54e-11	Y	Fgf10	Smad4	Fgf10	57.6798	0.807876	1.08e-06	3.87e-05	up_by_bebb
Fgf7	1.23539	1.72e-11	1.24e-09	Y	"Fgf7"	1.24395	6.08e-08	1e-06	Y	"Fgf7"	70.5835	2.53963	3.67e-40	5.32e-38	Y	Fgf7	Smad4	Fgf7	70.6569	1.0359	2.04e-12	2.97e-10	up_by_bebb
Fgfr2	-0.0593422	0.77373	0.86471		"Fgfr2"	0.944639	9.71e-05	0.00086996	Y	"Fgfr2"	27.1304	0.948603	7.23e-05	0.000583519	Y	Fgfr2	Smad4	Fgfr2	31.0344	-0.0503987	0.766294	0.885436	down_by_blebb
Fgfrl1	0.126194	0.260319	0.424818		"Fgfrl1"	0.683453	3.33e-09	6.59e-08	Y	"Fgfrl1"	175.208	0.324025	0.00326806	0.0154629	Y	Fgfrl1	Smad4	Fgfrl1	183.258	-0.350889	0.00049635	0.00686666	down_by_blebb
Flywch1	0.254878	0.021806	0.0701237		"Flywch1"	0.305707	0.0105726	0.0467082	Y	"Flywch1"	276.966	0.458345	2.15e-05	0.000200075	Y	Flywch1	Smad4	Flywch1	249.165	0.138171	0.153634	0.387997	up_by_bebb
Fndc4	0.128449	0.419329	0.584356		"Fndc4"	0.588437	0.000956018	0.00648641	Y	"Fndc4"	70.0969	0.670083	2.85e-05	0.000257615	Y	Fndc4	Smad1-5	Fndc4	69.9575	0.0550437	0.685997	0.840749	up_by_bebb
Fosl2	0.158894	0.0313657	0.0921753		"Fosl2"	0.408491	3.31e-06	4.08e-05	Y	"Fosl2"	793.888	0.137155	0.097188	0.221289		Fosl2	Smad4	Fosl2	751.228	-0.266678	0.00154044	0.016457	down_by_blebb
Foxs1	0.325231	0.019465	0.0641693		"Foxs1"	0.810002	4.98e-09	9.67e-08	Y	"Foxs1"	249.546	1.04622	3.37e-14	1.12e-12	Y	Foxs1	Smad4	Foxs1	256.571	0.216341	0.0255013	0.123398	up_by_bebb
Fscn1	0.225174	0.0024956	0.0135168	Y	"Fscn1"	0.246702	0.0050173	0.0258845	Y	"Fscn1"	1382.2	0.143996	0.209184	0.38082		Fscn1	Smad4	Fscn1	1229.01	-0.0948559	0.388854	0.63363	down_by_blebb
Fstl1	0.0583264	0.454027	0.614992		"Fstl1"	0.825998	1.97e-18	8.75e-17	Y	"Fstl1"	2755.46	0.486189	0.00133415	0.00733246	Y	Fstl1	Smad4	Fstl1	2986.13	-0.28173	0.0368842	0.157733	down_by_blebb
Gabarap	0.202686	0.0647705	0.156323		"Gabarap"	0.475069	1.15e-05	0.000125891	Y	"Gabarap"	750.211	0.253929	0.161241	0.318566		Gabarap	Smad1-5	Gabarap	723.769	-0.172175	0.250882	0.504874	down_by_blebb
Gabarapl1	0.232866	0.0117456	0.0439651	Y	"Gabarapl1"	0.384255	0.000139591	0.00120594	Y	"Gabarapl1"	555.556	0.215667	0.0705123	0.173997		Gabarapl1	Smad4	Gabarapl1	518.6	-0.164827	0.0923147	0.285105	down_by_blebb
Galnt10	0.251082	0.00126161	0.00800607	Y	"Galnt10"	0.763035	2.98e-19	1.39e-17	Y	"Galnt10"	755.352	0.646458	1.61e-15	6.07e-14	Y	Galnt10	Smad4	Galnt10	787.676	-0.120599	0.0679556	0.237824	down_by_blebb
Galnt2	0.217343	0.00826374	0.0336156	Y	"Galnt2"	0.708799	2.31e-16	9.05e-15	Y	"Galnt2"	1124.87	0.473131	1.18e-06	1.47e-05	Y	Galnt2	Smad1-5	Galnt2	1166.35	-0.234015	0.00197858	0.0199434	down_by_blebb
Gas6	0.567332	0.00114056	0.00740828	Y	"Gas6"	0.667379	0.00108539	0.00724936	Y	"Gas6"	87.4338	1.23259	1.73e-09	3.4e-08	Y	Gas6	Smad4	Gas6	85.4932	0.518676	0.000139757	0.00242321	up_by_bebb
Gjb5	0.0589945	0.647689			"Gjb5"	1.17247	6.01e-05	0.000566976	Y	"Gjb5"	6.17219	1.41665	1.05e-05	0.000105075	Y	Gjb5	both	Gjb5	9.15255	0.0186174	0.919987	0.965761	up_by_bebb
Glrx	0.314782	0.00732719	0.0306812	Y	"Glrx"	0.477169	0.000465329	0.00346154	Y	"Glrx"	144.534	0.501017	4.15e-05	0.000360934	Y	Glrx	Smad4	Glrx	137.901	0.00974871	0.931924	0.971902	up_by_bebb
Gna14	0.0366796	0.85836	0.918283		"Gna14"	1.53721	7.87e-09	1.48e-07	Y	"Gna14"	15.5812	1.31642	1.54e-06	1.86e-05	Y	Gna14	Smad4	Gna14	23.0087	-0.289171	0.104315	0.307026	down_by_blebb
Gnas	0.0834706	0.45052	0.611505		"Gnas"	0.355859	0.00312981	0.017643	Y	"Gnas"	1635.82	0.117917	0.485643	0.662822		Gnas	both	Gnas	1521.23	-0.202059	0.15931	0.396523	down_by_blebb
Gpx8	0.131552	0.163228	0.30656		"Gpx8"	0.435398	1.21e-05	0.00013237	Y	"Gpx8"	520.309	0.320137	0.0276646	0.0859032		Gpx8	Smad4	Gpx8	491.92	-0.0976334	0.431613	0.667547	down_by_blebb
Grem1	1.15867	7.13e-41	7.01e-38	Y	"Grem1"	1.1196	8.58e-35	1.01e-32	Y	"Grem1"	1060.43	1.73472	1.25e-28	1.07e-26	Y	Grem1	Smad4	Grem1	1093.06	0.595118	8.49e-06	0.000229907	up_by_bebb
Grn	0.454086	1.48e-08	5.4e-07	Y	"Grn"	0.213614	0.0100508	0.0448819	Y	"Grn"	1104.89	0.264382	0.00577611	0.0246349	Y	Grn	Smad4	Grn	967.297	0.0472583	0.62443	0.803873	up_by_bebb
Gse1	-0.249867	0.051725	0.132795		"Gse1"	0.542016	1.78e-05	0.000187014	Y	"Gse1"	244.864	0.247686	0.0669837	0.167312		Gse1	Smad4	Gse1	243.791	-0.286734	0.00294796	0.0268209	down_by_blebb
Gsn	0.392793	0.000193941	0.00183846	Y	"Gsn"	0.505523	2.76e-07	4.17e-06	Y	"Gsn"	1539.17	0.292907	0.0427603	0.120118		Gsn	Smad4	Gsn	1498.38	-0.18616	0.133415	0.357383	down_by_blebb
Has2	-0.0756964	0.468669	0.628549		"Has2"	0.878873	3.5e-17	1.46e-15	Y	"Has2"	267.392	0.461816	9.53e-06	9.58e-05	Y	Has2	Smad4	Has2	297.456	-0.413133	2.28e-06	7.24e-05	down_by_blebb
Hdac5	0.303863	0.000990621	0.00665413	Y	"Hdac5"	0.281777	0.00766478	0.0360544	Y	"Hdac5"	462.879	0.476486	2.6e-07	3.68e-06	Y	Hdac5	Smad4	Hdac5	412.661	0.182697	0.0313525	0.142076	up_by_bebb
Hdlbp	0.00570974	0.930861	0.959897		"Hdlbp"	0.253503	0.00126507	0.00830212	Y	"Hdlbp"	2320	-0.0606098	0.433236	0.617854		Hdlbp	Smad4	Hdlbp	2080.72	-0.306787	8.97e-05	0.00169031	down_by_blebb
Hist1h1e	0.282044	0.0127609	0.0470491	Y	"Hist1h1e"	0.3964	0.000564784	0.00410635	Y	"Hist1h1e"	797.759	0.3079	0.0971878	0.221289		Hist1h1e	Smad4	Hist1h1e	745.233	-0.058762	0.700878	0.850478	down_by_blebb
Hist1h2be	0.284097	0.0168079	0.0577656		"Hist1h2be"	0.379416	0.00359549	0.0197816	Y	"Hist1h2be"	227.218	0.37128	0.0576034	0.150013		Hist1h2be	Smad4	Hist1h2be	210.203	0.0105388	0.946667	0.979599	up_by_bebb
Hist1h4c	0.352063	0.00657368	0.0282427	Y	"Hist1h4c"	0.483524	0.0013667	0.00884761	Y	"Hist1h4c"	148.383	0.370842	0.0603901	0.155331		Hist1h4c	Smad4	Hist1h4c	143.343	-0.078806	0.631246	0.806971	down_by_blebb
Hist2h2ac	0.280304	0.0207771	0.0676064		"Hist2h2ac"	0.365817	0.00742546	0.0352101	Y	"Hist2h2ac"	165.536	0.391403	0.0525997	0.140276		Hist2h2ac	Smad4	Hist2h2ac	152.558	0.0362402	0.825251	0.918546	up_by_bebb
Hist4h4	0.36424	0.00135379	0.00842245	Y	"Hist4h4"	0.404044	0.00351981	0.0194254	Y	"Hist4h4"	317.145	0.454842	0.0199064	0.0661331		Hist4h4	Smad4	Hist4h4	295.464	0.050526	0.781384	0.892177	up_by_bebb
Hnrnpf	0.188483	0.0380425	0.106292		"Hnrnpf"	0.309512	0.000804694	0.00559727	Y	"Hnrnpf"	1730.41	0.165632	0.242215	0.422568		Hnrnpf	Smad1-5	Hnrnpf	1573.98	-0.127685	0.29028	0.546706	down_by_blebb
Hsd3b7	0.200226	0.0376097	0.105332		"Hsd3b7"	0.424584	6.65e-05	0.000620493	Y	"Hsd3b7"	294.69	0.0778435	0.470023	0.650262		Hsd3b7	Smad1-5	Hsd3b7	282.511	-0.339805	0.000154536	0.00263293	down_by_blebb
Hspa5	0.146408	0.12124	0.246873		"Hspa5"	0.333513	0.000457646	0.00341122	Y	"Hspa5"	2171.15	0.114613	0.465983	0.646443		Hspa5	Smad4	Hspa5	1997.37	-0.188009	0.162498	0.400676	down_by_blebb
Hspb6	0.22277	0.108711	0.227887		"Hspb6"	0.98983	8.42e-13	2.43e-11	Y	"Hspb6"	141.289	1.04767	7.95e-15	2.8e-13	Y	Hspb6	Smad4	Hspb6	154.111	0.0376328	0.744108	0.873696	up_by_bebb
Hspb8	0.204167	0.0210782	0.0683122		"Hspb8"	0.533616	1.83e-08	3.25e-07	Y	"Hspb8"	630.777	0.343346	0.00254435	0.0125615	Y	Hspb8	both	Hspb8	618.402	-0.18654	0.0383771	0.161999	down_by_blebb
Ifitm3	0.364242	0.000350535	0.0029299	Y	"Ifitm3"	0.473118	1.25e-05	0.000135428	Y	"Ifitm3"	454.922	0.466808	0.00448184	0.0199397	Y	Ifitm3	Smad4	Ifitm3	433.006	0.00701162	0.959659	0.984701	up_by_bebb
Il1rn	-0.666404	3.85e-05	0.00049055	Y	"Il1rn"	1.35449	2.28e-21	1.26e-19	Y	"Il1rn"	99.6478	0.680829	3.13e-06	3.55e-05	Y	Il1rn	Smad4	Il1rn	133.458	-0.645843	6.09e-08	3.17e-06	down_by_blebb
Impdh2	0.374512	2.82e-06	5.38e-05	Y	"Impdh2"	0.257259	0.00525018	0.026885	Y	"Impdh2"	636.501	0.387995	0.000354397	0.00235133	Y	Impdh2	Smad4	Impdh2	563.395	0.123255	0.198921	0.447576	up_by_bebb
Iqgap1	0.113339	0.117265	0.240815		"Iqgap1"	0.378028	6.84e-06	7.93e-05	Y	"Iqgap1"	2697.17	0.14878	0.0873374	0.204527		Iqgap1	Smad1-5	Iqgap1	2518.41	-0.225129	0.00529507	0.0416425	down_by_blebb
Irgm1	-0.172939	0.0657394	0.15808		"Irgm1"	0.561335	1e-08	1.85e-07	Y	"Irgm1"	302.493	0.0763921	0.427488	0.612474		Irgm1	Smad4	Irgm1	305.354	-0.473586	7.63e-08	3.89e-06	down_by_blebb
Irx3	0.245352	0.0633334	0.15364		"Irx3"	1.58367	5.71e-33	6.17e-31	Y	"Irx3"	177.542	1.44408	5.22e-32	5.24e-30	Y	Irx3	Smad1-5	Irx3	226.839	-0.161192	0.130197	0.351848	down_by_blebb
Kcnj16	-0.353324	0.087208	0.19493		"Kcnj16"	1.11835	2.74e-05	0.000277916	Y	"Kcnj16"	17.1725	0.836757	0.00295617	0.014219	Y	Kcnj16	Smad4	Kcnj16	22.8084	-0.263046	0.151839	0.385175	down_by_blebb
Kdelr3	0.102523	0.293403	0.460532		"Kdelr3"	0.514666	5.05e-07	7.3e-06	Y	"Kdelr3"	302.983	0.160248	0.187148	0.352746		Kdelr3	Smad4	Kdelr3	298.373	-0.339465	0.00108459	0.012477	down_by_blebb
Klhl26	0.0114768	0.905523	0.945416		"Klhl26"	0.480226	1.22e-06	1.62e-05	Y	"Klhl26"	310.003	0.183314	0.0458256	0.126694		Klhl26	Smad1-5	Klhl26	301.03	-0.292891	0.000691936	0.00891265	down_by_blebb
Laptm4a	0.0929839	0.266854	0.432433		"Laptm4a"	0.257345	0.00525438	0.0268954	Y	"Laptm4a"	886.965	0.17781	0.228583	0.405685		Laptm4a	Smad1-5	Laptm4a	790.531	-0.0659947	0.610464	0.793967	down_by_blebb
Lctl	-0.0725051	0.535422			"Lctl"	0.926689	0.00121141	0.00800071	Y	"Lctl"	2.3652	0.486927	0.113902	0.248083		Lctl	Smad4	Lctl	4.84905	-0.326247	0.0470867		down_by_blebb
Ldha	0.346832	0.00179824	0.0104823	Y	"Ldha"	0.423636	0.000105454	0.000937094	Y	"Ldha"	1151.59	0.305497	0.0849979	0.200529		Ldha	Smad1-5	Ldha	1086.26	-0.0878736	0.540825	0.747763	down_by_blebb
Ldlrad3	0.0845474	0.296824	0.46442		"Ldlrad3"	0.464447	4.1e-07	6.01e-06	Y	"Ldlrad3"	528.551	0.420854	1.09e-06	1.37e-05	Y	Ldlrad3	Smad4	Ldlrad3	502.863	-0.0476412	0.566046	0.761904	down_by_blebb
Lfng	-0.0364121	0.760508	0.855381		"Lfng"	1.24417	4.03e-22	2.37e-20	Y	"Lfng"	244.179	0.953588	6.35e-16	2.47e-14	Y	Lfng	Smad4	Lfng	297.587	-0.294769	0.00544815	0.0422536	down_by_blebb
Lhfp	0.26024	0.00191789	0.0110092	Y	"Lhfp"	0.526039	2.1e-08	3.7e-07	Y	"Lhfp"	458.337	0.542022	1.18e-08	2.07e-07	Y	Lhfp	Smad4	Lhfp	442.736	0.0101005	0.907063	0.958821	up_by_bebb
Lman1l	-0.132251	0.44929			"Lman1l"	2.87386	3.65e-29	3.31e-27	Y	"Lman1l"	29.7602	2.81835	1.03e-26	7.76e-25	Y	Lman1l	Smad4	Lman1l	50.6166	-0.262118	0.0896334	0.280429	down_by_blebb
Ltbp1	0.206308	0.00919823	0.0363799	Y	"Ltbp1"	0.35215	0.000113616	0.00100387	Y	"Ltbp1"	929.868	0.45352	1.13e-06	1.42e-05	Y	Ltbp1	Smad4	Ltbp1	849.308	0.0950978	0.212751	0.46375	up_by_bebb
Lynx1	0.0804911	0.351483	0.51762		"Lynx1"	0.379731	4.33e-05	0.000422236	Y	"Lynx1"	822.145	0.348226	0.00126273	0.00700197	Y	Lynx1	Smad4	Lynx1	761.769	-0.0343437	0.686655	0.841169	down_by_blebb
Mal	-0.482473	0.0185763	0.0620716		"Mal"	2.50135	3.32e-40	4.53e-38	Y	"Mal"	41.5581	1.01566	2.61e-06	3.01e-05	Y	Mal	Smad4	Mal	98.8676	-1.4031	3.1e-24	1.92e-21	down_by_blebb
Map1lc3b	0.0977344	0.16486	0.3088		"Map1lc3b"	0.362117	1.47e-05	0.000157383	Y	"Map1lc3b"	737.09	0.0872361	0.418392	0.604289		Map1lc3b	Smad1-5	Map1lc3b	685.952	-0.259628	0.0105212	0.0674651	down_by_blebb
Mapk11	0.233589	0.0341432	0.0977817		"Mapk11"	0.377658	0.00234857	0.0138321	Y	"Mapk11"	190.254	0.441345	0.000102508	0.000797212	Y	Mapk11	Smad4	Mapk11	176.202	0.0540098	0.591785	0.780076	up_by_bebb
Mapre2	0.00895327	0.922034	0.954929		"Mapre2"	0.306071	0.00252453	0.0147322	Y	"Mapre2"	342.015	0.298265	0.000850383	0.00498499	Y	Mapre2	Smad1-5	Mapre2	308.699	-0.0149964	0.863778	0.937984	down_by_blebb
Masp1	0.373061	2.09e-08	7.38e-07	Y	"Masp1"	0.719687	7.05e-21	3.76e-19	Y	"Masp1"	1072.85	0.641404	3.14e-10	6.75e-09	Y	Masp1	Smad1-5	Masp1	1099.46	-0.0716429	0.453327	0.683487	down_by_blebb
Mcam	-0.260023	0.197058	0.349794		"Mcam"	1.57781	8.35e-15	2.86e-13	Y	"Mcam"	47.1862	1.42886	2.58e-12	6.88e-11	Y	Mcam	Smad1-5	Mcam	63.1103	-0.179458	0.21243	0.463395	down_by_blebb
Me2	0.190473	0.0278223	0.0843204		"Me2"	0.489901	8.98e-08	1.45e-06	Y	"Me2"	408.027	0.508688	1.01e-09	2.04e-08	Y	Me2	both	Me2	389.299	0.0112238	0.888075	0.949094	up_by_bebb
Metrnl	0.0689122	0.486915	0.643873		"Metrnl"	0.341829	0.00183386	0.0112397	Y	"Metrnl"	230.727	0.173665	0.0990386	0.224526		Metrnl	Smad4	Metrnl	212.576	-0.164916	0.10109	0.302757	down_by_blebb
Mfsd5	0.510716	1.62e-06	3.36e-05	Y	"Mfsd5"	0.386415	0.00115447	0.00766951	Y	"Mfsd5"	378.308	0.446288	0.00035597	0.00236061	Y	Mfsd5	Smad4	Mfsd5	350.614	0.0488718	0.592468	0.780076	up_by_bebb
Mmp11	-0.0075232	0.932927	0.960805		"Mmp11"	0.474992	2.49e-07	3.79e-06	Y	"Mmp11"	442.95	0.182709	0.0516849	0.138541		Mmp11	Smad4	Mmp11	428.948	-0.289678	0.000483807	0.00672474	down_by_blebb
Mmp14	0.158756	0.0207693	0.0676006		"Mmp14"	0.529735	1.35e-11	3.39e-10	Y	"Mmp14"	1243.44	0.277651	0.00981987	0.0374065	Y	Mmp14	Smad4	Mmp14	1220.87	-0.236134	0.0181856	0.0983911	down_by_blebb
Mmp23	0.209076	0.292697	0.460036		"Mmp23"	0.728887	0.00231313	0.0136513	Y	"Mmp23"	28.3227	0.781564	0.00150069	0.00809465	Y	Mmp23	Smad1-5	Mmp23	30.2482	0.0185203	0.918348	0.965105	up_by_bebb
Mrgpre	-0.123001	0.437596	0.600944		"Mrgpre"	0.752447	2.14e-06	2.73e-05	Y	"Mrgpre"	87.0639	0.415094	0.0163655	0.0564028		Mrgpre	both	Mrgpre	94.0071	-0.303593	0.0304512	0.139062	down_by_blebb
Mtpn	-0.0866464	0.25934	0.423592		"Mtpn"	0.215495	0.00797205	0.0372039	Y	"Mtpn"	2283.76	-0.0404574	0.738371	0.849467		Mtpn	Smad1-5	Mtpn	2016.83	-0.2409	0.0218769	0.111419	down_by_blebb
Mustn1	-0.3973	0.00128894	0.0081088	Y	"Mustn1"	0.366729	0.00453827	0.0238995	Y	"Mustn1"	275.511	-0.183215	0.204962	0.375671		Mustn1	Smad4	Mustn1	261.912	-0.540785	8.75e-08	4.42e-06	down_by_blebb
Mxra8	0.144483	0.0742263	0.173484		"Mxra8"	0.589885	6.58e-13	1.91e-11	Y	"Mxra8"	803.382	0.264825	0.00758657	0.0305186	Y	Mxra8	Smad4	Mxra8	808.749	-0.312044	0.000651739	0.00847564	down_by_blebb
Myh9	0.171515	0.0656327	0.157855		"Myh9"	0.394032	0.000144621	0.00124076	Y	"Myh9"	5069.97	0.0993053	0.464269	0.644582		Myh9	Smad4	Myh9	4783.28	-0.2678	0.0277871	0.130756	down_by_blebb
Myo10	-0.581909	9.65e-08	2.82e-06	Y	"Myo10"	0.629165	9.31e-08	1.5e-06	Y	"Myo10"	1409.68	0.146603	0.240018	0.419808		Myo10	Smad4	Myo10	1462.83	-0.478237	1.52e-08	9.45e-07	down_by_blebb
Myo9b	0.205887	0.00564465	0.0252764	Y	"Myo9b"	0.262297	0.00144826	0.009255	Y	"Myo9b"	929.744	0.216832	0.0128157	0.0463931	Y	Myo9b	Smad4	Myo9b	830.189	-0.0460862	0.516018	0.731865	down_by_blebb
Myod1	-0.591405	1.89e-11	1.36e-09	Y	"Myod1"	0.264532	0.00453824	0.0238995	Y	"Myod1"	433.173	0.216776	0.00787876	0.0314344	Y	Myod1	Smad4	Myod1	387.081	-0.0503418	0.555904	0.75652	down_by_blebb
Nacc1	0.276039	9.18e-05	0.00100209	Y	"Nacc1"	0.212908	0.00700143	0.0337127	Y	"Nacc1"	1101.48	0.223353	0.00311067	0.0148415	Y	Nacc1	Smad1-5	Nacc1	965.319	0.00678318	0.924759	0.968352	up_by_bebb
Nbl1	0.174177	0.0277228	0.0841091		"Nbl1"	0.411095	1.95e-06	2.51e-05	Y	"Nbl1"	744.804	0.203707	0.0312879	0.0943618		Nbl1	Smad4	Nbl1	702.318	-0.202226	0.0215667	0.110442	down_by_blebb
Nfe2l2	0.173381	0.00822972	0.0334921	Y	"Nfe2l2"	0.19499	0.00796155	0.0371804	Y	"Nfe2l2"	1062.36	0.192571	0.040485	0.115005		Nfe2l2	Smad1-5	Nfe2l2	925.543	-0.00290949	0.974762	0.99035	down_by_blebb
Nono	0.0732228	0.354921	0.521433		"Nono"	0.232948	0.00409285	0.0220301	Y	"Nono"	1358.73	0.0512905	0.67593	0.808102		Nono	Smad4	Nono	1205.08	-0.168471	0.12623	0.345365	down_by_blebb
Npr2	0.343089	0.00240509	0.0131818	Y	"Npr2"	0.535696	3.54e-05	0.000353908	Y	"Npr2"	192.496	0.560692	7.5e-06	7.78e-05	Y	Npr2	Smad4	Npr2	187.628	0.0169223	0.880557	0.946481	up_by_bebb
Nrbp2	0.138118	0.350764	0.516948		"Nrbp2"	0.936048	3.83e-09	7.51e-08	Y	"Nrbp2"	94.6879	0.830839	7.78e-08	1.2e-06	Y	Nrbp2	both	Nrbp2	105.428	-0.112798	0.377155	0.624556	down_by_blebb
Nucb1	0.431196	9.55e-06	0.000151453	Y	"Nucb1"	0.364824	0.00041777	0.00314734	Y	"Nucb1"	701.629	0.422323	0.000597405	0.00368909	Y	Nucb1	Smad4	Nucb1	644.788	0.0522823	0.560628	0.759122	up_by_bebb
Nudt9	0.387142	0.000929767	0.00634284	Y	"Nudt9"	0.523297	3.02e-05	0.000303996	Y	"Nudt9"	266.989	0.891859	2.41e-12	6.45e-11	Y	Nudt9	Smad4	Nudt9	252.664	0.344009	0.000410348	0.00582754	up_by_bebb
Oaz1	0.238618	0.0216489	0.0698039		"Oaz1"	0.363128	0.00045774	0.00341122	Y	"Oaz1"	841.075	0.276942	0.0960215	0.219365		Oaz1	Smad1-5	Oaz1	776.592	-0.064563	0.643892	0.815638	down_by_blebb
Odf3l1	-0.202438	0.24568			"Odf3l1"	0.747186	0.011354	0.0491198	Y	"Odf3l1"	3.88728	-0.0175869	0.956379	0.976838		Odf3l1	Smad4	Odf3l1	6.41386	-0.470198	0.00615413	0.0461776	down_by_blebb
Olfml3	0.0243189	0.818701	0.893711		"Olfml3"	1.03346	8.03e-21	4.25e-19	Y	"Olfml3"	526.826	0.787068	1.78e-08	3.04e-07	Y	Olfml3	Smad1-5	Olfml3	600.856	-0.225539	0.0433938	0.175982	down_by_blebb
Ormdl3	0.136573	0.221016	0.37787		"Ormdl3"	0.380074	0.00265304	0.0153725	Y	"Ormdl3"	227.955	0.288347	0.0186971	0.0628815		Ormdl3	Smad1-5	Ormdl3	212.549	-0.0973823	0.34179	0.594372	down_by_blebb
Osbpl6	0.187392	0.334294	0.500804		"Osbpl6"	0.847497	9.89e-05	0.000882252	Y	"Osbpl6"	49.5627	1.05931	1.39e-06	1.69e-05	Y	Osbpl6	Smad4	Osbpl6	52.7993	0.178882	0.243237	0.497157	up_by_bebb
Palm	0.355379	1.81e-05	0.000260906	Y	"Palm"	0.623381	2.17e-11	5.31e-10	Y	"Palm"	692.15	0.625829	2.6e-11	6.28e-10	Y	Palm	Smad4	Palm	687.95	-0.00292121	0.9712	0.988839	down_by_blebb
Palm2	-0.560048	4.44e-08	1.44e-06	Y	"Palm2"	0.446754	0.000118605	0.00104277	Y	"Palm2"	296.312	-0.0771315	0.441761	0.625478		Palm2	Smad4	Palm2	288.884	-0.502231	1.31e-06	4.51e-05	down_by_blebb
Pde2a	-0.230527	0.114512	0.23652		"Pde2a"	0.411075	0.00748588	0.035414	Y	"Pde2a"	91.5779	0.264042	0.0711932	0.175107		Pde2a	Smad4	Pde2a	86.4453	-0.144035	0.274668	0.531852	down_by_blebb
Pde4a	0.206859	0.280048	0.447062		"Pde4a"	0.59444	0.00938857	0.0424125	Y	"Pde4a"	42.3652	1.06626	4.76e-07	6.41e-06	Y	Pde4a	both	Pde4a	41.112	0.361789	0.0254035	0.123159	up_by_bebb
Pdgfrb	0.292599	2.88e-05	0.000385291	Y	"Pdgfrb"	0.417915	1.94e-07	2.97e-06	Y	"Pdgfrb"	1102.06	0.245424	0.000340941	0.00226867	Y	Pdgfrb	Smad4	Pdgfrb	1040.52	-0.172875	0.0110982	0.0698944	down_by_blebb
Pdk4	-0.314043	0.0321807	0.0936613		"Pdk4"	1.48181	4.71e-31	4.53e-29	Y	"Pdk4"	162.284	0.589123	5.44e-05	0.000454864	Y	Pdk4	Smad4	Pdk4	234.375	-0.872797	2.67e-19	1.12e-16	down_by_blebb
Pgf	0.108187	0.387286	0.554362		"Pgf"	0.556998	6.64e-05	0.000620149	Y	"Pgf"	187.981	0.599561	5.16e-06	5.57e-05	Y	Pgf	Smad4	Pgf	183.892	0.0266739	0.803968	0.90636	up_by_bebb
Phf23	0.206213	0.0274424	0.0833869		"Phf23"	0.338574	0.000850768	0.00587498	Y	"Phf23"	452.207	0.285866	0.00581592	0.0247612	Y	Phf23	Smad4	Phf23	413.9	-0.0551199	0.534448	0.74383	down_by_blebb
Pi15	-0.283366	0.0233702	0.0738066		"Pi15"	0.559412	0.000529236	0.00389727	Y	"Pi15"	201.557	-0.456518	0.00067351	0.00409601	Y	Pi15	Smad4	Pi15	215.019	-0.866003	1.32e-08	8.4e-07	down_by_blebb
Pik3r1	-0.103185	0.145488	0.28029		"Pik3r1"	0.209084	0.00931373	0.0421817	Y	"Pik3r1"	868.201	0.00736176	0.93041	0.961421		Pik3r1	Smad4	Pik3r1	764.739	-0.198679	0.0103886	0.0669432	down_by_blebb
Pkp1	-0.197118	0.0101029	0.0392476	Y	"Pkp1"	0.494324	1.47e-09	3.04e-08	Y	"Pkp1"	693.713	0.191882	0.013494	0.0484127	Y	Pkp1	Smad4	Pkp1	675.546	-0.298953	9.17e-05	0.00172549	down_by_blebb
Plekho1	0.319958	0.00935281	0.03688	Y	"Plekho1"	0.395677	0.00230603	0.0136223	Y	"Plekho1"	404.876	0.453451	0.00386076	0.0176195	Y	Plekho1	Smad4	Plekho1	376.039	0.0526725	0.624745	0.803888	up_by_bebb
Plin4	0.580702	2.86e-07	7.4e-06	Y	"Plin4"	1.21259	8.37e-25	5.65e-23	Y	"Plin4"	532.632	1.45951	1e-31	9.98e-30	Y	Plin4	Smad4	Plin4	592.885	0.239456	0.00176719	0.0183227	up_by_bebb
Pmp22	0.265114	0.000393379	0.00321736	Y	"Pmp22"	0.519148	4.65e-10	1.02e-08	Y	"Pmp22"	682.933	0.678208	1.33e-12	3.68e-11	Y	Pmp22	Smad4	Pmp22	650.591	0.151843	0.0972827	0.295335	up_by_bebb
Ppap2b	0.587476	4.77e-07	1.17e-05	Y	"Ppap2b"	1.41746	1.08e-32	1.16e-30	Y	"Ppap2b"	285.461	1.55195	1.65e-47	3.36e-45	Y	Ppap2b	Smad4	Ppap2b	335.714	0.106633	0.277377	0.534373	up_by_bebb
Prdx5	0.269947	0.0116968	0.0438241	Y	"Prdx5"	0.455289	8.74e-05	0.000790573	Y	"Prdx5"	429.54	0.373449	0.0337774	0.0999921		Prdx5	Smad4	Prdx5	408.439	-0.0582449	0.680826	0.837638	down_by_blebb
Prkca	-0.317161	0.00117809	0.00761018	Y	"Prkca"	0.570189	4.98e-08	8.34e-07	Y	"Prkca"	474.854	0.392931	0.000162558	0.00119539	Y	Prkca	Smad4	Prkca	470.927	-0.17624	0.0350928	0.152608	down_by_blebb
Procr	0.484206	0.00773651	0.0318872	Y	"Procr"	0.762792	0.00027663	0.00218473	Y	"Procr"	47.8589	0.530248	0.0133587	0.0480173	Y	Procr	Smad4	Procr	52.963	-0.234079	0.110435	0.317187	down_by_blebb
Prr9	-0.00938553	0.961433			"Prr9"	2.18423	3.2e-16	1.23e-14	Y	"Prr9"	16.4051	1.70536	4.79e-09	8.85e-08	Y	Prr9	Smad4	Prr9	29.2689	-0.473258	0.00873885	0.059401	down_by_blebb
Ptgr1	0.25206	0.025718	0.0795729		"Ptgr1"	0.374978	0.00248771	0.0145571	Y	"Ptgr1"	339.994	0.454292	0.000519394	0.00327357	Y	Ptgr1	Smad4	Ptgr1	313.31	0.0689294	0.482456	0.706623	up_by_bebb
Ptpn13	0.281091	0.0035135	0.0176003	Y	"Ptpn13"	0.682686	9.04e-11	2.1e-09	Y	"Ptpn13"	306.544	0.711581	2.17e-12	5.85e-11	Y	Ptpn13	Smad4	Ptpn13	309.172	0.0188337	0.847722	0.930277	up_by_bebb
Ptprf	0.845665	3.47e-14	3.93e-12	Y	"Ptprf"	2.38335	1.01e-119	1.26e-116	Y	"Ptprf"	373.627	2.04617	2.88e-71	1.01e-68	Y	Ptprf	Smad4	Ptprf	562.029	-0.327424	7.81e-05	0.00149566	down_by_blebb
Ptprm	0.436248	4.74e-05	0.000583607	Y	"Ptprm"	0.870094	8.95e-13	2.57e-11	Y	"Ptprm"	239.401	0.934858	8.35e-16	3.22e-14	Y	Ptprm	Smad4	Ptprm	254.484	0.0478142	0.669068	0.832216	up_by_bebb
Rab34	0.235539	0.00587161	0.0260318	Y	"Rab34"	0.31626	0.000831141	0.00575866	Y	"Rab34"	502.267	0.392262	9.46e-05	0.00074187	Y	Rab34	both	Rab34	453.891	0.0692508	0.440626	0.675191	up_by_bebb
Rai14	-0.117485	0.0884942	0.19711		"Rai14"	0.552591	2.16e-12	6e-11	Y	"Rai14"	1535.8	0.230248	0.00586677	0.0249238	Y	Rai14	Smad4	Rai14	1526.15	-0.314333	0.000104508	0.00193151	down_by_blebb
Rgs4	0.218525	0.223368			"Rgs4"	2.34303	5.26e-17	2.16e-15	Y	"Rgs4"	15.1056	2.31179	3.62e-15	1.32e-13	Y	Rgs4	Smad4	Rgs4	25.6555	-0.240707	0.168584	0.40813	down_by_blebb
Rnf125	-0.1149	0.577471	0.718081		"Rnf125"	0.84798	0.00043823	0.00328355	Y	"Rnf125"	16.7981	0.107218	0.681944	0.811516		Rnf125	Smad4	Rnf125	21.0171	-0.586411	0.00122379	0.0137085	down_by_blebb
Rpl6	0.18321	0.146563	0.2819		"Rpl6"	0.359699	0.00495563	0.0256195	Y	"Rpl6"	961.976	0.133822	0.485647	0.662822		Rpl6	Smad4	Rpl6	895.787	-0.15211	0.390642	0.634786	down_by_blebb
Rpl7	0.121403	0.368979	0.536226		"Rpl7"	0.452571	0.00117285	0.00777499	Y	"Rpl7"	957.84	0.134797	0.50751	0.68099		Rpl7	Smad1-5	Rpl7	927.117	-0.210235	0.24276	0.4968	down_by_blebb
Rplp0	0.169362	0.206906	0.360864		"Rplp0"	0.443889	0.00103219	0.00692753	Y	"Rplp0"	1297.92	0.162276	0.529766	0.701129		Rplp0	Smad4	Rplp0	1247.51	-0.161865	0.376982	0.624556	down_by_blebb
Rpn1	0.0853589	0.32147	0.488501		"Rpn1"	0.285462	0.00220363	0.0131047	Y	"Rpn1"	943.006	0.0918386	0.495705	0.67177		Rpn1	Smad4	Rpn1	852.011	-0.17768	0.123179	0.33978	down_by_blebb
Rps15a	0.191432	0.157032	0.297286		"Rps15a"	0.386115	0.00888782	0.0406529	Y	"Rps15a"	233.893	0.048622	0.7981	0.887474		Rps15a	Smad4	Rps15a	221.72	-0.279506	0.0752148	0.253062	down_by_blebb
Rps17	0.140017	0.314964	0.481515		"Rps17"	0.416	0.0036929	0.020219	Y	"Rps17"	280.176	0.0938507	0.647237	0.78803		Rps17	Smad1-5	Rps17	267.559	-0.261941	0.0965638	0.293708	down_by_blebb
Rps7	0.15316	0.197096	0.349794		"Rps7"	0.347479	0.00637253	0.0313526	Y	"Rps7"	546.305	0.132338	0.476331	0.654476		Rps7	both	Rps7	505.955	-0.176642	0.23904	0.492598	down_by_blebb
Rrm2	-0.134228	0.102595	0.218796		"Rrm2"	0.456272	1.68e-06	2.18e-05	Y	"Rrm2"	1113.36	0.234604	0.0565677	0.148136		Rrm2	Smad4	Rrm2	1066.87	-0.205164	0.0619435	0.224243	down_by_blebb
S100a13	0.311482	0.0101322	0.0393226	Y	"S100a13"	0.604738	3.74e-06	4.54e-05	Y	"S100a13"	144.933	0.526608	3.09e-05	0.00027657	Y	S100a13	Smad4	S100a13	144.563	-0.0853627	0.440971	0.675544	down_by_blebb
Sbk1	-0.214227	0.132567	0.263173		"Sbk1"	0.382608	0.00862983	0.039751	Y	"Sbk1"	123.694	0.163158	0.242392	0.422822		Sbk1	Smad4	Sbk1	116.243	-0.216593	0.0699551	0.242016	down_by_blebb
Serinc2	-0.202818	0.0826929	0.187717		"Serinc2"	0.854019	1.38e-13	4.28e-12	Y	"Serinc2"	201.8	0.733667	6.02e-12	1.54e-10	Y	Serinc2	Smad4	Serinc2	217.179	-0.126833	0.175421	0.417218	down_by_blebb
Serpinb6a	0.162285	0.177995	0.325993		"Serpinb6a"	0.466559	8.61e-05	0.000780916	Y	"Serpinb6a"	1264.55	0.218308	0.236297	0.415237		Serpinb6a	Smad1-5	Serpinb6a	1220.47	-0.199783	0.178521	0.421702	down_by_blebb
Serpinb6c	0.239914	0.222635	0.380086		"Serpinb6c"	0.931942	4.84e-05	0.000467224	Y	"Serpinb6c"	22.2684	0.25079	0.325405	0.512924		Serpinb6c	Smad4	Serpinb6c	27.6835	-0.538214	0.00280008	0.0257332	down_by_blebb
Serpinb9b	-0.168027	0.055307	0.139403		"Serpinb9b"	0.253147	0.00791523	0.0370222	Y	"Serpinb9b"	864.44	-0.248525	0.0420196	0.118707		Serpinb9b	Smad4	Serpinb9b	779.876	-0.481716	1.47e-06	4.95e-05	down_by_blebb
Serpinf1	0.251128	0.0135386	0.049179	Y	"Serpinf1"	0.618171	1.06e-08	1.95e-07	Y	"Serpinf1"	777.657	0.402022	0.00720116	0.0292965	Y	Serpinf1	Smad4	Serpinf1	784.96	-0.185897	0.15054	0.383912	down_by_blebb
Serping1	-0.496953	0.000512415	0.00395005	Y	"Serping1"	0.557932	8.2e-05	0.000748496	Y	"Serping1"	109.083	-0.240638	0.0930836	0.214522		Serping1	Smad4	Serping1	113.208	-0.739456	6.51e-09	4.39e-07	down_by_blebb
Serpinh1	0.201032	0.0715939	0.169423		"Serpinh1"	0.448911	6.08e-05	0.000571764	Y	"Serpinh1"	1839.03	0.194624	0.282446	0.467408		Serpinh1	Smad4	Serpinh1	1764.3	-0.204678	0.168038	0.407547	down_by_blebb
Sfrp4	0.151127	0.468292	0.628187		"Sfrp4"	1.42348	5.41e-09	1.05e-07	Y	"Sfrp4"	31.0557	1.66393	2.35e-12	6.33e-11	Y	Sfrp4	Smad4	Sfrp4	38.1056	0.117885	0.470812	0.696806	up_by_bebb
Sh3kbp1	0.191633	0.00900331	0.0358261	Y	"Sh3kbp1"	0.354162	9.59e-06	0.000107528	Y	"Sh3kbp1"	1021.46	0.269591	0.000959687	0.00554942	Y	Sh3kbp1	Smad4	Sh3kbp1	939.871	-0.0862636	0.240352	0.49421	down_by_blebb
Shisa5	0.526465	6.2e-10	3.04e-08	Y	"Shisa5"	0.446895	3.34e-06	4.1e-05	Y	"Shisa5"	559.315	0.632344	2.88e-10	6.21e-09	Y	Shisa5	Smad4	Shisa5	522.666	0.174311	0.0368664	0.157733	up_by_bebb
Slc12a7	-0.30363	0.00846239	0.0342031	Y	"Slc12a7"	0.343552	0.00346681	0.0192097	Y	"Slc12a7"	288.732	-0.021091	0.860586	0.923672		Slc12a7	Smad4	Slc12a7	269.413	-0.353356	0.000232241	0.00369483	down_by_blebb
Slc23a2	-0.0695046	0.370729	0.537908		"Slc23a2"	0.399771	9.5e-07	1.29e-05	Y	"Slc23a2"	622.844	0.0668183	0.456857	0.638001		Slc23a2	Smad4	Slc23a2	588.986	-0.326071	3.42e-05	0.000746414	down_by_blebb
Slc25a4	0.230407	0.0316834	0.092648		"Slc25a4"	0.417904	0.000136039	0.001181	Y	"Slc25a4"	886.301	0.218665	0.18793	0.353837		Slc25a4	Smad1-5	Slc25a4	838.658	-0.164494	0.246143	0.499972	down_by_blebb
Slc29a3	0.00647627	0.947694	0.968958		"Slc29a3"	0.310844	0.00514209	0.0264405	Y	"Slc29a3"	274.446	0.041324	0.69864	0.823235		Slc29a3	Smad4	Slc29a3	250.578	-0.263806	0.00628562	0.046747	down_by_blebb
Slc39a7	0.352147	0.00171095	0.0100711	Y	"Slc39a7"	0.394045	0.00071336	0.00506694	Y	"Slc39a7"	816.53	0.272358	0.0510313	0.137301		Slc39a7	Smad4	Slc39a7	764.989	-0.122878	0.181582	0.425563	down_by_blebb
Slc41a3	0.331093	0.0536952	0.136335		"Slc41a3"	0.79356	5.57e-05	0.000529422	Y	"Slc41a3"	54.2463	0.858334	3.81e-06	4.26e-05	Y	Slc41a3	Smad4	Slc41a3	58.2717	0.0358484	0.80748	0.908145	up_by_bebb
Slc48a1	0.460065	6.04e-10	2.98e-08	Y	"Slc48a1"	0.241489	0.00662567	0.032304	Y	"Slc48a1"	510.304	0.393965	4.81e-06	5.22e-05	Y	Slc48a1	Smad4	Slc48a1	449.833	0.143514	0.0905792	0.282039	up_by_bebb
Slc6a6	-0.329531	1.51e-07	4.22e-06	Y	"Slc6a6"	0.195536	0.00913005	0.0415468	Y	"Slc6a6"	2789.79	-0.277081	0.000911046	0.00529961	Y	Slc6a6	both	Slc6a6	2458.98	-0.459646	9.5e-09	6.18e-07	down_by_blebb
Slc6a8	0.438123	9.4e-10	4.45e-08	Y	"Slc6a8"	0.646185	4.63e-14	1.5e-12	Y	"Slc6a8"	783.435	0.548786	2.49e-13	7.43e-12	Y	Slc6a8	Smad4	Slc6a8	789.615	-0.100628	0.190153	0.437324	down_by_blebb
Slc7a7	-0.385533	0.0648185	0.156407		"Slc7a7"	1.09718	1.75e-05	0.000184387	Y	"Slc7a7"	10.7145	-0.432779	0.138139	0.286245		Slc7a7	Smad4	Slc7a7	18.0492	-1.12735	1.42e-09	1.07e-07	down_by_blebb
Slurp1	0.217035	0.179818			"Slurp1"	1.09514	0.00017994	0.0015043	Y	"Slurp1"	3.8611	0.888853	0.00546703	0.0235707	Y	Slurp1	Smad4	Slurp1	6.59064	-0.242534	0.177458	0.420106	down_by_blebb
Smoc2	-0.246854	0.227196	0.386031		"Smoc2"	3.8593	8.46e-120	1.17e-116	Y	"Smoc2"	167.919	3.3852	2.98e-76	1.4e-73	Y	Smoc2	Smad4	Smoc2	306.834	-0.474492	3.01e-06	9.24e-05	down_by_blebb
Snai1	0.127617	0.428207	0.592462		"Snai1"	0.751757	2.92e-05	0.000294998	Y	"Snai1"	59.5428	0.472459	0.00434257	0.0194496	Y	Snai1	Smad4	Snai1	64.3108	-0.272481	0.0629003	0.225839	down_by_blebb
Sp7	-0.0406432	0.412117			"Sp7"	3.37923	6.21e-34	7.08e-32	Y	"Sp7"	5.33221	1.56746	1.02e-06	1.29e-05	Y	Sp7	Smad4	Sp7	28.3841	-1.55306	9.75e-18	2.89e-15	down_by_blebb
Srm	0.567015	8.14e-07	1.84e-05	Y	"Srm"	0.377297	0.00754375	0.0355814	Y	"Srm"	198.947	0.473815	0.000275139	0.00188797	Y	Srm	Smad1-5	Srm	183.712	0.0796341	0.489091	0.711663	up_by_bebb
St6galnac4	-0.192445	0.0470903	0.123805		"St6galnac4"	0.323477	0.00148155	0.00942896	Y	"St6galnac4"	559.732	-0.0682182	0.505278	0.679399		St6galnac4	Smad4	St6galnac4	517.079	-0.38931	1.2e-06	4.22e-05	down_by_blebb
St6galnac6	0.245258	0.00862606	0.0346906	Y	"St6galnac6"	0.682389	5.93e-12	1.57e-10	Y	"St6galnac6"	355.136	0.622933	8.29e-08	1.27e-06	Y	St6galnac6	Smad4	St6galnac6	360.454	-0.0600336	0.546906	0.751619	down_by_blebb
Stc2	0.231081	0.180311	0.328451		"Stc2"	1.32417	8.7e-13	2.5e-11	Y	"Stc2"	39.6618	0.215611	0.262871	0.446275		Stc2	both	Stc2	58.6776	-0.984508	1.6e-10	1.54e-08	down_by_blebb
Steap3	0.304307	0.000325123	0.00275852	Y	"Steap3"	0.43077	3.57e-06	4.35e-05	Y	"Steap3"	564.872	0.523113	6.53e-09	1.19e-07	Y	Steap3	Smad4	Steap3	527.811	0.0842478	0.25592	0.509719	up_by_bebb
Stk32a	-0.10168	0.572726			"Stk32a"	1.44988	4.46e-07	6.49e-06	Y	"Stk32a"	6.2842	0.673752	0.0333616	0.099104		Stk32a	Smad4	Stk32a	12.1002	-0.63013	0.000776599	0.00968425	down_by_blebb
Syn1	0.00642415	0.971141	0.982952		"Syn1"	0.714062	9.51e-05	0.000852843	Y	"Syn1"	101.794	0.363134	0.0626456	0.159282		Syn1	Smad4	Syn1	109.157	-0.349788	0.00318733	0.0284061	down_by_blebb
Tax1bp3	-0.0365866	0.648616	0.775108		"Tax1bp3"	0.337263	8.2e-05	0.000748496	Y	"Tax1bp3"	528.909	-0.0741001	0.465916	0.646416		Tax1bp3	Smad4	Tax1bp3	490.565	-0.397035	1.38e-05	0.000344904	down_by_blebb
Tcf7	-0.663526	8.88e-08	2.63e-06	Y	"Tcf7"	0.760102	4.64e-10	1.02e-08	Y	"Tcf7"	195.338	0.181391	0.160852	0.31809		Tcf7	Smad4	Tcf7	214.588	-0.550971	3.59e-07	1.51e-05	down_by_blebb
Tcta	-0.0168127	0.881348	0.931767		"Tcta"	0.38056	0.00208101	0.012459	Y	"Tcta"	181.478	0.224631	0.0604281	0.155382		Tcta	Smad4	Tcta	169.429	-0.156172	0.140584	0.369129	down_by_blebb
Tef	-0.0960422	0.272739	0.439136		"Tef"	0.275998	0.0012611	0.00828925	Y	"Tef"	640.048	-0.0114109	0.893344	0.941448		Tef	Smad4	Tef	578.778	-0.28489	7.03e-05	0.00136616	down_by_blebb
Tgfbi	0.175411	0.321916			"Tgfbi"	1.04329	0.000408346	0.00308757	Y	"Tgfbi"	6.39161	1.16228	0.000244959	0.00170745	Y	Tgfbi	Smad4	Tgfbi	9.04157	-0.0738659	0.691198	0.843453	down_by_blebb
Thbs1	-0.563063	4.29e-12	3.45e-10	Y	"Thbs1"	0.623913	1.95e-10	4.43e-09	Y	"Thbs1"	3692.01	-0.333768	0.0094137	0.03618	Y	Thbs1	Smad4	Thbs1	3955.4	-0.883415	4.24e-14	8.05e-12	down_by_blebb
Thbs3	0.214295	0.127062	0.255119		"Thbs3"	1.11448	9.61e-17	3.88e-15	Y	"Thbs3"	161.524	1.01402	2.82e-14	9.48e-13	Y	Thbs3	Smad1-5	Thbs3	186.218	-0.108889	0.273107	0.529788	down_by_blebb
Tiam1	0.233023	0.0792852	0.181729		"Tiam1"	0.609235	5.75e-05	0.000544899	Y	"Tiam1"	128.771	0.728994	1.11e-06	1.39e-05	Y	Tiam1	Smad1-5	Tiam1	127.452	0.101434	0.426797	0.663499	up_by_bebb
Timp3	0.202804	0.00313376	0.0160943	Y	"Timp3"	1.4031	3.57e-84	2.11e-81	Y	"Timp3"	1182.44	0.742495	7.53e-12	1.91e-10	Y	Timp3	Smad4	Timp3	1564.62	-0.611225	8.38e-10	6.71e-08	down_by_blebb
Tm4sf1	0.268617	0.00660031	0.0283297	Y	"Tm4sf1"	0.90946	4.48e-17	1.86e-15	Y	"Tm4sf1"	838.247	0.603185	0.000639507	0.00392245	Y	Tm4sf1	Smad4	Tm4sf1	926.758	-0.23291	0.108417	0.313688	down_by_blebb
Tmbim1	0.154781	0.0333538	0.096155		"Tmbim1"	0.279169	0.000656752	0.00471064	Y	"Tmbim1"	614.403	-0.0510342	0.530723	0.701919		Tmbim1	Smad4	Tmbim1	556.406	-0.32594	1.56e-05	0.00038094	down_by_blebb
Tmem100	0.0301294	0.475361			"Tmem100"	1.21294	1.08e-05	0.00011929	Y	"Tmem100"	1.21485	0.591077	0.0179166			Tmem100	Smad4	Tmem100	4.41371	-0.418098	0.00842985		down_by_blebb
Tmem18	0.132298	0.273761	0.440061		"Tmem18"	0.450262	0.000441067	0.00330282	Y	"Tmem18"	168.529	0.521612	1.1e-05	0.000109405	Y	Tmem18	Smad4	Tmem18	159.273	0.0575886	0.588707	0.77796	up_by_bebb
Tmem2	-0.346161	3.57e-05	0.000460673	Y	"Tmem2"	0.605452	8.91e-10	1.89e-08	Y	"Tmem2"	509.304	0.187057	0.0570712	0.14894		Tmem2	Smad4	Tmem2	519.553	-0.400633	8.29e-05	0.00157701	down_by_blebb
Tmem98	0.128331	0.256309	0.42095		"Tmem98"	0.335038	0.00835705	0.0387387	Y	"Tmem98"	236.592	0.341993	0.00587755	0.0249613	Y	Tmem98	Smad1-5	Tmem98	216.897	-0.000472287	0.996376	0.998092	down_by_blebb
Tmtc2	0.196509	0.300926	0.467861		"Tmtc2"	0.696131	0.00179692	0.011062	Y	"Tmtc2"	46.4049	1.26954	4.39e-11	1.04e-09	Y	Tmtc2	Smad4	Tmtc2	46.0676	0.435584	0.00586702	0.044794	up_by_bebb
Tnfrsf1b	0.187754	0.0355744	0.100732		"Tnfrsf1b"	0.284796	0.0055081	0.0278823	Y	"Tnfrsf1b"	395.319	0.166147	0.091043	0.211269		Tnfrsf1b	Smad4	Tnfrsf1b	356.529	-0.119868	0.169113	0.408654	down_by_blebb
Tpi1	0.296948	0.005966	0.0263497	Y	"Tpi1"	0.374265	0.0013172	0.00857179	Y	"Tpi1"	1247.14	0.204128	0.256181	0.438905		Tpi1	Smad1-5	Tpi1	1162.37	-0.134115	0.372601	0.621777	down_by_blebb
Trpm4	0.0711479	0.575244	0.716294		"Trpm4"	0.546217	4.19e-05	0.000410543	Y	"Trpm4"	172.159	0.636402	9.45e-07	1.2e-05	Y	Trpm4	Smad4	Trpm4	167.407	0.0776814	0.485207	0.708728	up_by_bebb
Tst	0.513091	0.00077852	0.0055145	Y	"Tst"	0.659	0.000193058	0.00159998	Y	"Tst"	72.9811	0.92541	8.69e-09	1.56e-07	Y	Tst	Smad4	Tst	72.5497	0.215117	0.118701	0.331781	up_by_bebb
Ttc7	0.549173	2.33e-06	4.61e-05	Y	"Ttc7"	0.984485	5.02e-15	1.76e-13	Y	"Ttc7"	189.551	1.22478	2.99e-26	2.18e-24	Y	Ttc7	Smad4	Ttc7	202.392	0.214997	0.0285101	0.133036	up_by_bebb
Tubb2a	0.156545	0.100305	0.215041		"Tubb2a"	0.306572	0.00152064	0.00961858	Y	"Tubb2a"	666.088	0.17022	0.219902	0.395008		Tubb2a	Smad4	Tubb2a	604.869	-0.122166	0.308237	0.563728	down_by_blebb
Tusc5	-0.138625	0.121107			"Tusc5"	2.18666	5.91e-14	1.88e-12	Y	"Tusc5"	8.83823	1.90465	1.96e-09	3.82e-08	Y	Tusc5	Smad4	Tusc5	17.1074	-0.39221	0.0343508	0.150647	down_by_blebb
Twist2	0.764336	6.84e-09	2.72e-07	Y	"Twist2"	0.452548	0.00594241	0.0296715	Y	"Twist2"	129.053	1.13252	1.06e-15	4.06e-14	Y	Twist2	Smad4	Twist2	118.177	0.606745	1.07e-06	3.87e-05	up_by_bebb
Unc5c	0.139066	0.258443	0.422808		"Unc5c"	0.418942	0.00268903	0.0155472	Y	"Unc5c"	162.199	0.195612	0.141041	0.290055		Unc5c	Smad4	Unc5c	154.944	-0.214726	0.0687598	0.23934	down_by_blebb
Vasn	0.494658	8.89e-09	3.42e-07	Y	"Vasn"	0.680221	1.09e-13	3.44e-12	Y	"Vasn"	711.782	0.458994	2.41e-06	2.8e-05	Y	Vasn	Smad4	Vasn	732.376	-0.223421	0.00183081	0.0187917	down_by_blebb
Vegfa	0.0762126	0.301764	0.468731		"Vegfa"	0.395715	2.37e-06	2.98e-05	Y	"Vegfa"	593.575	0.178946	0.0185607	0.0624998		Vegfa	Smad4	Vegfa	557.105	-0.215766	0.00435217	0.0358309	down_by_blebb
Wnt4	0.0738164	0.724641	0.830634		"Wnt4"	2.78747	1.08e-39	1.46e-37	Y	"Wnt4"	38.7955	2.2031	6.25e-23	3.69e-21	Y	Wnt4	Smad4	Wnt4	72.6959	-0.632142	3.12e-06	9.54e-05	down_by_blebb
Yif1b	0.332413	0.00125231	0.00796753	Y	"Yif1b"	0.317631	0.00854286	0.0394381	Y	"Yif1b"	224.215	0.434794	0.00106922	0.00609241	Y	Yif1b	Smad4	Yif1b	202.827	0.105425	0.395329	0.637908	up_by_bebb
Zdhhc16	-0.0533811	0.680388	0.798046		"Zdhhc16"	0.673039	4.62e-07	6.7e-06	Y	"Zdhhc16"	153.45	0.354088	0.00605086	0.0255304	Y	Zdhhc16	Smad4	Zdhhc16	159.838	-0.3153	0.00370258	0.0318179	down_by_blebb
Zdhhc8	0.46684	5.88e-09	2.38e-07	Y	"Zdhhc8"	0.45507	3.58e-06	4.35e-05	Y	"Zdhhc8"	437.381	0.481265	1.97e-08	3.35e-07	Y	Zdhhc8	Smad4	Zdhhc8	413.989	0.0190433	0.821448	0.915984	up_by_bebb
Zfp637	0.0790418	0.432754	0.597074		"Zfp637"	0.337456	0.00356499	0.0196485	Y	"Zfp637"	204.175	0.144353	0.170465	0.331241		Zfp637	Smad4	Zfp637	188.853	-0.186747	0.0706882	0.243667	down_by_blebb
