# Supplementary material for: BMP‐2 Signaling and Mechanotransduction Synergize to Drive Osteogenic Differentiation via YAP/TAZ
Source: Adv Sci (Weinh). 2020 Jun 16;7(15):1902931. doi: 10.1002/advs.201902931 (PMC7404154; doi:10.1002/advs.201902931)
Supplement: Supplementary file 5 — Supporting Information [file ADVS-7-1902931-s005.xlsx]

## Sheet: Samd YAP targets
Supplementary Data 4. YAP and Smad1/4/5 targets
match	FC_blebb	pvalue blebb	"padj_blebb"	DEGs_blebb	gene symbol 2	FC_BMP2	"pvalue"	padj_BMP2	DEGs_BMP2	gene symbol 3	"baseMean" 3	FC_Blebb_BMP2	"pvalue" 2	padj_Blebb_BMP2	DEGs_Blebb_BMP2	Symbol	Target	Gene_symbols	baseMean Blebb&BMP2_vs_BMP2	FC Blebb&BMP2_vs_BMP2	pvalue Blebb&BMP2_vs_BMP2	padj Blebb&BMP2_vs_BMP2	delta FC Blebb&BMP2_vs_BMP2		match	227 common elements in "BMP_UP" and "YAP-targets":	Match
Adamtsl4	0.317215	0.0277908	0.0842503		"Adamtsl4"	1.31581	3.02e-19	1.4e-17	Y	"Adamtsl4"	132.712	1.42193	3.34e-26	2.42e-24	Y	Adamtsl4	Smad4	Adamtsl4	155.193	0.0697324	0.529652	0.742156	up_by_bebb		Adamtsl4	ALCAM	#N/A
B3gnt9	0.113833	0.370165	0.537553		"B3gnt9"	0.510993	0.000268195	0.00213409	Y	"B3gnt9"	122.211	0.272728	0.0426213	0.119913		B3gnt9	Smad1-5	B3gnt9	120.425	-0.231376	0.0497142	0.192528	down_by_blebb		B3gnt9	CHN2	#N/A
Bend6	0.254021	0.0313638	0.0921753		"Bend6"	0.368417	0.00651071	0.0319189	Y	"Bend6"	172.236	0.908852	3.76e-15	1.36e-13	Y	Bend6	Smad4	Bend6	155.229	0.495515	5.76e-06	0.000163493	up_by_bebb		Bend6	CKAP4	#N/A
C1qtnf1	-0.0470609	0.627241	0.758008		"C1qtnf1"	1.50221	1.25e-56	3.38e-54	Y	"C1qtnf1"	429.569	1.03342	6.17e-27	4.7e-25	Y	C1qtnf1	Smad4	C1qtnf1	568.054	-0.461761	6e-08	3.14e-06	down_by_blebb		C1qtnf1	COBLL1	#N/A
Camk1	0.369675	0.00289648	0.0151191	Y	"Camk1"	0.449842	0.00114535	0.00761706	Y	"Camk1"	241.792	0.499829	0.000676816	0.00410696	Y	Camk1	both	Camk1	228.773	0.0373878	0.725625	0.862908	up_by_bebb		Camk1	COL1A2	#N/A
Ckap4	-0.0226513	0.753286	0.850094		"Ckap4"	0.43956	2.84e-08	4.93e-07	Y	"Ckap4"	1071.46	0.183613	0.0764021	0.184443		Ckap4	Smad4	Ckap4	1021.63	-0.2436	0.00921886	0.0617019	down_by_blebb		Ckap4	DSEL	#N/A
Clic4	0.0067499	0.932349	0.960593		"Clic4"	0.418147	1.17e-06	1.55e-05	Y	"Clic4"	2722.58	0.114101	0.359291	0.547119		Clic4	Smad1-5	Clic4	2586.48	-0.280528	0.011048	0.0697613	down_by_blebb		Clic4	DTNBP1	5
Col6a2	0.792401	7.61e-12	5.91e-10	Y	"Col6a2"	1.08382	7e-18	3.02e-16	Y	"Col6a2"	435.466	1.61498	1.25e-44	2.1e-42	Y	Col6a2	Smad4	Col6a2	457.657	0.496639	1.04e-07	5.05e-06	up_by_bebb		Col6a2	EFHD1	#N/A
Dram1	0.0679112	0.63942	0.76788		"Dram1"	0.766792	6.64e-07	9.36e-06	Y	"Dram1"	93.8108	0.848498	3.95e-09	7.38e-08	Y	Dram1	Smad4	Dram1	97.3543	0.0580643	0.640222	0.813265	up_by_bebb		Dram1	FGF2	#N/A
Fam19a5	-0.158721	0.228957	0.388128		"Fam19a5"	1.94203	7.84e-62	2.5e-59	Y	"Fam19a5"	235.655	1.70745	1.2e-43	1.92e-41	Y	Fam19a5	Smad4	Fam19a5	323.771	-0.233106	0.0215887	0.110458	down_by_blebb		Fam19a5	GPRIN3	#N/A
Fgf7	1.23539	1.72e-11	1.24e-09	Y	"Fgf7"	1.24395	6.08e-08	1e-06	Y	"Fgf7"	70.5835	2.53963	3.67e-40	5.32e-38	Y	Fgf7	Smad4	Fgf7	70.6569	1.0359	2.04e-12	2.97e-10	up_by_bebb		Fgf7	IGFBP7	#N/A
Gnas	0.0834706	0.45052	0.611505		"Gnas"	0.355859	0.00312981	0.017643	Y	"Gnas"	1635.82	0.117917	0.485643	0.662822		Gnas	both	Gnas	1521.23	-0.202059	0.15931	0.396523	down_by_blebb		Gnas	LDLRAD3	#N/A
Ldha	0.346832	0.00179824	0.0104823	Y	"Ldha"	0.423636	0.000105454	0.000937094	Y	"Ldha"	1151.59	0.305497	0.0849979	0.200529		Ldha	Smad1-5	Ldha	1086.26	-0.0878736	0.540825	0.747763	down_by_blebb		Ldha	PDE8B	#N/A
Lfng	-0.0364121	0.760508	0.855381		"Lfng"	1.24417	4.03e-22	2.37e-20	Y	"Lfng"	244.179	0.953588	6.35e-16	2.47e-14	Y	Lfng	Smad4	Lfng	297.587	-0.294769	0.00544815	0.0422536	down_by_blebb		Lfng	PEBP1	#N/A
Lman1l	-0.132251	0.44929			"Lman1l"	2.87386	3.65e-29	3.31e-27	Y	"Lman1l"	29.7602	2.81835	1.03e-26	7.76e-25	Y	Lman1l	Smad4	Lman1l	50.6166	-0.262118	0.0896334	0.280429	down_by_blebb		Lman1l	PGD	#N/A
Lynx1	0.0804911	0.351483	0.51762		"Lynx1"	0.379731	4.33e-05	0.000422236	Y	"Lynx1"	822.145	0.348226	0.00126273	0.00700197	Y	Lynx1	Smad4	Lynx1	761.769	-0.0343437	0.686655	0.841169	down_by_blebb		Lynx1	PIK3R3	#N/A
Mustn1	-0.3973	0.00128894	0.0081088	Y	"Mustn1"	0.366729	0.00453827	0.0238995	Y	"Mustn1"	275.511	-0.183215	0.204962	0.375671		Mustn1	Smad4	Mustn1	261.912	-0.540785	8.75e-08	4.42e-06	down_by_blebb		Mustn1	QPCT	#N/A
Pkp1	-0.197118	0.0101029	0.0392476	Y	"Pkp1"	0.494324	1.47e-09	3.04e-08	Y	"Pkp1"	693.713	0.191882	0.013494	0.0484127	Y	Pkp1	Smad4	Pkp1	675.546	-0.298953	9.17e-05	0.00172549	down_by_blebb		Pkp1	SOX5	#N/A
Rab34	0.235539	0.00587161	0.0260318	Y	"Rab34"	0.31626	0.000831141	0.00575866	Y	"Rab34"	502.267	0.392262	9.46e-05	0.00074187	Y	Rab34	both	Rab34	453.891	0.0692508	0.440626	0.675191	up_by_bebb		Rab34	TMEM45A	#N/A
Shisa5	0.526465	6.2e-10	3.04e-08	Y	"Shisa5"	0.446895	3.34e-06	4.1e-05	Y	"Shisa5"	559.315	0.632344	2.88e-10	6.21e-09	Y	Shisa5	Smad4	Shisa5	522.666	0.174311	0.0368664	0.157733	up_by_bebb		Shisa5	WWP2	#N/A
Snai1	0.127617	0.428207	0.592462		"Snai1"	0.751757	2.92e-05	0.000294998	Y	"Snai1"	59.5428	0.472459	0.00434257	0.0194496	Y	Snai1	Smad4	Snai1	64.3108	-0.272481	0.0629003	0.225839	down_by_blebb		Snai1		#N/A
Tmem18	0.132298	0.273761	0.440061		"Tmem18"	0.450262	0.000441067	0.00330282	Y	"Tmem18"	168.529	0.521612	1.1e-05	0.000109405	Y	Tmem18	Smad4	Tmem18	159.273	0.0575886	0.588707	0.77796	up_by_bebb		Tmem18		#N/A
Tmem2	-0.346161	3.57e-05	0.000460673	Y	"Tmem2"	0.605452	8.91e-10	1.89e-08	Y	"Tmem2"	509.304	0.187057	0.0570712	0.14894		Tmem2	Smad4	Tmem2	519.553	-0.400633	8.29e-05	0.00157701	down_by_blebb		Tmem2		#N/A
Tmem98	0.128331	0.256309	0.42095		"Tmem98"	0.335038	0.00835705	0.0387387	Y	"Tmem98"	236.592	0.341993	0.00587755	0.0249613	Y	Tmem98	Smad1-5	Tmem98	216.897	-0.000472287	0.996376	0.998092	down_by_blebb		Tmem98		#N/A
Tnfrsf1b	0.187754	0.0355744	0.100732		"Tnfrsf1b"	0.284796	0.0055081	0.0278823	Y	"Tnfrsf1b"	395.319	0.166147	0.091043	0.211269		Tnfrsf1b	Smad4	Tnfrsf1b	356.529	-0.119868	0.169113	0.408654	down_by_blebb		Tnfrsf1b		#N/A
Vasn	0.494658	8.89e-09	3.42e-07	Y	"Vasn"	0.680221	1.09e-13	3.44e-12	Y	"Vasn"	711.782	0.458994	2.41e-06	2.8e-05	Y	Vasn	Smad4	Vasn	732.376	-0.223421	0.00183081	0.0187917	down_by_blebb		Vasn		#N/A
